# Supplementary material for: Crystal structure and Hirshfeld surface analyses, crystal voids, inter­molecular inter­action energies and energy frameworks of 3-benzyl-1-(3-bromoprop­yl)-5,5-di­phenyl­imidazolidine-2,4-dione
Source: Acta Crystallogr E Crystallogr Commun. 2024 Oct 4;80(Pt 11):1118–24. doi: 10.1107/S2056989024009228 (PMC11660471; doi:10.1107/S2056989024009228)
Supplement: Supplementary file 1 [file e-80-01118-sup1.cif]

##############################################################################
#                                                                            #
# This CIF contains the data in a paper accepted for publication in          #
# Acta Crystallographica Section E. It conforms to the requirements of       #
# Notes for Authors for Acta Crystallographica Section E, and has been       #
# peer reviewed under the auspices of the IUCr Commission on Journals.       #
#                                                                            #
# Full details of the Crystallographic Information File format               #
# are given in the paper "The Crystallographic Information File (CIF):       #
# a New Standard Archive File for Crystallography" by S. R. Hall, F. H.      #
# Allen and I. D. Brown [Acta Cryst. (1991), A47, 655-685].                  #
#                                                                            #
# The current version of the core CIF dictionary is obtainable from          #
# ftp://ftp.iucr.org/pub/cif_core.dic.                                       #
#                                                                            #
# Software is freely available for graphical display of the structure(s)     #
# in this CIF. For information consult the CIF software page                 #
# http://www.iucr.org/resources/cif/software.                                #
#                                                                            #
# This file may be used for bona fide research purposes within the           #
# scientific community so long as proper attribution is given to the journal # 
# article from which it was obtained.                                        #
#                                                                            #
##############################################################################
data_global
_audit_creation_method     'APEX4 v2022.1-1'
_journal_date_recd_electronic     2024-07-26
_journal_date_accepted     2024-09-20
_journal_name_full     'Acta Crystallographica, Section E'
_journal_year     2024
_journal_volume     80
_journal_issue      1
_journal_page_first     0
_journal_page_last     0
_journal_paper_category     GO
_journal_paper_doi     10.1107/S2056989024009228
_journal_coeditor_code     JY2051
_publ_contact_author_name     'Houda Lamssane'
_publ_contact_author_address
;
Laboratory of Applied Organic Chemistry,
Sidi Mohamed Ben Abdellah University,
Faculty Of Science And Technology,
Road Immouzer,
BP 2202 Fez,
Morocco
;
_publ_contact_author_email     houda.lamssane@usmba.ac.ma
_publ_contact_author_fax     ?
_publ_contact_author_phone     ?
_publ_section_title
;
Crystal structure and Hirshfeld surface analyses, crystal voids, intermolecular
interaction energies and energy frameworks of
3-benzyl-1-(3-bromopropyl)-5,5-diphenylimidazolidine-2,4-dione
;
loop_
    _publ_author_name
    _publ_author_footnote
    _publ_author_address
    'Lamssane, Houda' .
;
Laboratory of Applied Organic Chemistry,
Sidi Mohamed Ben Abdellah University,
Faculty Of Science And Technology,
Road Immouzer,
BP 2202 Fez,
Morocco
;
    'Haoudi, Amal' .
;
Laboratory of Applied Organic Chemistry,
Sidi Mohamed Ben Abdellah University,
Faculty Of Science And Technology,
Road Immouzer,
BP 2202 Fez,
Morocco
;
    'Kartah, Badr Eddine' .
;
Laboratory of Plant Chemistry,
Organic and Bioorganic Synthesis,
Faculty of Sciences,
Mohammed V University in Rabat,
4 Avenue Ibn Battouta BP 1014 RP
Morocco
;
    'Mazzah, Ahmed' .
;
Science and Technology of Lille USR 3290,
Villeneuve d'ascq cedex
France
;
    'Mague, Joel T.' .
;
Department of Chemistry
Tulane University
New Orleans, LA 70118
USA
;
    'H\"okelek, Tuncer' .
;
Department of Physics
Hacettepe University
06800 Beytepe
Ankara
T\"urkiye
;
    'Kandri Rodi, Youssef' .
;
Laboratory of Applied Organic Chemistry,
Sidi Mohamed Ben Abdellah University,
Faculty Of Science And Technology,
Road Immouzer,
BP 2202 Fez,
Morocco
;
    'Sebbar, Nada Kheira' .
;
Laboratory of Organic and Physical Chemistry,
Applied Bioorganic Chemistry Team,
Faculty of Sciences, Ibnou Zohr University,
Agadir,
Morocco
Laboratory of Plant Chemistry,
Organic and Bioorganic Synthesis,
Faculty of Sciences,
Mohammed V University in Rabat,
4 Avenue Ibn Battouta BP 1014 RP
Morocco
;
_publ_section_synopsis
;
The title molecule adopts a cup-shaped conformation with the distinctly ruffled
imidazolidine ring as the base. In the crystal, weak C---H...O hydrogen bonds
and C---H...\p(ring) interactions form helical chains of molecules extending
along the <i>b</i>-axis direction, which are linked by additional weak
C---H...\p(ring) interactions across inversion centres.
;
data_I
_audit_creation_method     'SHELXL-2019/1'
_chemical_name_systematic
;
3-Benzyl-1-(3-bromopropyl)-5,5-diphenylimidazolidine-2,4-dione
;
_chemical_name_common     ?
_chemical_formula_moiety     'C25 H23 Br N2 O2'
_chemical_formula_sum     'C25 H23 Br N2 O2'
_chemical_formula_iupac     'C25 H23 Br N2 O2'
_chemical_formula_weight     463.36
_chemical_melting_point     ?
_space_group_crystal_system     monoclinic
_space_group_name_H-M_alt     'P 21/c'
_space_group_name_Hall     '-P 2ybc'
loop_
    _space_group_symop_operation_xyz
    'x, y, z'
    '-x, y+1/2, -z+1/2'
    '-x, -y, -z'
    'x, -y-1/2, z-1/2'
_cell_length_a     9.4306(3)
_cell_length_b     8.5084(3)
_cell_length_c     26.7891(10)
_cell_angle_alpha     90
_cell_angle_beta     93.2700(10)
_cell_angle_gamma     90
_cell_volume     2146.04(13)
_cell_formula_units_Z     4
_cell_measurement_reflns_used     9871
_cell_measurement_theta_min     3.3049
_cell_measurement_theta_max     74.5916
_cell_measurement_temperature     150(2)
_exptl_crystal_description     block
_exptl_crystal_colour     colourless
_exptl_crystal_size_max     0.132
_exptl_crystal_size_mid     0.112
_exptl_crystal_size_min     0.110
_exptl_crystal_density_diffrn     1.434
_exptl_crystal_density_meas     ?
_exptl_crystal_density_method     'not measured'
_exptl_crystal_F_000     952
_exptl_absorpt_coefficient_mu     2.799
_exptl_absorpt_correction_type     multi-scan
_exptl_absorpt_process_details
;
(<i>SADABS</i>; Krause <i>et al.</i>, 2015)
;
_exptl_absorpt_correction_T_min     0.69
_exptl_absorpt_correction_T_max     0.75
_exptl_special_details
;
The diffraction data were obtained from 30 sets of frames,
each of width 0.5\% in \w or \f, collected with scan parameters
determined by the "strategy" routine in <i>APEX4</i>. The scan
time was \q-dependent and ranged from 2 to 10 sec/frame.
;
_diffrn_ambient_temperature     150(2)
_diffrn_source     'INCOATEC I\mS micro----focus source'
_diffrn_source_power     0.05
_diffrn_source_voltage     50
_diffrn_source_current     1.0
_diffrn_radiation_type     CuK\a
_diffrn_radiation_wavelength     1.54178
_diffrn_radiation_monochromator     mirror
_diffrn_measurement_device_type     'Bruker D8 VENTURE PHOTON 3 CPAD'
_diffrn_measurement_device     'Bruker D8 VENTURE PHOTON 3 CPAD'
_diffrn_measurement_method     '\f and \w scans'
_diffrn_detector_area_resol_mean     7.3910
_diffrn_reflns_number     87214
_diffrn_reflns_av_R_equivalents     0.0281
_diffrn_reflns_av_unetI/netI     0.0099
_diffrn_reflns_theta_min     3.305
_diffrn_reflns_theta_max     74.583
_diffrn_reflns_theta_full     72.000
_diffrn_measured_fraction_theta_max     0.989
_diffrn_measured_fraction_theta_full     0.990
_diffrn_reflns_limit_h_min     -11
_diffrn_reflns_limit_h_max     11
_diffrn_reflns_limit_k_min     -10
_diffrn_reflns_limit_k_max     10
_diffrn_reflns_limit_l_min     -33
_diffrn_reflns_limit_l_max     33
_refine_special_details
;
Refinement of F^2^ against ALL reflections.  The weighted R-factor wR and
goodness of fit S are based on F^2^, conventional R-factors R are based
on F, with F set to zero for negative F^2^. The threshold expression of
F^2^ > 2sigma(F^2^) is used only for calculating R-factors(gt) etc. and is
not relevant to the choice of reflections for refinement.  R-factors based
on F^2^ are statistically about twice as large as those based on F, and R-
factors based on ALL data will be even larger. H-atoms attached to carbon
were placed in calculated positions (C---H = 0.95 - 0.99 \%A). All were
included as riding contributions with isotropic displacement parameters
1.2 - 1.5 times those of the attached atoms.
;
_reflns_number_total     4348
_reflns_number_gt     4262
_reflns_threshold_expression     'I > 2\s(I)'
_refine_ls_structure_factor_coef     Fsqd
_refine_ls_matrix_type     full
_refine_ls_R_factor_all     0.0239
_refine_ls_R_factor_gt     0.0236
_refine_ls_wR_factor_gt     0.0593
_refine_ls_wR_factor_ref     0.0595
_refine_ls_goodness_of_fit_ref     1.053
_refine_ls_restrained_S_all     1.053
_refine_ls_number_reflns     4348
_refine_ls_number_parameters     271
_refine_ls_number_restraints     0
_refine_ls_hydrogen_treatment     constr
_refine_ls_weighting_scheme     calc
_refine_ls_weighting_details
              'w=1/[\s^2^(Fo^2^)+(0.0239P)^2^+1.2411P] where P=(Fo^2^+2Fc^2^)/3'
_atom_sites_solution_hydrogens     geom
_atom_sites_solution_primary     dual
_atom_sites_solution_secondary     difmap
_refine_ls_shift/su_max     0.004
_refine_ls_shift/su_mean     0.000
_refine_diff_density_max     0.345
_refine_diff_density_min     -0.391
_refine_ls_extinction_method     none
_refine_ls_extinction_coef     .
loop_
    _atom_type_symbol
    _atom_type_description
    _atom_type_scat_dispersion_real
    _atom_type_scat_dispersion_imag
    _atom_type_scat_source
    'C' 'C' 0.0181 0.0091
                         'International Tables Vol C Tables 4.2.6.8 and 6.1.1.4'
    'H' 'H' 0.0000 0.0000
                         'International Tables Vol C Tables 4.2.6.8 and 6.1.1.4'
    'Br' 'Br' -0.6763 1.2805
                         'International Tables Vol C Tables 4.2.6.8 and 6.1.1.4'
    'N' 'N' 0.0311 0.0180
                         'International Tables Vol C Tables 4.2.6.8 and 6.1.1.4'
    'O' 'O' 0.0492 0.0322
                         'International Tables Vol C Tables 4.2.6.8 and 6.1.1.4'
_computing_data_collection
;
<i>APEX4</i> (Bruker, 2021)
;
_computing_cell_refinement
;
<i>SAINT</i> (Bruker, 2021)
;
_computing_data_reduction
;
<i>SAINT</i> (Bruker, 2021)
;
_computing_structure_solution
;
<i>SHELXT2015a</i> (Sheldrick, 2015)
;
_computing_structure_refinement
;
<i>SHELXL2025a</i> (L\"ubben <i>et al.</i>, 2019)
;
_computing_molecular_graphics
;
<i>DIAMOND</i> (Brandenburg & Putz, 2012)
;
_computing_publication_material
;
<i>SHELXTL</i> (Sheldrick, 2008)
;
loop_
    _atom_site_type_symbol
    _atom_site_label
    _atom_site_fract_x
    _atom_site_fract_y
    _atom_site_fract_z
    _atom_site_U_iso_or_equiv
    _atom_site_adp_type
    _atom_site_calc_flag
    _atom_site_occupancy
    _atom_site_disorder_assembly
    _atom_site_disorder_group
    Br Br1 0.63895(2) 1.19589(2) 0.56429(2) 0.03559(6) Uani d 1 . .
    O O1 0.23072(9) 0.41429(10) 0.66257(3) 0.02231(18) Uani d 1 . .
    O O2 0.10937(12) 0.85648(13) 0.57357(4) 0.0371(2) Uani d 1 . .
    N N1 0.13721(11) 0.61386(13) 0.61309(4) 0.0222(2) Uani d 1 . .
    N N2 0.25962(11) 0.81958(12) 0.64354(4) 0.0218(2) Uani d 1 . .
    C C1 0.29725(13) 0.69120(14) 0.67837(4) 0.0189(2) Uani d 1 . .
    C C2 0.22121(12) 0.55173(15) 0.65126(4) 0.0189(2) Uani d 1 . .
    C C3 0.16363(14) 0.77601(16) 0.60666(5) 0.0249(3) Uani d 1 . .
    C C4 0.45740(13) 0.66583(14) 0.68382(5) 0.0198(2) Uani d 1 . .
    C C5 0.52555(14) 0.58925(16) 0.64591(5) 0.0256(3) Uani d 1 . .
    H H5 0.471139 0.548166 0.617953 0.031 Uiso calc 1 . .
    C C6 0.67213(15) 0.57249(18) 0.64864(6) 0.0320(3) Uani d 1 . .
    H H6 0.717723 0.520761 0.622523 0.038 Uiso calc 1 . .
    C C7 0.75206(14) 0.63127(17) 0.68951(6) 0.0314(3) Uani d 1 . .
    H H7 0.852430 0.619850 0.691417 0.038 Uiso calc 1 . .
    C C8 0.68546(15) 0.70657(16) 0.72751(5) 0.0286(3) Uani d 1 . .
    H H8 0.740099 0.745919 0.755670 0.034 Uiso calc 1 . .
    C C9 0.53839(14) 0.72480(16) 0.72455(5) 0.0243(3) Uani d 1 . .
    H H9 0.493245 0.777830 0.750515 0.029 Uiso calc 1 . .
    C C10 0.22387(13) 0.70770(14) 0.72776(5) 0.0206(2) Uani d 1 . .
    C C11 0.11328(14) 0.81385(16) 0.73237(5) 0.0260(3) Uani d 1 . .
    H H11 0.089411 0.885625 0.706059 0.031 Uiso calc 1 . .
    C C12 0.03746(15) 0.81517(18) 0.77547(6) 0.0315(3) Uani d 1 . .
    H H12 -0.037298 0.888758 0.778555 0.038 Uiso calc 1 . .
    C C13 0.07011(16) 0.71037(18) 0.81373(5) 0.0331(3) Uani d 1 . .
    H H13 0.017278 0.710944 0.842878 0.040 Uiso calc 1 . .
    C C14 0.18033(16) 0.60422(18) 0.80946(5) 0.0312(3) Uani d 1 . .
    H H14 0.203268 0.532104 0.835765 0.037 Uiso calc 1 . .
    C C15 0.25732(14) 0.60323(16) 0.76670(5) 0.0252(3) Uani d 1 . .
    H H15 0.333213 0.530848 0.764033 0.030 Uiso calc 1 . .
    C C16 0.04615(13) 0.52076(16) 0.57837(5) 0.0249(3) Uani d 1 . .
    H H16A -0.014958 0.592296 0.557440 0.030 Uiso calc 1 . .
    H H16B -0.016421 0.453160 0.597633 0.030 Uiso calc 1 . .
    C C17 0.13128(14) 0.41896(16) 0.54494(5) 0.0235(3) Uani d 1 . .
    C C18 0.24295(15) 0.48328(17) 0.51974(5) 0.0276(3) Uani d 1 . .
    H H18 0.265958 0.591359 0.523930 0.033 Uiso calc 1 . .
    C C19 0.32050(16) 0.39077(19) 0.48868(5) 0.0323(3) Uani d 1 . .
    H H19 0.396777 0.435428 0.471840 0.039 Uiso calc 1 . .
    C C20 0.28716(17) 0.23303(19) 0.48208(6) 0.0346(3) Uani d 1 . .
    H H20 0.340292 0.169796 0.460658 0.042 Uiso calc 1 . .
    C C21 0.17633(18) 0.16807(18) 0.50677(5) 0.0342(3) Uani d 1 . .
    H H21 0.153035 0.060211 0.502189 0.041 Uiso calc 1 . .
    C C22 0.09907(15) 0.26050(17) 0.53826(5) 0.0292(3) Uani d 1 . .
    H H22 0.023634 0.215106 0.555364 0.035 Uiso calc 1 . .
    C C23 0.31763(14) 0.97844(15) 0.64620(5) 0.0250(3) Uani d 1 . .
    H H23A 0.354179 1.000408 0.680878 0.030 Uiso calc 1 . .
    H H23B 0.241029 1.054855 0.637461 0.030 Uiso calc 1 . .
    C C24 0.43793(14) 0.99988(15) 0.61061(5) 0.0269(3) Uani d 1 . .
    H H24A 0.520223 0.934448 0.622133 0.032 Uiso calc 1 . .
    H H24B 0.405496 0.964347 0.576670 0.032 Uiso calc 1 . .
    C C25 0.48288(16) 1.17047(16) 0.60868(6) 0.0298(3) Uani d 1 . .
    H H25A 0.513553 1.206741 0.642713 0.036 Uiso calc 1 . .
    H H25B 0.401208 1.235731 0.596448 0.036 Uiso calc 1 . .
loop_
    _atom_site_aniso_label
    _atom_site_aniso_U_11
    _atom_site_aniso_U_22
    _atom_site_aniso_U_33
    _atom_site_aniso_U_12
    _atom_site_aniso_U_13
    _atom_site_aniso_U_23
    Br1 0.03717(10) 0.03173(10) 0.03858(10) -0.00687(6) 0.00825(7) 0.00692(6)
    O1 0.0252(4) 0.0202(4) 0.0217(4) -0.0023(3) 0.0024(3) 0.0009(3)
    O2 0.0411(6) 0.0316(5) 0.0369(6) -0.0024(5) -0.0134(5) 0.0119(5)
    N1 0.0225(5) 0.0231(5) 0.0205(5) -0.0024(4) -0.0028(4) 0.0013(4)
    N2 0.0230(5) 0.0189(5) 0.0232(5) -0.0012(4) -0.0008(4) 0.0031(4)
    C1 0.0193(6) 0.0180(6) 0.0193(6) -0.0002(4) 0.0007(4) 0.0001(4)
    C2 0.0174(5) 0.0225(6) 0.0171(5) -0.0013(5) 0.0039(4) -0.0006(5)
    C3 0.0243(6) 0.0246(6) 0.0257(6) -0.0009(5) 0.0004(5) 0.0029(5)
    C4 0.0194(6) 0.0178(5) 0.0223(6) -0.0008(4) 0.0012(4) 0.0022(5)
    C5 0.0226(6) 0.0276(7) 0.0264(6) -0.0003(5) 0.0010(5) -0.0044(5)
    C6 0.0242(7) 0.0330(7) 0.0391(8) 0.0035(6) 0.0060(6) -0.0065(6)
    C7 0.0195(6) 0.0284(7) 0.0459(8) 0.0013(5) -0.0011(6) 0.0017(6)
    C8 0.0245(7) 0.0278(7) 0.0328(7) -0.0044(5) -0.0061(5) 0.0016(5)
    C9 0.0244(6) 0.0232(6) 0.0253(6) -0.0023(5) 0.0004(5) -0.0016(5)
    C10 0.0192(6) 0.0218(6) 0.0209(6) -0.0030(5) 0.0012(5) -0.0045(5)
    C11 0.0212(6) 0.0270(7) 0.0297(7) -0.0002(5) 0.0009(5) -0.0047(5)
    C12 0.0213(6) 0.0356(8) 0.0381(8) -0.0021(5) 0.0067(6) -0.0137(6)
    C13 0.0302(7) 0.0425(8) 0.0277(7) -0.0122(6) 0.0106(6) -0.0134(6)
    C14 0.0364(7) 0.0369(8) 0.0207(6) -0.0091(6) 0.0030(5) -0.0016(6)
    C15 0.0262(6) 0.0265(7) 0.0231(6) -0.0011(5) 0.0017(5) -0.0017(5)
    C16 0.0224(6) 0.0296(7) 0.0223(6) -0.0056(5) -0.0037(5) 0.0000(5)
    C17 0.0250(6) 0.0273(7) 0.0177(6) -0.0035(5) -0.0050(5) 0.0026(5)
    C18 0.0311(7) 0.0268(7) 0.0247(6) -0.0063(5) -0.0002(5) 0.0011(5)
    C19 0.0314(7) 0.0376(8) 0.0280(7) -0.0041(6) 0.0035(5) 0.0012(6)
    C20 0.0405(8) 0.0342(8) 0.0290(7) 0.0056(6) 0.0001(6) -0.0024(6)
    C21 0.0472(9) 0.0244(7) 0.0302(7) -0.0019(6) -0.0040(6) 0.0010(6)
    C22 0.0346(7) 0.0284(7) 0.0240(6) -0.0077(6) -0.0029(5) 0.0036(5)
    C23 0.0270(6) 0.0181(6) 0.0300(6) -0.0008(5) 0.0021(5) -0.0001(5)
    C24 0.0290(7) 0.0205(6) 0.0316(7) -0.0018(5) 0.0048(5) 0.0009(5)
    C25 0.0322(7) 0.0231(7) 0.0346(7) -0.0029(5) 0.0063(6) 0.0024(6)
_geom_special_details
;
 All esds (except the esd in the dihedral angle between two l.s. planes)
 are estimated using the full covariance matrix.  The cell esds are taken
 into account individually in the estimation of esds in distances, angles
 and torsion angles; correlations between esds in cell parameters are only
 used when they are defined by crystal symmetry.  An approximate (isotropic)
 treatment of cell esds is used for estimating esds involving l.s. planes.
;
loop_
    _geom_bond_atom_site_label_1
    _geom_bond_atom_site_label_2
    _geom_bond_site_symmetry_2
    _geom_bond_distance
    _geom_bond_publ_flag
    Br1 C25 . 1.9562(14) ?
    O1 C2 . 1.2100(15) ?
    O2 C3 . 1.2103(17) ?
    N1 C2 . 1.3639(16) ?
    N1 C3 . 1.4142(17) ?
    N1 C16 . 1.4626(16) ?
    N2 C3 . 1.3530(17) ?
    N2 C23 . 1.4584(16) ?
    N2 C1 . 1.4669(15) ?
    C1 C4 . 1.5244(16) ?
    C1 C10 . 1.5343(17) ?
    C1 C2 . 1.5461(16) ?
    C4 C9 . 1.3895(18) ?
    C4 C5 . 1.3940(18) ?
    C5 C6 . 1.3874(19) ?
    C5 H5 . 0.9500 ?
    C6 C7 . 1.387(2) ?
    C6 H6 . 0.9500 ?
    C7 C8 . 1.383(2) ?
    C7 H7 . 0.9500 ?
    C8 C9 . 1.3934(19) ?
    C8 H8 . 0.9500 ?
    C9 H9 . 0.9500 ?
    C10 C11 . 1.3904(18) ?
    C10 C15 . 1.3928(18) ?
    C11 C12 . 1.392(2) ?
    C11 H11 . 0.9500 ?
    C12 C13 . 1.380(2) ?
    C12 H12 . 0.9500 ?
    C13 C14 . 1.387(2) ?
    C13 H13 . 0.9500 ?
    C14 C15 . 1.3908(18) ?
    C14 H14 . 0.9500 ?
    C15 H15 . 0.9500 ?
    C16 C17 . 1.5095(19) ?
    C16 H16A . 0.9900 ?
    C16 H16B . 0.9900 ?
    C17 C22 . 1.3914(19) ?
    C17 C18 . 1.3947(19) ?
    C18 C19 . 1.384(2) ?
    C18 H18 . 0.9500 ?
    C19 C20 . 1.388(2) ?
    C19 H19 . 0.9500 ?
    C20 C21 . 1.384(2) ?
    C20 H20 . 0.9500 ?
    C21 C22 . 1.390(2) ?
    C21 H21 . 0.9500 ?
    C22 H22 . 0.9500 ?
    C23 C24 . 1.5339(18) ?
    C23 H23A . 0.9900 ?
    C23 H23B . 0.9900 ?
    C24 C25 . 1.5138(18) ?
    C24 H24A . 0.9900 ?
    C24 H24B . 0.9900 ?
    C25 H25A . 0.9900 ?
    C25 H25B . 0.9900 ?
loop_
    _geom_contact_atom_site_label_1
    _geom_contact_atom_site_label_2
    _geom_contact_distance
    _geom_contact_site_symmetry_1
    _geom_contact_site_symmetry_2
    _geom_contact_publ_flag
    O1 C5 3.2074(16) . . yes
    O1 C15 3.2170(16) . . yes
    H12 O1 2.49 . 2_556 yes
    H8 O1 2.62 . 2_656 yes
    H21 O2 2.63 . 1_545 yes
    O2 H23B 2.66 . . yes
    O2 H16A 2.56 . . yes
    N1 H18 2.75 . . yes
    N2 H11 2.45 . . yes
    C9 C15 3.1165(19) . . yes
    C11 C23 3.3928(19) . . yes
    C2 H5 2.57 . . yes
    C4 H15 2.76 . . yes
    C4 H24A 2.90 . . yes
    C9 H15 2.80 . . yes
    C10 H9 2.65 . . yes
    C12 H8 2.88 . 1_455 yes
    C15 H9 2.73 . . yes
    C17 H16A 2.90 . 3_566 yes
    C23 H11 2.87 . . yes
    H16B H22 2.36 . . yes
loop_
    _geom_angle_atom_site_label_1
    _geom_angle_atom_site_label_2
    _geom_angle_atom_site_label_3
    _geom_angle_site_symmetry_1
    _geom_angle_site_symmetry_3
    _geom_angle
    _geom_angle_publ_flag
    C2 N1 C3 . . 111.75(10) ?
    C2 N1 C16 . . 124.18(11) ?
    C3 N1 C16 . . 123.51(11) ?
    C3 N2 C23 . . 121.54(11) ?
    C3 N2 C1 . . 112.83(10) ?
    C23 N2 C1 . . 125.63(10) ?
    N2 C1 C4 . . 111.64(10) ?
    N2 C1 C10 . . 112.08(10) ?
    C4 C1 C10 . . 115.06(10) ?
    N2 C1 C2 . . 100.59(9) ?
    C4 C1 C2 . . 111.51(10) ?
    C10 C1 C2 . . 104.80(9) ?
    O1 C2 N1 . . 126.43(11) ?
    O1 C2 C1 . . 126.76(11) ?
    N1 C2 C1 . . 106.78(10) ?
    O2 C3 N2 . . 128.11(13) ?
    O2 C3 N1 . . 124.82(12) ?
    N2 C3 N1 . . 107.07(11) ?
    C9 C4 C5 . . 119.03(12) ?
    C9 C4 C1 . . 121.41(11) ?
    C5 C4 C1 . . 119.47(11) ?
    C6 C5 C4 . . 120.59(12) ?
    C6 C5 H5 . . 119.7 ?
    C4 C5 H5 . . 119.7 ?
    C7 C6 C5 . . 119.98(13) ?
    C7 C6 H6 . . 120.0 ?
    C5 C6 H6 . . 120.0 ?
    C8 C7 C6 . . 119.92(13) ?
    C8 C7 H7 . . 120.0 ?
    C6 C7 H7 . . 120.0 ?
    C7 C8 C9 . . 120.13(13) ?
    C7 C8 H8 . . 119.9 ?
    C9 C8 H8 . . 119.9 ?
    C4 C9 C8 . . 120.35(12) ?
    C4 C9 H9 . . 119.8 ?
    C8 C9 H9 . . 119.8 ?
    C11 C10 C15 . . 119.14(12) ?
    C11 C10 C1 . . 120.90(11) ?
    C15 C10 C1 . . 119.57(11) ?
    C10 C11 C12 . . 120.15(13) ?
    C10 C11 H11 . . 119.9 ?
    C12 C11 H11 . . 119.9 ?
    C13 C12 C11 . . 120.48(13) ?
    C13 C12 H12 . . 119.8 ?
    C11 C12 H12 . . 119.8 ?
    C12 C13 C14 . . 119.75(13) ?
    C12 C13 H13 . . 120.1 ?
    C14 C13 H13 . . 120.1 ?
    C13 C14 C15 . . 120.06(14) ?
    C13 C14 H14 . . 120.0 ?
    C15 C14 H14 . . 120.0 ?
    C14 C15 C10 . . 120.42(13) ?
    C14 C15 H15 . . 119.8 ?
    C10 C15 H15 . . 119.8 ?
    N1 C16 C17 . . 112.04(10) ?
    N1 C16 H16A . . 109.2 ?
    C17 C16 H16A . . 109.2 ?
    N1 C16 H16B . . 109.2 ?
    C17 C16 H16B . . 109.2 ?
    H16A C16 H16B . . 107.9 ?
    C22 C17 C18 . . 118.90(13) ?
    C22 C17 C16 . . 120.85(12) ?
    C18 C17 C16 . . 120.25(12) ?
    C19 C18 C17 . . 120.48(13) ?
    C19 C18 H18 . . 119.8 ?
    C17 C18 H18 . . 119.8 ?
    C18 C19 C20 . . 120.20(14) ?
    C18 C19 H19 . . 119.9 ?
    C20 C19 H19 . . 119.9 ?
    C21 C20 C19 . . 119.82(14) ?
    C21 C20 H20 . . 120.1 ?
    C19 C20 H20 . . 120.1 ?
    C20 C21 C22 . . 120.05(14) ?
    C20 C21 H21 . . 120.0 ?
    C22 C21 H21 . . 120.0 ?
    C21 C22 C17 . . 120.55(13) ?
    C21 C22 H22 . . 119.7 ?
    C17 C22 H22 . . 119.7 ?
    N2 C23 C24 . . 111.62(11) ?
    N2 C23 H23A . . 109.3 ?
    C24 C23 H23A . . 109.3 ?
    N2 C23 H23B . . 109.3 ?
    C24 C23 H23B . . 109.3 ?
    H23A C23 H23B . . 108.0 ?
    C25 C24 C23 . . 110.72(11) ?
    C25 C24 H24A . . 109.5 ?
    C23 C24 H24A . . 109.5 ?
    C25 C24 H24B . . 109.5 ?
    C23 C24 H24B . . 109.5 ?
    H24A C24 H24B . . 108.1 ?
    C24 C25 Br1 . . 110.41(9) ?
    C24 C25 H25A . . 109.6 ?
    Br1 C25 H25A . . 109.6 ?
    C24 C25 H25B . . 109.6 ?
    Br1 C25 H25B . . 109.6 ?
    H25A C25 H25B . . 108.1 ?
loop_
    _geom_torsion_atom_site_label_1
    _geom_torsion_atom_site_label_2
    _geom_torsion_atom_site_label_3
    _geom_torsion_atom_site_label_4
    _geom_torsion_site_symmetry_1
    _geom_torsion_site_symmetry_2
    _geom_torsion_site_symmetry_3
    _geom_torsion_site_symmetry_4
    _geom_torsion
    _geom_torsion_publ_flag
    C3 N2 C1 C4 . . . . 126.19(12) ?
    C23 N2 C1 C4 . . . . -52.97(16) ?
    C3 N2 C1 C10 . . . . -103.07(12) ?
    C23 N2 C1 C10 . . . . 77.77(15) ?
    C3 N2 C1 C2 . . . . 7.80(13) ?
    C23 N2 C1 C2 . . . . -171.36(11) ?
    C3 N1 C2 O1 . . . . -173.26(12) ?
    C16 N1 C2 O1 . . . . -1.6(2) ?
    C3 N1 C2 C1 . . . . 8.82(13) ?
    C16 N1 C2 C1 . . . . -179.55(11) ?
    N2 C1 C2 O1 . . . . 172.39(12) ?
    C4 C1 C2 O1 . . . . 53.90(16) ?
    C10 C1 C2 O1 . . . . -71.20(15) ?
    N2 C1 C2 N1 . . . . -9.70(12) ?
    C4 C1 C2 N1 . . . . -128.19(10) ?
    C10 C1 C2 N1 . . . . 106.71(11) ?
    C23 N2 C3 O2 . . . . -3.2(2) ?
    C1 N2 C3 O2 . . . . 177.56(14) ?
    C23 N2 C3 N1 . . . . 176.11(11) ?
    C1 N2 C3 N1 . . . . -3.09(15) ?
    C2 N1 C3 O2 . . . . 175.42(13) ?
    C16 N1 C3 O2 . . . . 3.7(2) ?
    C2 N1 C3 N2 . . . . -3.96(14) ?
    C16 N1 C3 N2 . . . . -175.66(11) ?
    N2 C1 C4 C9 . . . . 100.21(13) ?
    C10 C1 C4 C9 . . . . -28.97(16) ?
    C2 C1 C4 C9 . . . . -148.14(12) ?
    N2 C1 C4 C5 . . . . -76.28(14) ?
    C10 C1 C4 C5 . . . . 154.53(12) ?
    C2 C1 C4 C5 . . . . 35.37(15) ?
    C9 C4 C5 C6 . . . . -0.2(2) ?
    C1 C4 C5 C6 . . . . 176.36(12) ?
    C4 C5 C6 C7 . . . . 0.4(2) ?
    C5 C6 C7 C8 . . . . 0.0(2) ?
    C6 C7 C8 C9 . . . . -0.6(2) ?
    C5 C4 C9 C8 . . . . -0.41(19) ?
    C1 C4 C9 C8 . . . . -176.93(12) ?
    C7 C8 C9 C4 . . . . 0.8(2) ?
    N2 C1 C10 C11 . . . . 12.73(16) ?
    C4 C1 C10 C11 . . . . 141.71(12) ?
    C2 C1 C10 C11 . . . . -95.46(13) ?
    N2 C1 C10 C15 . . . . -174.51(11) ?
    C4 C1 C10 C15 . . . . -45.53(15) ?
    C2 C1 C10 C15 . . . . 77.30(13) ?
    C15 C10 C11 C12 . . . . 0.05(19) ?
    C1 C10 C11 C12 . . . . 172.84(12) ?
    C10 C11 C12 C13 . . . . -0.7(2) ?
    C11 C12 C13 C14 . . . . 0.8(2) ?
    C12 C13 C14 C15 . . . . -0.2(2) ?
    C13 C14 C15 C10 . . . . -0.5(2) ?
    C11 C10 C15 C14 . . . . 0.53(19) ?
    C1 C10 C15 C14 . . . . -172.36(12) ?
    C2 N1 C16 C17 . . . . -67.44(15) ?
    C3 N1 C16 C17 . . . . 103.23(14) ?
    N1 C16 C17 C22 . . . . 131.78(13) ?
    N1 C16 C17 C18 . . . . -48.94(16) ?
    C22 C17 C18 C19 . . . . -0.11(19) ?
    C16 C17 C18 C19 . . . . -179.40(12) ?
    C17 C18 C19 C20 . . . . 0.4(2) ?
    C18 C19 C20 C21 . . . . -0.2(2) ?
    C19 C20 C21 C22 . . . . -0.3(2) ?
    C20 C21 C22 C17 . . . . 0.6(2) ?
    C18 C17 C22 C21 . . . . -0.4(2) ?
    C16 C17 C22 C21 . . . . 178.90(12) ?
    C3 N2 C23 C24 . . . . -80.83(15) ?
    C1 N2 C23 C24 . . . . 98.26(14) ?
    N2 C23 C24 C25 . . . . 172.26(11) ?
    C23 C24 C25 Br1 . . . . 178.82(9) ?
loop_
    _geom_hbond_atom_site_label_D
    _geom_hbond_atom_site_label_H
    _geom_hbond_atom_site_label_A
    _geom_hbond_site_symmetry_A
    _geom_hbond_distance_DH
    _geom_hbond_distance_HA
    _geom_hbond_distance_DA
    _geom_hbond_angle_DHA
    _geom_hbond_publ_flag
    C12 H12 O1 2_556 0.95 2.49 3.2158(17) 133 y
    C16 H16A Cg4 3_566 0.99 2.66 3.5901(14) 157 y
    C25 H25B Cg4 1_565 0.99 2.89 3.7621(17) 148 y
_shelx_space_group_comment
;
The symmetry employed for this shelxl refinement is uniquely defined
by the following loop, which should always be used as a source of
symmetry information in preference to the above space-group names.
They are only intended as comments.
;
_shelx_estimated_absorpt_T_min     0.709
_shelx_estimated_absorpt_T_max     0.748
_shelx_hkl_file
;
   3   0   0  484.55   17.20
   3   0   0  447.96   16.80
   3   0   0  476.55   16.90
   3   0   0  482.55   15.10
   3   0   0  473.75   17.50
   3   0   0  469.15   15.80
  -3   0   0  466.15   20.30
   3   0   0  497.25   16.60
  -3   0   0  464.65   15.90
   3   0   0  484.75   17.40
   3   0   0  476.15   15.80
   4   0   0  185.28   10.40
  -4   0   0  167.28    8.60
   4   0   0  171.88    9.20
   4   0   0  150.58    9.40
   4   0   0  172.48   10.30
   4   0   0  163.28    8.50
  -4   0   0  167.58    9.50
   4   0   0  177.88    7.80
   4   0   0  170.68    9.60
  -4   0   0  182.58    8.50
  -5   0   0 1180.78   39.10
  -5   0   0 1140.59   34.80
   5   0   0 1268.87   41.40
  -5   0   0 1190.78   36.10
   5   0   0 1246.18   39.30
   5   0   0 1253.97   37.90
  -5   0   0 1193.08   36.60
  -5   0   0 1185.58   46.10
   5   0   0 1236.18   40.30
   5   0   0 1215.18   39.80
   5   0   0 1185.18   35.40
   5   0   0 1204.88   41.00
   6   0   0  320.27   18.20
   6   0   0  302.77   12.10
  -6   0   0  280.77   15.60
   6   0   0  306.37   14.90
   6   0   0  338.17   11.80
   6   0   0  309.67   17.80
   6   0   0  283.17   11.50
  -6   0   0  315.17   22.40
   6   0   0  308.67   17.10
   6   0   0  299.07   11.80
   6   0   0  287.57   15.60
   6   0   0  365.76   18.00
  -7   0   0 1465.95   49.20
   7   0   0 1385.46   50.19
   7   0   0 1406.46   40.60
   7   0   0 1369.76   40.10
  -7   0   0 1336.77   60.79
   7   0   0 1411.96   40.70
  -7   0   0 1458.75   51.09
  -7   0   0 1352.76   38.50
   7   0   0 1429.96   50.19
   7   0   0 1413.56   41.00
   7   0   0 1406.06   48.20
  -7   0   0 1425.16   46.00
   7   0   0 1425.46   51.99
   7   0   0 1392.56   40.40
   7   0   0 1422.86   46.30
   7   0   0 1393.96   40.20
   7   0   0 1345.67   39.30
  -8   0   0  919.11   33.70
   8   0   0  885.31   27.80
   8   0   0  905.61   28.00
   8   0   0  890.41   38.20
   8   0   0  881.71   27.30
   8   0   0  879.31   40.30
   8   0   0  880.91   27.70
   8   0   0  874.61   27.10
   8   0   0  901.11   33.90
   8   0   0  855.51   35.40
  -8   0   0  839.42   26.50
   8   0   0  837.12   26.00
   8   0   0  922.71   28.40
  -8   0   0  828.32   37.80
   9   0   0  283.17   11.40
   9   0   0  284.27   11.70
   9   0   0  285.67   11.00
  -9   0   0  271.07   20.10
   9   0   0  251.17   11.40
   9   0   0  271.27   20.00
   9   0   0  268.77   11.70
  -9   0   0  271.97   11.50
   9   0   0  249.48   15.90
   9   0   0  249.78   11.00
  10   0   0  858.81   26.10
  10   0   0  879.41   26.90
 -10   0   0  849.41   26.00
  10   0   0  869.91   26.40
  10   0   0  893.81   26.90
 -10   0   0  878.01   27.00
  10   0   0  898.81   26.60
  11   0   0   19.40    2.40
  11   0   0   15.90    2.20
  11   0   0   15.80    2.20
  11   0   0   17.40    2.20
   0  -1   0    3.00    1.00
   0  -1   0    0.40    0.60
   0  -1   0    0.70    0.70
   0  -1   0    0.00    0.10
   0  -1   0    0.10    0.60
   0  -1   0   -0.10    0.10
   0  -1   0    0.00    0.60
   0  -1   0    1.10    0.60
   0   1   0    0.40    0.60
   0   1   0   -0.20    0.40
   0   1   0    1.40    0.70
   0   1   0    0.00    0.50
   2  -1   0   98.39    5.20
   2  -1   0  104.29    5.50
   2  -1   0  100.59    6.30
  -2  -1   0   98.59    5.20
   2  -1   0  112.49    5.60
  -2  -1   0   94.89    3.80
   2  -1   0   98.79    5.00
   2  -1   0  103.39    5.40
   2  -1   0  102.69    5.40
   2  -1   0  102.99    5.10
   2  -1   0  107.09    5.50
   2  -1   0   96.99    5.30
  -2  -1   0  103.49    7.00
  -2  -1   0   97.99    5.60
   2  -1   0   97.29    4.90
   2  -1   0  112.79    5.90
  -2   1   0  108.79    6.70
   2   1   0  104.49    5.60
   2   1   0  107.29    6.10
   2   1   0   97.89    5.70
   2   1   0  100.19    4.00
   2   1   0  105.69    5.30
  -2   1   0  119.59    7.10
   2   1   0   97.79    5.80
   2   1   0  104.39    5.40
  -2   1   0  101.49    6.40
   3  -1   0 3019.50   79.89
   3  -1   0 2938.61   78.49
  -3  -1   0 2966.60   85.79
  -3  -1   0 2784.82   75.69
   3   1   0 2868.51   76.39
  -3   1   0 2989.50   84.29
  -3   1   0 3070.89   82.69
   4  -1   0  549.95   20.10
   4  -1   0  544.75   20.90
  -4  -1   0  538.05   19.00
   4  -1   0  525.65   18.40
   4  -1   0  506.35   19.40
  -4  -1   0  495.45   14.60
   4  -1   0  565.64   20.00
   4  -1   0  513.65   18.50
   4  -1   0  526.35   18.80
   4  -1   0  561.54   20.90
  -4  -1   0  535.65   20.20
   4  -1   0  533.35   20.00
   4  -1   0  510.65   19.30
   4  -1   0  526.35   18.50
   4   1   0  510.05   15.80
   4   1   0  525.55   20.90
   4   1   0  512.85   18.70
  -4   1   0  507.35   21.70
   4   1   0  519.85   19.60
   4   1   0  525.05   20.20
   4   1   0  538.25   21.30
   4   1   0  548.55   20.90
   5  -1   0 1987.20   56.79
  -5  -1   0 2022.60   57.69
  -5  -1   0 2052.29   59.89
   5  -1   0 2002.00   59.59
  -5  -1   0 1887.41   52.09
   5  -1   0 1975.70   60.39
  -5  -1   0 2108.79   61.49
   5  -1   0 1993.20   60.69
  -5  -1   0 1942.91   67.39
   5  -1   0 1972.10   57.19
   5  -1   0 1932.71   56.59
   5  -1   0 2012.40   58.79
   5  -1   0 1994.40   59.19
   5   1   0 1853.01   51.99
   5   1   0 1751.12   60.29
   5   1   0 1968.30   59.79
  -5   1   0 1999.90   66.39
  -5   1   0 1954.10   60.09
   5   1   0 1982.20   60.49
   5   1   0 1894.91   58.39
   5   1   0 2050.19   57.79
   5   1   0 1916.71   60.99
   6  -1   0 2508.95   68.79
   6  -1   0 2598.64   75.99
   6  -1   0 2588.04   73.89
   6  -1   0 2579.94   77.19
  -6  -1   0 2545.75   87.89
   6  -1   0 2518.45   68.99
   6  -1   0 2627.24   78.69
  -6  -1   0 2738.83   74.99
   6  -1   0 2595.74   76.89
   6  -1   0 2505.55   72.79
   6  -1   0 2533.25   78.59
   6  -1   0 2455.35   68.59
   6  -1   0 2457.85   68.29
  -6  -1   0 2552.84   67.99
  -6  -1   0 2543.55   78.59
  -6  -1   0 2525.75   76.19
   6   1   0 2601.74   69.59
   6   1   0 2555.84   74.39
  -6   1   0 2560.04   76.59
   6   1   0 2501.15   69.59
   6   1   0 2443.66   68.99
  -6   1   0 2512.35   86.19
   6   1   0 2543.15   68.89
   6   1   0 2515.95   69.09
   6   1   0 2605.64   78.29
   6   1   0 2512.05   68.59
   6   1   0 2568.94   76.09
   6   1   0 2534.35   79.49
  -6   1   0 2489.55   76.09
   6   1   0 2531.65   77.39
   6   1   0 2698.93   80.29
   7  -1   0  387.36   14.40
   7  -1   0  361.16   13.80
   7  -1   0  389.96   21.30
   7  -1   0  369.86   14.20
   7  -1   0  365.36   14.00
  -7  -1   0  367.56   20.20
  -7  -1   0  407.36   19.10
  -7  -1   0  390.16   14.00
   7  -1   0  399.56   14.60
   7  -1   0  377.96   13.40
   7  -1   0  380.16   13.80
   7  -1   0  389.96   20.90
   7  -1   0  352.16   13.50
   7  -1   0  404.66   22.70
   7  -1   0  406.16   20.30
   7  -1   0  384.96   18.40
  -7  -1   0  361.66   21.60
   7   1   0  383.16   22.80
  -7   1   0  382.76   20.00
   7   1   0  396.56   20.40
   7   1   0  371.56   14.40
   7   1   0  371.66   14.20
  -7   1   0  405.26   29.00
   7   1   0  378.76   22.60
  -7   1   0  356.76   20.50
   7   1   0  385.66   14.80
   7   1   0  395.76   14.20
   7   1   0  374.36   21.20
   7   1   0  367.86   21.30
   7   1   0  373.56   13.50
   7   1   0  380.66   14.30
   7   1   0  371.46   18.60
   7   1   0  383.36   14.50
   8  -1   0   75.39    5.70
   8  -1   0   81.89    5.80
  -8  -1   0   77.09    5.60
   8  -1   0   79.79    5.50
  -8  -1   0   79.09    5.80
  -8  -1   0   79.99    9.20
   8  -1   0   75.39    5.70
  -8  -1   0   87.19   12.30
  -8  -1   0   64.89   10.20
   8  -1   0   80.99   10.20
   8  -1   0   65.49    7.90
   8  -1   0   75.79    5.60
   8  -1   0   71.79   10.00
   8  -1   0   84.79    5.80
   8  -1   0   77.09    5.30
   8   1   0   82.29    5.90
   8   1   0   90.69    5.90
   8   1   0   84.09    5.90
   8   1   0   85.19   14.40
   8   1   0   75.49   10.50
   8   1   0   76.29    5.80
  -8   1   0   75.99   10.70
   8   1   0   74.79    5.30
  -8   1   0   73.09    8.50
   8   1   0   67.49   10.00
   8   1   0   81.39    8.80
   8   1   0   84.99    6.00
   8   1   0   75.19    5.90
  -9  -1   0  895.61   40.50
   9  -1   0  891.01   27.70
   9  -1   0  948.81   28.20
   9  -1   0  888.61   28.10
   9  -1   0  980.40   28.00
   9  -1   0  952.30   28.40
  -9  -1   0  935.41   29.10
  -9  -1   0  911.71   27.60
   9  -1   0  835.32   38.50
   9  -1   0  852.71   33.60
  -9  -1   0  825.82   34.40
   9   1   0  894.51   27.60
   9   1   0  916.51   28.40
   9   1   0  846.12   34.20
   9   1   0  913.41   28.10
  -9   1   0  809.02   38.60
   9   1   0  941.81   28.50
   9   1   0  878.21   40.10
  -9   1   0  939.21   27.50
   9   1   0  887.11   28.70
   9   1   0  926.11   28.70
  10  -1   0  160.98    7.70
 -10  -1   0  167.28    8.60
  10  -1   0  154.68    7.10
  10  -1   0  166.88    7.60
  10  -1   0  168.18    7.70
  10  -1   0  160.18    7.40
 -10  -1   0  169.58    7.70
 -10   1   0  154.08    7.90
  10   1   0  149.09    7.80
  10   1   0  163.08    8.00
  10   1   0  162.88    7.60
  10   1   0  170.38    8.00
  10   1   0  165.08    7.80
  11  -1   0   16.10    2.20
 -11  -1   0   16.60    2.50
 -11  -1   0   16.40    2.80
  11  -1   0   17.80    2.20
  11  -1   0   22.20    2.40
  11  -1   0   18.00    2.20
  11   1   0   17.00    2.30
  11   1   0   19.10    2.40
  11   1   0   15.40    2.30
  11   1   0   14.80    2.30
  11   1   0   22.60    2.40
  -1  -2   0  520.25   17.30
   1  -2   0  491.35   17.00
   1  -2   0  470.95   15.80
  -1  -2   0  506.05   16.30
  -1  -2   0  498.75   16.50
  -1  -2   0  472.75   15.60
   1  -2   0  501.75   17.10
   1  -2   0  470.85   16.60
  -1  -2   0  510.35   16.50
   1  -2   0  479.05   15.20
   1   2   0  545.95   16.60
   1   2   0  498.35   15.30
  -1   2   0  476.35   16.70
   1   2   0  503.75   15.00
   1   2   0  543.95   16.90
   1   2   0  543.85   17.70
  -1   2   0  488.35   15.50
  -1   2   0  466.55   13.80
   1   2   0  487.75   15.90
  -1   2   0  471.25   18.80
   1   2   0  541.75   16.90
  -1   2   0  477.35   13.90
   2  -2   0   74.69    5.10
   2  -2   0   68.29    5.10
   2  -2   0   65.59    4.40
   2  -2   0   67.79    4.40
  -2  -2   0   71.99    4.90
  -2  -2   0   74.19    5.50
  -2  -2   0   62.09    5.80
   2  -2   0   64.09    3.80
   2  -2   0   65.09    4.00
  -2  -2   0   64.59    3.50
   2  -2   0   73.29    5.40
  -2  -2   0   65.59    5.10
  -2  -2   0   68.59    3.80
   2  -2   0   70.99    5.40
   2  -2   0   69.19    4.40
   2   2   0   66.99    3.20
  -2   2   0   66.59    5.10
   2   2   0   69.49    4.70
   2   2   0   65.79    5.00
   2   2   0   68.59    5.00
   2   2   0   69.19    3.40
  -2   2   0   69.29    6.70
  -2   2   0   65.29    4.70
   2   2   0   67.29    4.60
  -2   2   0   65.39    4.80
   2   2   0   72.09    5.00
   2   2   0   68.99    3.70
   2   2   0   65.19    5.30
  -3  -2   0 1186.08   35.60
   3  -2   0 1151.28   34.50
   3  -2   0 1217.88   36.30
  -3  -2   0 1169.78   41.30
   3  -2   0 1183.08   34.70
   3  -2   0 1197.18   35.10
   3  -2   0 1145.49   35.40
   3  -2   0 1198.58   36.60
   3  -2   0 1167.58   36.30
   3  -2   0 1139.09   35.00
  -3  -2   0 1136.19   36.80
   3  -2   0 1157.08   34.40
  -3  -2   0 1137.09   36.60
   3  -2   0 1177.68   36.10
  -3  -2   0 1126.29   31.50
  -3  -2   0 1159.78   32.40
   3   2   0 1190.28   35.90
   3   2   0 1202.08   37.80
  -3   2   0 1158.18   37.50
   3   2   0 1192.78   36.20
   3   2   0 1213.58   36.80
   3   2   0 1243.78   37.10
   3   2   0 1184.18   32.20
  -3   2   0 1152.58   38.30
   3   2   0 1268.07   35.70
  -3   2   0 1169.28   40.90
   4  -2   0 2600.94   73.29
  -4  -2   0 2523.95   74.79
   4  -2   0 2583.14   73.29
   4  -2   0 2590.64   73.29
  -4  -2   0 2629.54   74.19
  -4  -2   0 2531.25   68.19
   4  -2   0 2515.85   71.09
  -4  -2   0 2566.84   72.29
   4  -2   0 2473.55   72.59
   4  -2   0 2507.35   71.09
   4  -2   0 2538.45   72.79
   4  -2   0 2557.94   71.89
  -4  -2   0 2637.64   80.19
   4  -2   0 2605.04   72.89
   4  -2   0 2682.23   72.79
   4   2   0 2540.35   75.79
   4   2   0 2583.74   73.49
   4   2   0 2609.54   73.59
   4   2   0 2617.54   75.09
  -4   2   0 2595.44   77.09
   4   2   0 2573.24   72.29
   4   2   0 2532.65   74.29
   5  -2   0  201.18   12.20
   5  -2   0  180.88   11.30
   5  -2   0  199.08   10.70
  -5  -2   0  183.08   12.60
   5  -2   0  193.48   11.40
   5  -2   0  185.08   11.50
  -5  -2   0  187.08    7.70
  -5  -2   0  187.98   12.10
  -5  -2   0  195.38   16.20
  -5  -2   0  193.88    8.20
   5  -2   0  190.08   10.30
   5  -2   0  182.28   11.20
   5  -2   0  200.88   11.60
   5  -2   0  174.28   10.90
   5  -2   0  209.78   12.10
  -5  -2   0  178.08   10.80
  -5   2   0  234.78   14.90
   5   2   0  206.48   13.00
   5   2   0  185.18   12.00
   5   2   0  199.48   13.10
   5   2   0  197.08   13.30
  -5   2   0  189.78   14.60
   5   2   0  173.38   11.40
   5   2   0  168.38   10.50
  -6  -2   0  313.07   11.50
  -6  -2   0  339.37   16.80
   6  -2   0  301.07   11.90
   6  -2   0  318.07   17.00
   6  -2   0  292.57   11.40
   6  -2   0  325.17   17.00
   6  -2   0  300.07   11.50
   6  -2   0  293.97   12.80
  -6  -2   0  343.17   19.50
  -6  -2   0  326.87   18.00
   6  -2   0  304.07   17.10
  -6  -2   0  326.07   24.10
   6  -2   0  320.77   16.20
   6  -2   0  306.47   12.10
   6  -2   0  305.87   14.90
   6  -2   0  328.87   15.70
   6  -2   0  308.67   12.00
  -6  -2   0  327.47   12.40
   6  -2   0  312.07   11.90
   6   2   0  307.57   11.50
   6   2   0  315.57   19.10
   6   2   0  329.27   16.40
   6   2   0  329.77   18.70
   6   2   0  310.07   12.30
   6   2   0  309.77   12.20
   6   2   0  317.57   17.20
  -6   2   0  343.57   20.70
   6   2   0  335.07   18.30
   6   2   0  307.57   12.20
   6   2   0  305.57   12.60
   6   2   0  328.17   12.10
   6   2   0  315.57   12.50
  -6   2   0  297.07   21.60
   7  -2   0  501.85   24.00
   7  -2   0  498.45   17.30
   7  -2   0  509.85   17.20
  -7  -2   0  502.75   17.00
  -7  -2   0  547.95   18.70
  -7  -2   0  501.95   25.10
   7  -2   0  486.55   24.50
   7  -2   0  496.65   17.50
   7  -2   0  511.25   17.60
   7  -2   0  495.45   17.40
  -7  -2   0  471.65   26.20
   7  -2   0  494.75   16.70
   7  -2   0  488.95   16.90
   7  -2   0  480.55   17.00
  -7  -2   0  523.45   23.60
   7  -2   0  493.05   21.90
   7   2   0  507.55   18.10
   7   2   0  521.65   18.10
   7   2   0  514.25   18.00
   7   2   0  518.55   28.30
   7   2   0  518.65   18.00
   7   2   0  507.45   17.50
   7   2   0  536.25   26.90
   7   2   0  481.35   16.70
  -7   2   0  493.05   24.50
   7   2   0  525.15   24.90
   7   2   0  531.65   18.60
   7   2   0  530.55   26.20
   7   2   0  494.85   23.00
   8  -2   0  358.36   13.40
  -8  -2   0  352.26   19.40
  -8  -2   0  363.76   13.70
   8  -2   0  389.26   19.10
   8  -2   0  392.16   14.20
   8  -2   0  346.07   13.30
   8  -2   0  350.86   12.90
   8  -2   0  373.86   14.10
  -8  -2   0  379.96   23.90
  -8  -2   0  368.76   15.20
   8  -2   0  350.86   13.60
  -8  -2   0  326.47   22.70
   8  -2   0  355.96   13.70
   8  -2   0  333.07   13.00
  -8   2   0  361.16   18.60
   8   2   0  373.36   14.60
   8   2   0  357.36   14.30
   8   2   0  374.86   23.30
   8   2   0  365.16   19.50
   8   2   0  371.66   13.20
   8   2   0  373.36   14.90
   8   2   0  389.76   14.80
   8   2   0  375.76   14.30
   8   2   0  356.96   21.40
  -8   2   0  344.17   21.80
   8   2   0  376.46   14.20
  -9  -2   0  122.39    7.20
  -9  -2   0  122.29   12.50
   9  -2   0  131.09    7.10
  -9  -2   0  136.29   15.10
  -9  -2   0  136.89    8.20
   9  -2   0  138.79    7.20
   9  -2   0  129.99    7.00
  -9  -2   0  136.09    7.10
   9  -2   0  143.59    7.30
   9  -2   0  134.99    6.90
   9   2   0  136.29    7.40
   9   2   0  142.39    8.00
   9   2   0  132.39    7.50
   9   2   0  131.89   14.70
   9   2   0  137.59    7.60
   9   2   0  120.59   11.60
   9   2   0  145.69    7.90
  10  -2   0   25.90    2.80
  10  -2   0   20.10    3.00
  10  -2   0   21.20    2.90
 -10  -2   0   20.00    2.70
 -10  -2   0   24.20    3.50
 -10  -2   0   20.70    2.80
  10  -2   0   18.50    3.20
  10  -2   0   24.70    2.90
  10   2   0   24.90    3.00
  10   2   0   23.10    3.00
  10   2   0   24.70    2.90
  10   2   0   20.90    2.90
  10   2   0   25.30    3.10
 -11  -2   0  616.34   17.90
 -11  -2   0  649.14   18.60
  11   2   0  636.24   18.90
  11   2   0  579.64   17.70
  11   2   0  618.94   18.40
  11   2   0  630.04   18.70
  11   2   0  632.14   18.60
   0  -3   0    2.00    1.60
   0  -3   0    3.60    2.10
   0  -3   0    0.10    1.10
   0  -3   0   -0.20    1.30
   0   3   0   -1.40    1.60
   0   3   0   11.70    2.40
   0   3   0   -0.30    1.20
   0   3   0    1.50    1.40
  -1  -3   0 1840.42   51.49
  -1  -3   0 1830.12   51.19
   1  -3   0 1899.41   51.19
  -1  -3   0 1831.02   53.29
  -1  -3   0 1827.12   51.49
   1  -3   0 1885.21   53.19
   1  -3   0 1823.22   52.29
  -1  -3   0 1826.62   50.09
   1  -3   0 1791.52   49.90
  -1  -3   0 1745.93   49.70
   1  -3   0 1740.23   52.29
  -1   3   0 1850.11   52.29
   1   3   0 1776.22   48.20
   1   3   0 1837.12   48.40
   1   3   0 1816.02   52.19
   1   3   0 1740.63   50.99
   1   3   0 1740.83   52.99
  -1   3   0 1779.72   52.79
   1   3   0 1780.82   53.39
  -1   3   0 1756.62   50.09
  -1   3   0 1798.42   56.99
   1   3   0 1835.02   50.89
  -2  -3   0 1610.14   49.70
  -2  -3   0 1595.54   44.60
  -2  -3   0 1645.74   46.60
   2  -3   0 1530.35   49.30
   2  -3   0 1707.83   49.99
  -2  -3   0 1672.43   49.80
  -2  -3   0 1651.13   50.39
   2  -3   0 1673.73   47.60
   2  -3   0 1699.03   46.70
  -2  -3   0 1679.13   49.10
  -2  -3   0 1706.93   48.40
   2   3   0 1663.13   47.40
  -2   3   0 1663.33   44.80
   2   3   0 1646.94   50.59
  -2   3   0 1716.83   44.80
   2   3   0 1662.43   44.40
   2   3   0 1621.74   46.60
  -2   3   0 1662.33   43.60
  -2   3   0 1731.43   47.40
  -2   3   0 1728.33   49.99
   2   3   0 1709.63   47.90
   2   3   0 1591.04   47.00
  -2   3   0 1612.04   43.80
   2   3   0 1676.93   46.20
   2   3   0 1657.83   46.70
   2   3   0 1669.53   49.20
   2   3   0 1585.74   48.40
   3  -3   0   20.30    3.80
  -3  -3   0   22.00    2.60
   3  -3   0   20.00    4.30
  -3  -3   0   15.90    2.00
   3  -3   0   37.80    4.00
   3  -3   0   27.10    3.80
   3  -3   0   28.80    5.20
  -3  -3   0   21.50    4.60
  -3  -3   0   19.70    2.70
  -3  -3   0   26.00    4.40
  -3  -3   0   17.60    3.80
  -3  -3   0   14.00    4.00
   3  -3   0   18.50    4.20
   3   3   0   25.00    3.80
  -3   3   0   18.70    3.60
   3   3   0   20.60    3.90
  -3   3   0   30.60    5.30
   3   3   0   20.10    4.00
   3   3   0   18.60    4.10
  -3   3   0   22.80    3.90
  -3   3   0   20.60    3.30
   3   3   0   23.20    4.60
   3   3   0   21.80    2.70
   3   3   0   22.70    4.90
   4  -3   0   75.69    6.20
   4  -3   0   74.69    7.20
  -4  -3   0   77.99    7.70
  -4  -3   0   60.49    6.20
   4  -3   0   71.09    7.10
  -4  -3   0   68.09    4.10
   4  -3   0   63.49    5.70
   4  -3   0   76.89    7.60
   4  -3   0   66.09    5.90
  -4  -3   0   68.99    7.20
  -4  -3   0   67.89    4.70
  -4  -3   0   62.39    8.30
  -4   3   0   71.09    7.30
   4   3   0   56.19    6.50
   4   3   0   61.19    6.40
   4   3   0   67.09    6.60
   4   3   0   69.09    7.20
   4   3   0   64.79    6.20
  -4   3   0   75.39   10.40
   4   3   0   70.69    7.70
  -4   3   0   73.19    7.40
  -5  -3   0  381.76   20.10
   5  -3   0  376.06   17.20
   5  -3   0  376.26   18.70
   5  -3   0  368.06   16.70
   5  -3   0  393.46   19.30
   5  -3   0  359.56   16.40
  -5  -3   0  362.66   19.20
   5  -3   0  403.26   19.20
  -5  -3   0  385.96   24.40
  -5  -3   0  397.46   13.20
  -5  -3   0  395.76   14.60
  -5  -3   0  403.06   18.50
   5   3   0  367.26   18.70
   5   3   0  392.66   21.40
   5   3   0  389.76   14.20
   5   3   0  378.06   14.00
  -5   3   0  387.96   20.00
  -5   3   0  363.76   21.30
   5   3   0  373.86   17.70
   5   3   0  348.57   13.50
   5   3   0  402.36   20.20
   5   3   0  395.96   19.00
   5   3   0  374.36   14.10
  -5   3   0  377.66   22.80
   5   3   0  417.96   20.60
   5   3   0  367.76   13.60
  -6  -3   0  940.31   28.30
  -6  -3   0  996.60   38.10
   6  -3   0  920.81   28.60
   6  -3   0  963.70   28.30
   6  -3   0  964.70   28.20
   6  -3   0  977.90   33.40
   6  -3   0  853.31   27.40
  -6  -3   0 1004.40   28.60
  -6  -3   0 1025.30   40.00
   6  -3   0  892.31   28.10
  -6  -3   0  959.70   35.60
   6  -3   0  867.01   28.20
   6  -3   0 1005.00   34.10
   6  -3   0  962.40   29.00
   6  -3   0  908.81   28.40
   6  -3   0  984.30   36.60
   6  -3   0  999.30   36.40
   6  -3   0  916.01   27.90
   6  -3   0  913.81   28.40
   6  -3   0  929.61   28.10
  -6  -3   0  907.91   30.00
   6  -3   0  955.10   28.50
   6  -3   0  915.51   28.70
  -6  -3   0  957.10   47.00
   6   3   0 1018.50   29.60
   6   3   0  987.60   35.40
   6   3   0  996.10   37.70
   6   3   0  938.51   36.90
   6   3   0  979.80   28.80
   6   3   0  927.01   38.10
   6   3   0 1012.00   29.90
  -6   3   0  983.30   43.90
   6   3   0  994.70   29.90
   6   3   0  982.50   29.20
   6   3   0  951.80   40.10
   6   3   0  973.20   28.40
   6   3   0  914.81   28.40
  -6   3   0 1014.20   43.70
  -6   3   0  947.21   38.40
   6   3   0 1016.70   29.70
  -7  -3   0   14.40    3.30
   7  -3   0   15.60    3.10
  -7  -3   0   15.60    5.90
  -7  -3   0   17.70    3.10
   7  -3   0   16.00    3.50
   7  -3   0   15.80    3.80
   7  -3   0   15.40    3.00
   7  -3   0   21.30    3.60
   7  -3   0   13.00    2.80
   7  -3   0   20.90    3.40
   7  -3   0   10.60    3.10
  -7  -3   0   22.20    6.10
  -7  -3   0   10.50    2.80
  -7  -3   0   25.20    3.90
   7  -3   0   16.40    3.00
   7  -3   0   13.70    2.80
   7  -3   0   13.20    2.80
  -7  -3   0    8.00    5.40
   7  -3   0   21.30    3.60
   7  -3   0   17.70    3.50
   7  -3   0   11.20    4.40
   7   3   0   19.40    6.10
   7   3   0   16.50    3.10
   7   3   0   13.80    4.70
   7   3   0   21.30    3.90
   7   3   0   16.00    5.60
   7   3   0   12.30    2.70
   7   3   0   12.40    6.60
   7   3   0   17.50    3.60
   7   3   0   17.40    3.60
   7   3   0   18.80    3.10
  -7   3   0   16.30    6.90
   7   3   0   15.60    2.90
   7   3   0    8.80    4.40
   8  -3   0  160.78    8.10
   8  -3   0  159.88    8.10
   8  -3   0  156.58    7.60
   8  -3   0  176.68   12.60
  -8  -3   0  163.78    8.00
   8  -3   0  150.38    7.90
   8  -3   0  155.28    7.90
  -8  -3   0  137.29   12.20
  -8  -3   0  174.18    9.50
  -8  -3   0  170.48   16.30
   8  -3   0  156.78    7.50
  -8  -3   0  164.38    8.20
   8  -3   0  157.78    7.80
   8   3   0  153.48   15.40
   8   3   0  158.18    7.60
   8   3   0  167.88    8.70
   8   3   0  161.78    8.70
   8   3   0  165.88    8.70
   8   3   0  166.38    8.40
   8   3   0  150.08   14.90
   8   3   0  195.48   14.00
   8   3   0  160.18    9.00
  -8   3   0  164.28   16.30
   9  -3   0  399.96   14.00
  -9  -3   0  428.96   14.40
   9  -3   0  400.06   13.50
  -9  -3   0  402.56   16.30
  -9  -3   0  407.06   14.60
   9  -3   0  376.66   13.60
   9  -3   0  408.36   13.90
  -9  -3   0  366.86   21.10
   9   3   0  394.56   20.90
   9   3   0  424.36   15.40
   9   3   0  395.56   15.40
   9   3   0  415.56   15.10
   9   3   0  417.96   14.80
   9   3   0  421.26   15.30
 -10  -3   0    3.00    1.40
 -10  -3   0    6.90    1.60
 -10  -3   0    8.80    2.40
  10   3   0    6.80    1.80
  10   3   0    8.70    1.80
  10   3   0    9.00    2.00
  10   3   0    6.00    1.80
  10   3   0    5.30    1.50
 -11  -3   0   30.40    2.40
 -11  -3   0   29.10    2.20
  11   3   0   33.10    2.40
  11   3   0   34.60    2.60
  11   3   0   28.30    2.40
  11   3   0   28.20    2.20
   0  -4   0   65.69    5.90
   0  -4   0   69.19    6.40
   0  -4   0   76.19    5.80
   0  -4   0   80.59    7.40
   0   4   0   63.79    4.10
   0   4   0   78.39    6.00
   0   4   0   69.29    6.80
   0   4   0   72.19    5.60
   0   4   0   58.79    6.00
   1  -4   0  438.66   19.40
  -1  -4   0  481.95   20.50
  -1  -4   0  476.05   18.60
   1  -4   0  474.15   17.00
   1  -4   0  441.06   17.90
  -1  -4   0  452.65   18.40
   1  -4   0  451.15   20.10
  -1  -4   0  456.75   18.50
   1   4   0  470.25   19.50
  -1   4   0  475.45   18.00
   1   4   0  477.35   24.60
   1   4   0  465.15   17.90
   1   4   0  463.65   20.30
  -1   4   0  493.35   20.60
   1   4   0  481.15   18.30
   1   4   0  472.75   15.10
  -1   4   0  452.75   19.30
  -1   4   0  446.66   17.10
   1   4   0  452.05   14.20
   1   4   0  464.55   17.90
  -1   4   0  454.95   14.60
   1   4   0  491.35   21.00
  -2  -4   0  208.58   11.40
   2  -4   0  219.68   11.20
  -2  -4   0  200.88   10.80
   2  -4   0  209.78    9.80
  -2  -4   0  194.38   10.40
  -2  -4   0  199.28    7.30
   2  -4   0  189.48   12.10
   2  -4   0  218.58   12.90
  -2  -4   0  190.18   11.30
   2  -4   0  220.78   12.40
  -2  -4   0  196.28    8.00
  -2  -4   0  191.88   12.40
  -2  -4   0  216.88   11.90
   2   4   0  199.08    8.10
   2   4   0  210.38   10.10
  -2   4   0  188.98    7.40
   2   4   0  200.98   10.90
   2   4   0  213.78   12.10
  -2   4   0  192.88   10.00
  -2   4   0  227.98   12.50
   2   4   0  200.48   11.20
  -2   4   0  200.18   10.50
   2   4   0  209.58   13.20
   2   4   0  212.68   11.10
   2   4   0  212.68    7.40
  -2   4   0  202.38   12.50
   2   4   0  205.28   11.90
   3  -4   0 1414.36   45.80
  -3  -4   0 1337.37   40.00
   3  -4   0 1349.07   45.00
  -3  -4   0 1352.06   38.50
  -3  -4   0 1377.76   46.30
  -3  -4   0 1263.77   45.50
   3  -4   0 1264.87   40.30
  -3  -4   0 1375.96   43.60
  -3  -4   0 1345.77   37.10
   3  -4   0 1345.87   42.20
  -3  -4   0 1328.57   44.50
   3  -4   0 1433.36   46.30
  -3   4   0 1369.66   45.00
   3   4   0 1381.36   44.90
   3   4   0 1308.87   41.40
  -3   4   0 1402.26   42.10
   3   4   0 1399.56   47.40
   3   4   0 1427.16   44.70
  -3   4   0 1359.16   45.80
   3   4   0 1341.97   42.90
   3   4   0 1300.87   39.40
   4  -4   0   33.70    6.80
   4  -4   0   31.20    3.60
  -4  -4   0   34.50    3.00
  -4  -4   0   34.80    6.80
   4  -4   0   35.50    5.00
   4  -4   0   28.50    3.80
   4  -4   0   37.50    6.10
  -4  -4   0   23.10    6.50
   4  -4   0   29.20    6.40
  -4  -4   0   30.10    3.20
  -4  -4   0   37.60    6.30
   4  -4   0   25.20    3.40
   4  -4   0   29.60    4.70
   4  -4   0   32.50    3.70
  -4  -4   0   31.20    5.20
  -4  -4   0   26.70    3.30
  -4   4   0   27.10    7.50
  -4   4   0   23.90    3.90
   4   4   0   42.60    6.80
   4   4   0   30.30    6.20
   4   4   0   31.10    6.00
   4   4   0   27.90    5.80
  -4   4   0   28.90    4.80
   4   4   0   31.70    4.00
  -4   4   0   28.60    4.70
  -4   4   0   46.00    6.80
   4   4   0   29.00    4.80
   4   4   0   32.90    3.60
  -4   4   0   34.00    4.20
   5  -4   0  117.79    6.40
   5  -4   0  120.89    6.20
  -5  -4   0  107.89    6.40
  -5  -4   0  107.39    9.60
   5  -4   0  107.79   10.20
  -5  -4   0  106.69    5.80
  -5  -4   0  107.19   13.70
  -5  -4   0  120.99   11.50
  -5  -4   0  107.89    5.90
   5  -4   0  114.29    6.50
   5  -4   0  109.19    6.60
  -5  -4   0  114.49    7.00
   5  -4   0  113.49    6.40
   5  -4   0  106.39    8.80
  -5  -4   0  129.49   11.90
   5  -4   0  108.09    6.70
   5  -4   0  107.89    6.20
   5  -4   0   91.79    7.60
   5  -4   0  109.69    6.50
   5  -4   0  114.59    8.90
   5  -4   0  108.59   10.30
   5  -4   0  105.99   10.70
   5   4   0  110.19    6.80
   5   4   0  104.79   10.50
   5   4   0  112.19    6.20
  -5   4   0  112.49    8.10
   5   4   0  108.49    9.40
   5   4   0  110.89    6.50
   5   4   0  105.39    6.30
   5   4   0  106.29   11.80
  -5   4   0  124.69   10.20
   5   4   0  114.39    6.30
   5   4   0  102.79    6.40
   5   4   0  110.99    6.70
  -5   4   0  106.59    8.50
   5   4   0  110.49    9.90
  -5   4   0  121.89   14.50
   5   4   0  111.89   10.50
  -6  -4   0   12.20    2.50
   6  -4   0   21.40    3.40
   6  -4   0    7.40    4.30
  -6  -4   0   12.00    4.80
   6  -4   0   15.80    3.00
  -6  -4   0   11.50    2.50
   6  -4   0   16.20    3.40
   6  -4   0   13.40    3.00
   6  -4   0   12.50    2.80
   6  -4   0   17.50    3.10
   6  -4   0   22.80    4.10
   6  -4   0   20.50    5.10
   6  -4   0   13.40    3.20
  -6  -4   0   11.20    3.00
  -6  -4   0   12.70    3.00
  -6  -4   0   12.60    5.70
  -6  -4   0   13.10    5.10
   6  -4   0   16.80    5.50
   6  -4   0   18.90    3.40
   6   4   0   10.50    5.10
   6   4   0   20.30    6.80
   6   4   0   14.70    3.30
   6   4   0   13.30    3.00
  -6   4   0   29.20    6.90
  -6   4   0   14.40    6.20
   6   4   0    9.80    2.50
   6   4   0   13.80    4.70
   6   4   0   16.60    3.00
   6   4   0   19.90    3.40
   6   4   0   13.00    2.60
   6   4   0    8.10    4.90
   6   4   0    9.50    2.70
   7  -4   0   83.29    5.70
  -7  -4   0   86.39    5.60
  -7  -4   0   78.19   11.90
   7  -4   0   86.29    5.60
  -7  -4   0   76.19    6.50
  -7  -4   0   77.09    5.40
   7  -4   0   81.19    5.40
   7  -4   0   78.59    5.50
   7  -4   0   84.09    6.00
  -7  -4   0   85.69    9.80
  -7  -4   0   84.69   11.80
  -7  -4   0   83.89    5.30
   7  -4   0   86.69    5.70
   7  -4   0   88.49    6.00
   7  -4   0   83.29    5.20
   7   4   0   82.99    5.40
   7   4   0   74.39   10.50
  -7   4   0   56.59   10.30
   7   4   0   84.39    5.90
   7   4   0   76.39    5.40
   7   4   0   82.99    6.20
  -7   4   0   53.19   11.90
  -7   4   0   69.59   10.40
   7   4   0   79.79    5.80
   7   4   0   86.39    9.70
   7   4   0   88.69   11.50
   7   4   0   83.99    6.20
  -8  -4   0  171.68    9.80
  -8  -4   0  153.08   16.50
   8  -4   0  165.38    8.00
   8  -4   0  171.58    7.70
   8  -4   0  164.48    8.00
   8  -4   0  167.28    8.10
  -8  -4   0  171.68    8.30
  -8  -4   0  178.98    8.00
   8  -4   0  164.18    7.60
  -8  -4   0  189.38   14.40
   8  -4   0  170.88    7.80
   8   4   0  162.68   13.20
   8   4   0  171.88    8.40
   8   4   0  174.08    8.70
   8   4   0  181.88    9.30
   8   4   0  184.98   16.50
   8   4   0  180.28    9.20
   8   4   0  173.78    7.80
   8   4   0  182.48    8.90
  -9  -4   0   14.90    2.40
  -9  -4   0   10.10    2.70
  -9  -4   0   15.50    2.50
   9   4   0   18.80    3.10
   9   4   0   13.30    2.60
   9   4   0   12.00    2.20
   9   4   0   10.90    2.40
   9   4   0   13.40    2.70
 -10  -4   0    0.60    1.20
 -10  -4   0    1.50    1.10
 -10  -4   0    0.40    0.80
  10   4   0    0.30    1.00
  10   4   0    1.40    1.20
  10   4   0    0.40    1.00
  10   4   0    2.30    1.30
  10   4   0    0.80    1.00
   0  -5   0    3.90    3.00
   0  -5   0    1.40    2.40
   0  -5   0    3.20    2.20
   0  -5   0    1.70    2.10
   0   5   0   -0.20    0.90
   0   5   0    4.90    2.60
   0   5   0   -0.90    1.10
   0   5   0    1.00    2.00
   0   5   0    0.40    2.30
   0   5   0    2.60    2.10
   0   5   0    2.10    2.70
   1  -5   0  662.33   27.70
   1  -5   0  632.54   23.40
  -1  -5   0  730.33   26.70
   1  -5   0  692.03   25.90
   1  -5   0  682.73   28.80
  -1  -5   0  695.53   29.10
  -1  -5   0  685.93   26.70
  -1  -5   0  702.73   26.00
  -1   5   0  718.33   28.30
   1   5   0  644.04   27.30
  -1   5   0  652.63   20.20
  -1   5   0  728.23   25.90
  -1   5   0  671.33   28.80
  -1   5   0  704.23   32.30
   1   5   0  658.13   25.20
  -1   5   0  675.73   24.50
   1   5   0  663.23   25.20
  -1   5   0  655.23   21.10
   1   5   0  686.23   20.30
   1   5   0  670.83   21.40
   1   5   0  637.04   28.60
   1   5   0  622.84   28.30
   1   5   0  664.03   25.40
   2  -5   0    4.70    2.20
  -2  -5   0    4.20    2.00
   2  -5   0    1.80    1.80
  -2  -5   0    5.90    3.30
  -2  -5   0    3.50    2.80
   2  -5   0    5.70    3.50
   2  -5   0    5.40    2.00
  -2  -5   0    3.30    1.20
   2  -5   0    8.30    2.50
   2  -5   0    2.80    2.30
   2  -5   0    8.50    3.70
  -2  -5   0    4.60    3.10
  -2  -5   0   13.70    4.40
   2  -5   0   12.00    2.60
   2  -5   0    2.40    3.00
  -2  -5   0    4.40    2.20
   2  -5   0    5.30    2.10
   2  -5   0    4.10    1.90
  -2   5   0    3.80    1.50
   2   5   0    4.10    1.50
  -2   5   0    2.20    2.30
   2   5   0    3.50    3.10
  -2   5   0    4.70    2.60
  -2   5   0    9.20    3.60
   2   5   0    4.90    1.40
   2   5   0    6.60    2.60
  -2   5   0    2.60    1.80
  -2   5   0    3.00    3.10
   2   5   0   22.00    5.20
  -2   5   0    4.70    3.30
   2   5   0   15.10    2.60
   2   5   0    5.20    2.60
   2   5   0    3.20    2.90
   2   5   0    6.00    2.80
   2   5   0    7.20    2.40
  -3  -5   0  319.37   11.80
  -3  -5   0  343.47   12.60
   3  -5   0  337.17   12.50
  -3  -5   0  365.06   18.90
  -3  -5   0  341.77   19.70
   3  -5   0  342.87   19.30
   3  -5   0  341.07   19.50
   3  -5   0  335.47   16.50
   3  -5   0  342.37   12.20
   3  -5   0  328.17   12.70
   3  -5   0  331.57   13.00
  -3  -5   0  344.17   17.70
  -3  -5   0  329.57   11.00
  -3  -5   0  305.37   12.00
   3  -5   0  343.97   12.90
   3  -5   0  321.97   12.30
  -3  -5   0  336.87   10.90
  -3  -5   0  320.37   15.00
   3  -5   0  308.37   12.00
   3  -5   0  326.97   12.50
  -3   5   0  344.17   23.70
   3   5   0  329.67   10.40
   3   5   0  343.27   18.10
  -3   5   0  322.77   11.70
   3   5   0  321.37   14.40
   3   5   0  341.37   20.50
   3   5   0  326.97   12.80
  -3   5   0  346.27   16.70
   3   5   0  305.97   10.00
  -3   5   0  332.67   18.50
  -3   5   0  348.17   15.90
   3   5   0  294.27   17.60
   3   5   0  357.46   17.40
  -3   5   0  314.97   19.00
   4  -5   0  185.68    8.90
  -4  -5   0  204.08    8.20
   4  -5   0  194.98    8.90
   4  -5   0  196.18    8.80
   4  -5   0  210.78   12.70
  -4  -5   0  195.58    8.90
   4  -5   0  193.28   15.00
   4  -5   0  204.88    8.80
  -4  -5   0  185.98    9.00
  -4  -5   0  182.28   13.20
  -4  -5   0  183.98    8.20
  -4  -5   0  183.08   14.90
  -4  -5   0  184.98    7.70
   4  -5   0  196.98    8.50
  -4  -5   0  215.28   15.10
   4  -5   0  188.38    8.80
  -4  -5   0  171.88   15.80
   4  -5   0  173.78    8.70
   4  -5   0  183.98    9.20
   4  -5   0  198.68   14.70
   4  -5   0  198.88    9.20
   4   5   0  182.18    8.70
   4   5   0  181.58   13.70
   4   5   0  193.58   13.00
  -4   5   0  180.38   12.00
  -4   5   0  192.58    8.10
   4   5   0  191.18   14.10
  -4   5   0  186.18   12.00
   4   5   0  204.58    9.40
   4   5   0  193.78    8.80
   4   5   0  196.58    9.20
  -4   5   0  191.28   14.10
   4   5   0  202.18   16.30
  -4   5   0  191.98   19.20
   4   5   0  185.48    8.50
  -4   5   0  195.48   15.20
   4   5   0  179.48    8.60
  -5  -5   0    4.70    2.10
   5  -5   0    3.90    2.40
  -5  -5   0   -6.90    2.30
   5  -5   0    2.30    2.00
   5  -5   0    4.40    2.10
   5  -5   0    1.90    3.40
  -5  -5   0    0.30    3.40
   5  -5   0    4.30    3.70
  -5  -5   0    2.40    1.20
  -5  -5   0    2.90    2.00
  -5  -5   0    1.80    1.20
   5  -5   0    4.00    2.10
   5  -5   0    2.30    1.90
   5  -5   0    1.30    1.90
   5  -5   0    3.40    1.90
  -5  -5   0    2.20    3.00
  -5  -5   0    0.30    1.70
   5  -5   0    3.30    1.90
   5  -5   0    3.00    4.00
   5  -5   0    4.40    3.30
  -5   5   0    0.00    3.80
   5   5   0    0.50    1.90
   5   5   0    5.70    2.40
  -5   5   0    4.90    3.80
   5   5   0    8.30    2.30
   5   5   0    0.70    1.60
   5   5   0    2.50    2.10
   5   5   0    3.00    2.70
   5   5   0   -1.10    2.90
   5   5   0   -1.30    3.40
   5   5   0    8.10    2.70
  -5   5   0    2.70    2.30
   5   5   0    1.50    1.80
   5   5   0    4.40    4.00
  -5   5   0    4.60    4.40
  -6  -5   0  633.74   20.60
   6  -5   0  620.74   20.90
   6  -5   0  632.14   20.60
   6  -5   0  647.64   20.70
  -6  -5   0  648.84   20.90
   6  -5   0  634.04   21.40
   6  -5   0  660.03   22.00
   6  -5   0  624.34   20.20
  -6  -5   0  626.34   20.00
  -6  -5   0  596.24   28.70
   6  -5   0  637.74   20.90
   6  -5   0  667.73   21.50
  -6  -5   0  627.64   31.90
  -6  -5   0  659.23   22.80
   6  -5   0  647.04   31.60
  -6  -5   0  631.64   32.50
   6  -5   0  592.54   30.10
   6  -5   0  593.54   25.60
   6   5   0  658.33   22.20
   6   5   0  629.44   21.20
   6   5   0  649.34   28.90
   6   5   0  640.54   20.70
  -6   5   0  668.63   31.00
   6   5   0  643.74   20.80
   6   5   0  639.14   20.50
   6   5   0  669.23   36.00
  -6   5   0  633.84   33.50
   6   5   0  640.44   21.30
   6   5   0  641.84   21.90
   6   5   0  634.54   31.50
   6   5   0  609.94   30.70
   7  -5   0   64.39    4.90
   7  -5   0   66.59    5.40
   7  -5   0   61.09    4.80
  -7  -5   0   75.69    6.30
  -7  -5   0   59.89   11.50
  -7  -5   0   58.99    4.70
  -7  -5   0   65.59   12.80
  -7  -5   0   70.99    4.70
   7  -5   0   75.19    5.20
  -7  -5   0   63.59    9.20
   7  -5   0   63.29    4.50
  -7  -5   0   70.59    5.00
   7  -5   0   62.29    5.10
   7  -5   0   68.99    4.90
   7  -5   0   79.49    5.30
  -7  -5   0   66.19   12.60
   7   5   0   70.79    5.00
   7   5   0   74.89    5.50
  -7   5   0   80.79    9.90
   7   5   0   74.49   11.40
   7   5   0   77.69    9.30
   7   5   0   75.89    5.10
  -7   5   0   78.19   12.00
   7   5   0   73.89    5.70
   7   5   0   78.09    5.60
   7   5   0   61.09   11.50
   7   5   0   72.29    5.70
  -8  -5   0  104.29    5.50
   8  -5   0   99.79    5.90
   8  -5   0   98.09    5.50
  -8  -5   0   95.69    5.60
  -8  -5   0  107.49    6.70
  -8  -5   0   96.89   11.00
   8  -5   0  101.79    5.30
   8  -5   0  104.19    5.70
  -8  -5   0   95.79    7.00
   8  -5   0  100.69    5.60
   8   5   0   98.09    5.70
   8   5   0  101.19    6.10
   8   5   0  102.39    6.00
   8   5   0  117.09   11.10
   8   5   0   97.69    6.40
   8   5   0  103.59    6.50
   8   5   0  107.59    5.60
  -9  -5   0   63.69    3.70
  -9  -5   0   49.70    5.70
  -9  -5   0   57.19    4.20
  -9  -5   0   56.89    3.70
   9   5   0   59.69    3.80
   9   5   0   55.89    4.00
   9   5   0   59.79    4.10
   9   5   0   52.59    4.10
 -10  -5   0    6.40    1.60
 -10  -5   0    4.70    0.90
  10   5   0    4.10    1.20
  10   5   0    2.10    1.10
  10   5   0    4.10    1.20
   0  -6   0  527.65   22.10
   0  -6   0  534.45   18.20
   0  -6   0  531.15   18.00
   0  -6   0  531.45   27.20
   0  -6   0  576.04   26.20
   0  -6   0  571.94   18.80
   0  -6   0  537.85   23.90
   0  -6   0  550.14   17.80
   0  -6   0  512.15   17.50
   0  -6   0  547.45   18.40
   0  -6   0  524.05   18.30
   0  -6   0  530.05   17.80
   0   6   0  557.74   17.60
   0   6   0  544.05   30.30
   0   6   0  583.54   24.00
   0   6   0  537.05   22.90
   0   6   0  507.15   17.10
   0   6   0  539.65   24.60
   0   6   0  536.85   18.90
   0   6   0  535.45   26.10
   0   6   0  508.05   27.30
  -1  -6   0  303.27   12.30
  -1  -6   0  313.47   16.60
   1  -6   0  307.17   11.90
   1  -6   0  308.57   12.10
  -1  -6   0  299.57   11.60
   1  -6   0  331.87   17.40
   1  -6   0  311.77   11.70
  -1  -6   0  323.17   20.10
  -1  -6   0  316.57   11.70
   1  -6   0  305.97   12.40
  -1  -6   0  301.47   12.00
   1  -6   0  314.97   12.10
  -1  -6   0  299.77   12.40
  -1  -6   0  305.37   11.60
   1  -6   0  309.57   19.00
   1  -6   0  321.87   12.30
   1  -6   0  301.37   12.20
  -1  -6   0  337.67   17.80
  -1  -6   0  314.37   18.00
  -1  -6   0  290.07   12.00
   1  -6   0  321.87   20.00
   1  -6   0  320.27   12.60
   1   6   0  309.07   21.00
  -1   6   0  313.37   11.60
  -1   6   0  310.57   16.50
   1   6   0  304.27   12.40
   1   6   0  315.77   16.90
   1   6   0  319.47   20.60
   1   6   0  286.57   12.40
   1   6   0  304.57   16.70
   1   6   0  300.27   10.90
  -1   6   0  284.87   12.50
  -1   6   0  289.47   11.50
   1   6   0  308.07   11.30
   1   6   0  296.07   16.10
  -1   6   0  324.87   23.70
   1   6   0  305.67   18.70
  -1   6   0  314.17   20.20
  -1   6   0  314.37   16.00
  -1   6   0  326.17   19.20
   2  -6   0  101.29    6.60
   2  -6   0  109.59    6.60
  -2  -6   0  116.59   10.50
  -2  -6   0  103.79   11.50
   2  -6   0  101.89    6.50
  -2  -6   0  113.39    6.40
   2  -6   0  112.49    6.10
  -2  -6   0   98.19    9.80
   2  -6   0  100.69    6.40
   2  -6   0  111.49    6.70
   2  -6   0  107.29   11.60
   2  -6   0  115.79   11.70
   2  -6   0  104.59    6.20
  -2  -6   0  114.09    6.10
   2  -6   0  112.69    6.40
   2  -6   0  101.79    6.30
  -2  -6   0  105.29    6.70
   2  -6   0   99.39    9.30
  -2  -6   0   92.99    9.40
   2   6   0   99.09    5.10
  -2   6   0  116.99   11.30
  -2   6   0  108.29    6.00
  -2   6   0   99.39    6.50
   2   6   0  114.89   10.30
   2   6   0   99.39    6.40
  -2   6   0   99.29   11.50
   2   6   0  116.19   11.20
   2   6   0  115.69   12.40
  -2   6   0  107.19    9.40
  -2   6   0   98.59    9.00
   2   6   0  115.29    9.70
   2   6   0  107.49    5.40
   2   6   0   95.69    6.20
   2   6   0   95.39    9.20
  -2   6   0  114.09   15.50
  -3  -6   0  568.74   26.60
  -3  -6   0  582.94   16.80
   3  -6   0  597.14   20.60
   3  -6   0  614.34   25.90
   3  -6   0  603.14   19.70
  -3  -6   0  592.74   20.40
   3  -6   0  631.84   30.20
   3  -6   0  591.14   20.30
   3  -6   0  590.84   19.80
   3  -6   0  584.24   19.80
  -3  -6   0  604.34   19.90
  -3  -6   0  567.34   29.80
  -3  -6   0  586.54   19.00
  -3  -6   0  554.94   27.20
   3  -6   0  595.44   20.10
   3  -6   0  566.04   19.30
   3  -6   0  569.14   19.60
   3  -6   0  599.94   29.90
   3  -6   0  620.04   19.60
  -3   6   0  596.24   20.10
   3   6   0  598.44   20.40
  -3   6   0  620.24   25.80
   3   6   0  575.84   17.10
   3   6   0  594.84   26.40
  -3   6   0  579.84   28.60
  -3   6   0  562.54   18.90
   3   6   0  594.94   31.30
  -3   6   0  588.24   30.30
   3   6   0  539.05   27.60
   3   6   0  583.84   19.50
   3   6   0  594.44   27.10
   4  -6   0  121.79   10.60
   4  -6   0  123.99    6.90
  -4  -6   0  119.79   11.60
   4  -6   0  118.89    7.20
   4  -6   0  122.59    7.40
   4  -6   0  134.39    7.30
   4  -6   0  127.79    7.70
  -4  -6   0  127.99    7.20
   4  -6   0  127.09    7.40
  -4  -6   0  109.99    5.20
   4  -6   0  120.39   13.20
   4  -6   0  140.39    7.30
   4  -6   0  130.09    7.20
  -4  -6   0  142.59   14.40
  -4  -6   0  108.79   12.20
   4  -6   0  123.19   13.00
  -4  -6   0  109.49    6.20
  -4  -6   0  127.69    7.80
  -4  -6   0  118.99    5.50
   4  -6   0  135.39    7.00
   4   6   0  137.19    7.20
   4   6   0  134.19    7.70
   4   6   0  118.59    7.20
   4   6   0  118.89    6.90
  -4   6   0  108.49   13.70
   4   6   0  154.28   13.60
   4   6   0  128.99    7.20
  -4   6   0  110.29   10.10
  -4   6   0  135.09    7.30
  -4   6   0  122.89   12.60
   4   6   0  125.59   12.50
   4   6   0  132.39   11.50
   4   6   0  134.39   14.70
  -4   6   0  117.69    6.90
  -5  -6   0    0.80    1.40
   5  -6   0   -0.10    2.20
   5  -6   0    5.10    2.20
   5  -6   0   -4.40    2.90
  -5  -6   0   -1.60    2.80
   5  -6   0    0.80    1.70
   5  -6   0    2.50    1.90
  -5  -6   0   -8.50    4.00
   5  -6   0    6.40    2.10
   5  -6   0    3.70    4.20
   5  -6   0   -0.60    1.60
   5  -6   0    0.30    3.90
  -5  -6   0    6.90    4.80
  -5  -6   0    2.30    2.20
   5  -6   0    2.80    2.00
   5  -6   0    6.60    4.70
  -5  -6   0    1.40    1.20
  -5  -6   0    1.70    1.70
   5  -6   0    1.30    1.90
  -5  -6   0    1.20    1.90
   5   6   0   -1.90    3.70
   5   6   0    1.70    2.20
  -5   6   0   -0.80    2.80
  -5   6   0    0.20    1.60
   5   6   0   -1.20    3.70
  -5   6   0    3.20    4.30
   5   6   0    1.00    2.00
  -5   6   0    9.80    8.30
   5   6   0    1.40    1.60
   5   6   0    0.50    1.90
   5   6   0    2.30    3.10
   5   6   0    3.00    2.10
  -6  -6   0   12.00    7.40
  -6  -6   0    7.20    4.40
   6  -6   0    9.00    2.20
   6  -6   0   19.00    7.20
   6  -6   0   10.40    2.50
  -6  -6   0    7.50    2.50
   6  -6   0    8.20    2.20
   6  -6   0   13.80    3.00
  -6  -6   0    9.30    2.00
  -6  -6   0    8.40    1.70
   6  -6   0    7.70    2.60
   6  -6   0    8.40    2.30
  -6  -6   0   13.40    2.80
  -6  -6   0   25.20    9.10
  -6  -6   0    8.70    2.30
   6  -6   0    9.20    2.60
   6  -6   0   11.60    2.80
   6   6   0    9.00    2.40
   6   6   0   10.70    2.70
  -6   6   0    5.70    5.40
   6   6   0   11.10    2.50
   6   6   0    9.60    5.00
  -6   6   0   10.70    2.70
   6   6   0    8.30    5.90
   6   6   0    9.10    2.50
   6   6   0   10.50    2.60
  -6   6   0   13.00    6.30
   6   6   0    8.40    6.70
  -7  -6   0   65.39    4.10
   7  -6   0   67.99    4.50
   7  -6   0   71.89    5.30
  -7  -6   0   76.09    9.40
  -7  -6   0   71.19    5.00
  -7  -6   0   70.29    4.30
  -7  -6   0   77.59    5.80
   7  -6   0   78.99    5.10
   7  -6   0   61.89    4.50
   7  -6   0   69.89    4.80
   7  -6   0   70.09    4.40
   7  -6   0   81.59    5.20
   7   6   0   68.19    4.60
  -7   6   0   74.79    5.80
   7   6   0   70.59    9.20
   7   6   0   70.19    5.00
   7   6   0   71.99    5.00
   7   6   0   67.59    5.40
   8  -6   0    2.00    1.60
  -8  -6   0    1.40    1.40
   8  -6   0    1.60    1.40
  -8  -6   0    0.80    1.30
   8  -6   0    1.70    1.60
   8  -6   0    1.30    1.30
   8  -6   0    1.20    1.30
  -8  -6   0    1.40    0.90
   8   6   0    6.00    1.60
   8   6   0    3.30    1.60
   8   6   0    0.90    1.40
   8   6   0    1.90    1.50
  -9  -6   0   -0.40    0.90
  -9  -6   0    1.60    0.70
   9   6   0   -1.20    1.20
   9   6   0    0.80    0.90
   9   6   0    0.50    1.10
   0  -7   0    1.60    1.60
   0  -7   0   -0.90    2.00
   0  -7   0    3.00    2.00
   0  -7   0   -0.40    3.80
   0  -7   0   -0.50    1.60
   0  -7   0    1.40    1.50
   0  -7   0    0.90    3.30
   0  -7   0    8.10    2.40
   0  -7   0    2.00    1.70
   0  -7   0    1.40    1.60
   0  -7   0    3.00    3.60
   0   7   0    0.30    1.00
   0   7   0    7.30    4.30
   0   7   0   11.80    6.10
   0   7   0   -0.60    1.00
   0   7   0   -0.90    2.70
   0   7   0   12.90    4.70
   0   7   0    0.80    1.60
   0   7   0    2.60    1.80
  -1  -7   0 1625.14   47.20
   1  -7   0 1632.44   47.10
  -1  -7   0 1640.54   46.30
  -1  -7   0 1709.83   56.79
   1  -7   0 1656.23   61.69
   1  -7   0 1625.64   47.20
  -1  -7   0 1622.34   61.49
  -1  -7   0 1645.24   47.10
   1  -7   0 1653.23   46.40
  -1  -7   0 1641.54   47.30
  -1  -7   0 1603.34   45.50
   1  -7   0 1637.14   46.60
  -1  -7   0 1596.94   46.10
   1  -7   0 1685.73   47.70
   1  -7   0 1635.04   46.70
   1  -7   0 1618.64   55.59
   1  -7   0 1670.73   46.80
   1  -7   0 1647.54   46.80
  -1  -7   0 1575.74   45.70
   1  -7   0 1549.45   58.99
  -1   7   0 1634.14   57.79
   1   7   0 1655.43   45.70
   1   7   0 1653.43   48.10
  -1   7   0 1645.74   48.40
  -1   7   0 1595.04   62.39
  -1   7   0 1616.14   54.79
  -1   7   0 1642.04   46.30
   1   7   0 1631.94   54.79
  -1   7   0 1689.13   60.59
   1   7   0 1579.14   62.59
   1   7   0 1627.04   45.10
  -1   7   0 1592.64   45.60
   1   7   0 1623.34   59.69
   1   7   0 1655.43   55.39
   1   7   0 1635.34   55.59
   1   7   0 1657.23   47.30
  -2  -7   0 1145.29   44.60
  -2  -7   0 1280.17   46.30
   2  -7   0 1316.47   37.20
   2  -7   0 1209.98   36.40
   2  -7   0 1281.37   51.19
  -2  -7   0 1308.37   46.80
  -2  -7   0 1229.28   37.10
  -2  -7   0 1268.67   37.70
  -2  -7   0 1210.18   50.79
   2  -7   0 1258.57   37.20
  -2  -7   0 1266.87   36.40
   2  -7   0 1248.08   36.90
   2  -7   0 1285.17   37.90
   2  -7   0 1257.47   45.40
   2  -7   0 1255.07   37.30
   2  -7   0 1273.57   50.29
   2  -7   0 1299.37   36.80
   2  -7   0 1277.27   37.90
   2   7   0 1222.78   34.80
  -2   7   0 1215.78   49.20
   2   7   0 1292.37   34.90
   2   7   0 1155.98   48.40
   2   7   0 1234.78   52.89
   2   7   0 1195.28   45.30
  -2   7   0 1200.68   51.59
  -2   7   0 1265.67   38.60
   2   7   0 1162.68   43.50
  -2   7   0 1224.28   36.50
  -2   7   0 1285.87   45.00
  -2   7   0 1194.38   35.90
   2   7   0 1244.58   37.70
   2   7   0 1286.97   45.90
  -3  -7   0  202.98   16.60
   3  -7   0  210.68    9.70
   3  -7   0  212.58    9.80
   3  -7   0  205.58   10.10
  -3  -7   0  200.28   18.00
   3  -7   0  197.78    9.40
   3  -7   0  194.78    9.70
   3  -7   0  209.98   10.40
  -3  -7   0  211.38    9.80
   3  -7   0  204.58   17.60
  -3  -7   0  214.48   15.70
   3  -7   0  231.68    9.80
   3  -7   0  198.78    9.50
   3  -7   0  195.38   14.30
  -3  -7   0  192.18    8.90
   3  -7   0  223.28   18.60
  -3  -7   0  220.88   10.50
   3   7   0  206.28    9.60
  -3   7   0  208.08    9.40
  -3   7   0  203.28   14.30
  -3   7   0  210.28   17.10
   3   7   0  209.98   10.20
   3   7   0  202.08    7.10
   3   7   0  221.38   17.50
  -3   7   0  193.28   16.60
   3   7   0  199.38   16.30
  -3   7   0  135.99   21.50
  -3   7   0  201.68   10.60
   3   7   0  203.88   14.90
   4  -7   0  738.53   36.20
   4  -7   0  754.62   23.90
   4  -7   0  758.12   24.00
  -4  -7   0  753.52   33.10
  -4  -7   0  785.12   25.20
   4  -7   0  791.62   23.80
  -4  -7   0  713.73   36.80
   4  -7   0  736.63   36.30
   4  -7   0  739.03   24.10
   4  -7   0  743.73   24.50
  -4  -7   0  761.62   23.20
  -4  -7   0  756.12   24.20
  -4  -7   0  686.03   33.90
   4  -7   0  684.63   30.00
   4  -7   0  778.22   24.90
   4  -7   0  734.13   24.90
   4  -7   0  690.53   22.90
  -4   7   0  762.12   35.70
   4   7   0  760.22   24.10
   4   7   0  790.22   24.10
   4   7   0  675.43   33.40
  -4   7   0  738.03   31.00
   4   7   0  781.82   32.70
   4   7   0  761.72   25.00
   4   7   0  719.63   35.10
  -4   7   0  762.52   35.90
  -4   7   0  708.43   25.10
  -4   7   0  733.33   23.60
  -5  -7   0    6.70    4.40
   5  -7   0    9.30    2.30
  -5  -7   0    8.90    2.10
   5  -7   0    7.30    2.20
   5  -7   0    4.20    6.00
   5  -7   0    5.00    1.90
   5  -7   0    5.90    2.00
  -5  -7   0    2.70    6.00
  -5  -7   0    9.70    2.50
   5  -7   0    7.10    2.10
   5  -7   0    5.80    2.20
   5  -7   0    5.10    1.90
  -5  -7   0    8.00    2.60
   5   7   0    9.30    2.50
   5   7   0    7.60    2.20
   5   7   0   11.60    4.90
   5   7   0    3.30    5.50
  -5   7   0    6.90    2.40
   5   7   0    8.00    2.10
  -5   7   0    8.30    6.20
  -5   7   0    6.70    2.50
  -5   7   0    4.10    5.20
  -5   7   0    8.20    5.30
   5   7   0    7.70    2.50
   6  -7   0   73.49    4.80
  -6  -7   0   76.99    4.90
   6  -7   0   77.99    5.30
   6  -7   0   81.49    5.20
  -6  -7   0   72.09    5.60
  -6  -7   0   82.89   10.20
  -6  -7   0   70.79    3.00
   6  -7   0   77.19    5.50
   6  -7   0   74.39    4.70
   6  -7   0   75.49    5.20
   6  -7   0   78.49    4.90
   6   7   0   73.09    9.40
   6   7   0   75.69    4.80
   6   7   0   76.79    4.90
  -6   7   0   80.99    5.60
  -6   7   0   76.79    5.70
   6   7   0   85.29    5.80
   6   7   0   78.99    5.20
   7  -7   0    0.50    1.10
   7  -7   0    1.70    1.30
   7  -7   0    0.30    1.20
  -7  -7   0    4.80    1.70
   7  -7   0    1.60    1.10
  -7  -7   0    4.90    1.90
   7  -7   0    1.30    1.40
   7  -7   0    1.90    1.20
  -7   7   0    2.60    2.20
   7   7   0    2.50    1.40
   7   7   0    2.60    1.80
   7   7   0    1.60    1.20
   8  -7   0  369.36   11.70
   8  -7   0  373.66   11.20
   8  -7   0  353.76   11.30
  -8  -7   0  351.46   12.20
   8   7   0  361.86   12.40
   0  -8   0 1286.47   37.80
   0  -8   0 1280.57   38.20
   0  -8   0 1280.57   37.90
   0  -8   0 1332.87   39.00
   0  -8   0 1258.37   37.20
   0  -8   0 1269.77   37.40
   0  -8   0 1344.47   38.90
   0  -8   0 1267.07   51.29
   0  -8   0 1267.87   47.60
   0  -8   0 1263.57   53.69
   0   8   0 1318.97   37.60
   0   8   0 1299.17   36.90
   0   8   0 1237.38   46.50
   0   8   0 1370.26   52.99
   0   8   0 1297.07   40.00
   0   8   0 1345.67   38.80
   0   8   0 1292.87   49.40
   1  -8   0  427.06   15.10
   1  -8   0  401.16   14.70
   1  -8   0  410.26   15.40
  -1  -8   0  402.96   15.40
  -1  -8   0  405.36   22.60
   1  -8   0  400.06   14.90
  -1  -8   0  390.06   14.00
   1  -8   0  433.76   15.80
   1  -8   0  390.86   15.60
   1  -8   0  393.66   22.00
  -1  -8   0  391.76   26.60
  -1  -8   0  369.16   14.10
   1  -8   0  403.66   15.00
  -1  -8   0  389.86   14.10
  -1  -8   0  406.06   14.80
  -1  -8   0  408.16   15.50
   1  -8   0  387.66   25.10
   1  -8   0  367.96   25.80
  -1  -8   0  429.86   25.40
  -1   8   0  396.46   24.30
   1   8   0  406.86   15.90
  -1   8   0  400.96   21.60
   1   8   0  397.06   21.80
  -1   8   0  407.36   14.20
  -1   8   0  433.96   17.00
  -1   8   0  400.06   15.30
  -1   8   0  384.06   24.90
   1   8   0  408.86   13.90
   1   8   0  424.06   13.80
  -1   8   0  397.86   14.80
   1   8   0  450.35   26.20
   1   8   0  412.26   15.60
   2  -8   0   80.49    5.70
   2  -8   0   83.29    5.60
   2  -8   0   82.59    6.00
  -2  -8   0   89.99   10.50
  -2  -8   0   84.29    5.90
   2  -8   0   89.19   12.60
   2  -8   0   82.09    5.60
   2  -8   0   77.79    6.00
   2  -8   0   87.49    5.90
  -2  -8   0   75.69    5.90
   2  -8   0   81.89    5.90
  -2  -8   0   81.39    5.40
   2  -8   0   88.99    5.80
   2  -8   0   74.29   12.90
  -2  -8   0   70.59   13.50
   2  -8   0   86.99   10.10
   2   8   0   79.99    9.60
   2   8   0   79.29    6.00
   2   8   0   78.19    4.10
   2   8   0   93.19   12.10
  -2   8   0   83.59    9.70
  -2   8   0   70.39   10.90
  -2   8   0   82.69    5.20
  -2   8   0   81.49    5.50
  -2   8   0   88.49    5.90
  -2   8   0   82.69    6.60
   2   8   0   92.99    5.90
  -2   8   0   87.49   12.50
   3  -8   0  577.34   19.80
   3  -8   0  574.54   19.00
   3  -8   0  596.94   19.90
   3  -8   0  610.24   20.40
   3  -8   0  598.94   20.00
   3  -8   0  607.84   19.80
  -3  -8   0  593.04   20.10
  -3  -8   0  605.74   28.90
   3  -8   0  594.94   20.70
  -3  -8   0  572.94   19.10
   3  -8   0  595.04   20.60
  -3  -8   0  609.24   20.80
   3  -8   0  566.64   26.50
   3   8   0  606.64   20.70
  -3   8   0  552.34   26.20
   3   8   0  605.14   28.00
  -3   8   0  600.34   19.20
  -3   8   0  591.44   19.90
   3   8   0  626.24   20.20
   3   8   0  591.24   19.80
  -3   8   0  624.24   21.90
   4  -8   0  184.58    9.00
  -4  -8   0  184.98   14.90
   4  -8   0  193.58    8.70
   4  -8   0  190.68    9.40
   4  -8   0  207.08    9.50
   4  -8   0  201.38    8.90
   4  -8   0  190.38    8.50
  -4  -8   0  191.18    8.00
  -4  -8   0  189.28    9.40
  -4  -8   0  188.18    8.80
   4  -8   0  194.48    8.90
  -4   8   0  196.68    8.80
  -4   8   0  166.18   14.10
  -4   8   0  212.38   10.30
   4   8   0  188.88    9.30
   4   8   0  179.28    8.50
   4   8   0  206.58    8.90
  -4   8   0  196.48    8.60
   5  -8   0   40.90    3.40
   5  -8   0   29.60    3.30
  -5  -8   0   28.20    3.10
  -5  -8   0   36.70    8.50
  -5  -8   0   30.10    3.20
   5  -8   0   33.20    3.20
   5  -8   0   30.90    3.30
   5  -8   0   33.30    3.70
   5  -8   0   31.30    3.10
  -5  -8   0   32.50    3.70
   5  -8   0   30.70    3.30
   5   8   0   28.50    6.80
   5   8   0   30.60    3.50
  -5   8   0   25.10    3.90
   5   8   0   29.50    3.00
  -5   8   0   33.10    4.00
   5   8   0   35.10    3.30
  -5   8   0   37.90    3.50
   6  -8   0  219.88    8.80
   6  -8   0  227.68    8.80
   6  -8   0  220.88    8.70
  -6  -8   0  231.88    9.40
  -6  -8   0  211.88    8.20
   6  -8   0  220.68    7.90
   6  -8   0  216.88    8.00
   6  -8   0  217.08    9.10
  -6   8   0  229.48    8.70
  -6   8   0  224.48    9.70
   6   8   0  216.18    9.10
   6   8   0  207.08    8.20
   7  -8   0  454.55   14.30
   7  -8   0  446.86   13.90
   7  -8   0  480.35   13.90
  -7  -8   0  504.05   14.80
   7   8   0  398.06   12.90
   7   8   0  461.05   14.60
   0  -9   0    1.60    1.60
   0  -9   0    0.90    1.70
   0  -9   0    2.30    1.90
   0  -9   0    3.30    1.60
   0  -9   0   -0.10    1.50
   0  -9   0    2.20    1.40
   0  -9   0    4.30    5.00
   0   9   0    5.90    4.10
   0   9   0    1.30    1.50
   0   9   0    1.70    1.20
   0   9   0    2.50    3.00
   0   9   0   -0.60    0.80
   1  -9   0  479.55   16.10
  -1  -9   0  484.35   16.20
  -1  -9   0  494.85   17.10
   1  -9   0  478.15   15.90
   1  -9   0  439.96   23.90
   1  -9   0  488.45   16.40
  -1  -9   0  482.25   16.50
   1  -9   0  480.65   15.90
   1  -9   0  483.15   16.80
   1  -9   0  492.95   16.40
  -1  -9   0  459.55   23.80
   1   9   0  482.75   16.70
  -1   9   0  486.65   18.00
  -1   9   0  503.45   15.70
  -1   9   0  469.25   23.30
   1   9   0  482.15   16.70
  -1   9   0  503.55   16.20
  -1   9   0  484.35   16.30
   1   9   0  502.75   14.70
   1   9   0  496.65   24.00
  -2  -9   0  469.65   16.20
   2  -9   0  466.25   16.10
   2  -9   0  444.76   15.50
   2  -9   0  459.95   15.50
   2  -9   0  458.75   15.70
   2  -9   0  456.35   14.80
  -2  -9   0  492.15   16.20
  -2  -9   0  459.25   15.30
  -2  -9   0  444.56   23.40
   2  -9   0  460.45   15.90
   2   9   0  466.85   16.20
   2   9   0  486.35   16.00
  -2   9   0  471.95   15.10
   2   9   0  444.06   22.80
  -2   9   0  468.65   17.60
  -2   9   0  464.55   15.70
  -2   9   0  475.75   15.50
   2   9   0  455.95   15.90
   3  -9   0    8.20    1.90
   3  -9   0   11.00    2.10
  -3  -9   0    7.40    1.60
  -3  -9   0   10.50    2.30
  -3  -9   0   10.60    2.20
   3  -9   0   12.10    2.30
   3  -9   0   13.70    2.40
   3  -9   0   13.50    2.50
   3  -9   0    8.60    1.90
   3   9   0   10.80    2.30
  -3   9   0    7.90    1.80
  -3   9   0   12.90    2.10
   3   9   0   12.70    2.20
   3   9   0    8.70    1.80
  -3   9   0   14.00    2.80
  -3   9   0    8.40    2.50
   4  -9   0   82.39    4.50
   4  -9   0   79.99    4.40
   4  -9   0   81.39    4.90
  -4  -9   0   81.59    4.20
   4  -9   0   75.19    4.60
   4  -9   0   73.99    4.80
  -4  -9   0   81.69    5.00
  -4  -9   0   77.59    4.60
   4  -9   0   79.09    4.60
   4   9   0   82.69    4.90
   4   9   0   76.49    4.50
  -4   9   0   87.39    6.00
  -4   9   0   84.69    4.70
   4   9   0   81.19    4.40
  -4   9   0   75.09    4.20
   5  -9   0   80.09    4.40
   5  -9   0   78.69    3.80
  -5  -9   0   86.99    4.80
  -5  -9   0   82.09    4.10
   5  -9   0   82.69    3.90
   5  -9   0   82.19    4.30
   5  -9   0   72.99    4.40
   5   9   0   76.09    4.40
  -5   9   0   80.89    4.30
   5   9   0   77.19    4.00
  -5   9   0   89.69    4.20
   6  -9   0  258.67    8.20
   6  -9   0  254.47    8.40
  -6  -9   0  256.97    8.60
   6   9   0  232.28    8.40
   0 -10   0 1258.87   35.30
   0 -10   0 1244.28   33.90
   0 -10   0 1337.07   35.00
   0  10   0 1209.58   34.20
   0  10   0 1316.77   35.60
   0  10   0 1264.47   35.20
   1 -10   0  178.98    6.70
   1 -10   0  183.48    7.40
   1 -10   0  191.38    7.30
  -1 -10   0  190.68    7.10
   1 -10   0  201.48    6.70
  -1 -10   0  192.68    7.00
  -1  10   0  190.78    6.50
   1  10   0  191.48    7.50
   1  10   0  184.18    7.00
   1  10   0  187.88    7.40
  -1  10   0  192.18    7.50
   2 -10   0  109.59    4.70
  -2 -10   0  106.29    4.80
  -2 -10   0  118.39    4.70
  -2 -10   0  110.29    5.10
   2 -10   0  111.69    4.70
   2 -10   0  119.19    5.00
   2 -10   0  113.99    5.10
   2 -10   0  104.99    4.70
  -2  10   0   91.49    4.80
   2  10   0  116.99    5.10
   2  10   0  105.09    4.90
  -2  10   0  112.69    4.40
   3 -10   0  314.77   10.00
   3 -10   0  312.57    9.90
   3 -10   0  313.57   10.10
  -3 -10   0  319.47   10.10
   3 -10   0  310.57   10.00
  -3 -10   0  322.77   10.30
   3  10   0  324.67   10.20
  -3  10   0  339.77    9.80
   3  10   0  290.87    9.50
   3  10   0  311.77   10.00
  -3  10   0  313.87   10.10
  -4 -10   0  108.39    4.90
   4  10   0  111.59    4.10
  -4  10   0  109.79    4.00
  11   0  -1    1.00    1.10
  11   0  -1    1.50    1.20
  11   0  -1    1.20    1.20
  11   0  -1    1.40    1.40
  11   0  -1   -0.10    0.90
 -10   0   1    2.20    2.10
  10   0  -1    0.70    1.50
  10   0  -1    0.60    1.40
  10   0  -1   -0.50    1.00
  10   0  -1   -0.40    1.50
 -10   0   1   -1.40    1.70
  10   0  -1    4.90    1.90
   9   0  -1    0.50    1.40
   9   0  -1    0.00    1.80
   9   0  -1    0.50    2.20
  -9   0   1    0.90    5.40
   9   0  -1   -3.20    4.40
  -9   0   1    0.80    1.60
   9   0  -1    3.10    1.90
   9   0  -1    0.90    1.50
   9   0  -1   -0.30    1.30
   9   0  -1   -0.80    1.40
   9   0  -1   -0.90    3.80
   8   0  -1    0.30    4.10
  -8   0   1    5.10    3.80
   8   0  -1    1.10    1.70
   8   0  -1    2.00    3.00
   8   0  -1   -3.10    2.40
  -8   0   1    3.50    4.00
   8   0  -1   -0.40    1.80
   8   0  -1    4.30    2.30
   8   0  -1   -0.60    1.40
   8   0  -1    1.60    1.70
   8   0  -1    3.20    2.60
   8   0  -1    7.60    2.30
  -8   0   1    1.30    1.80
   8   0  -1    5.50    4.20
   8   0  -1    6.80    5.80
  -7   0   1    3.30    3.30
  -7   0   1    0.80    5.00
   7   0  -1    1.40    2.40
   7   0  -1    2.20    1.60
   7   0  -1   -0.50    1.80
   7   0  -1    0.20    2.30
  -7   0   1    0.40    1.60
   7   0  -1   -0.60    2.30
   7   0  -1    2.10    1.70
   7   0  -1   -2.70    2.30
   7   0  -1    5.60    3.90
   7   0  -1    4.40    3.00
   7   0  -1    3.40    3.70
   7   0  -1    0.80    1.90
   7   0  -1   -0.40    1.60
   7   0  -1   -0.40    1.60
  -7   0   1    0.00    2.50
  -7   0   1    4.10    3.30
   6   0  -1    0.50    1.80
   6   0  -1    6.50    3.20
   6   0  -1    1.10    2.20
   6   0  -1    0.50    1.80
   6   0  -1   -0.30    1.80
  -6   0   1    0.40    2.50
  -6   0   1    2.00    2.30
  -6   0   1    1.10    1.70
   6   0  -1   -0.80    2.40
   6   0  -1    0.80    1.70
   6   0  -1    1.40    1.70
   6   0  -1    1.90    2.10
   6   0  -1   -2.50    1.40
   6   0  -1    0.10    1.50
  -6   0   1    3.70    2.80
   6   0  -1    2.10    2.60
   5   0  -1   -0.10    1.60
   5   0  -1    0.90    1.90
   5   0  -1    0.40    1.50
   5   0  -1    0.40    1.80
  -5   0   1   -1.40    1.10
   5   0  -1    4.50    2.50
  -5   0   1    1.00    1.40
  -5   0   1    1.10    1.90
   5   0  -1   -0.90    1.80
   5   0  -1   -0.10    1.70
  -5   0   1    4.00    2.20
  -5   0   1   -2.40    1.40
   4   0  -1    2.40    1.70
   4   0  -1    2.50    2.00
   4   0  -1    0.50    1.80
   4   0  -1    4.20    1.80
  -4   0   1    2.10    2.00
   4   0  -1    1.30    1.70
  -4   0   1    2.30    1.50
  -4   0   1    1.00    1.30
   4   0  -1   -1.50    1.30
   4   0  -1   -0.90    1.10
  -3   0   1    2.50    1.30
   3   0  -1   -0.50    1.20
   3   0  -1    1.10    1.20
   3   0  -1    2.40    1.40
   3   0  -1    1.70    1.00
  -3   0   1    2.00    1.80
   3   0  -1    0.30    1.30
   3   0  -1    0.80    0.90
   3   0  -1    0.50    1.30
   3   0  -1    0.40    1.40
   3   0  -1    8.40    2.00
   3   0  -1   -0.10    1.20
   2   0  -1    1.40    0.90
   2   0  -1    1.90    1.30
  -2   0   1    2.80    1.10
  -2   0   1    0.30    1.20
   2   0  -1    0.50    1.30
  -2   0   1    2.90    1.70
   2   0  -1    0.50    1.30
   2   0  -1    1.70    1.20
   2   0  -1    0.10    0.70
   2   0  -1    1.00    1.10
   2   0  -1    0.90    0.90
   2   0  -1    0.50    1.10
   1   0  -1    0.60    0.40
  -1   0   1    0.10    0.60
   1   0  -1    0.40    0.60
   1   0  -1    1.80    0.60
  -1   0   1    0.30    0.60
  -1   0   1    0.00    0.40
   1   0  -1    1.10    0.80
   1   0  -1   -0.10    0.60
   1   0  -1    1.60    0.60
   1   0  -1    2.10    0.90
   1   0  -1    0.70    0.60
   0   0   1    0.10    0.20
   0   0  -1    0.10    0.20
   1   0   1    2.60    0.60
   1   0   1    4.40    1.00
   1   0   1    0.20    0.60
   1   0   1    0.20    0.60
   1   0   1    0.70    0.40
   1   0   1    0.40    0.50
   1   0   1    0.90    0.70
   1   0   1    1.40    0.80
   1   0   1    0.80    0.80
  -1   0  -1    0.40    0.40
   2   0   1    1.50    0.80
   2   0   1    1.60    1.30
   2   0   1    0.00    1.10
   2   0   1    0.40    1.10
  -2   0  -1    0.00    0.70
  -2   0  -1    0.10    0.60
   2   0   1    1.80    1.10
   2   0   1    1.10    1.30
   2   0   1   -0.20    1.20
  -2   0  -1    1.50    1.20
  -2   0  -1    7.90    2.40
   2   0   1    0.50    1.20
   2   0   1    0.40    0.90
   2   0   1    1.90    1.20
   3   0   1    0.20    1.40
   3   0   1   19.60    3.70
   3   0   1   -0.40    1.00
  -3   0  -1    4.30    2.60
   3   0   1    0.10    1.20
   3   0   1    0.40    1.20
   3   0   1    1.20    1.20
  -4   0  -1    1.20    1.30
   4   0   1    1.00    1.70
   4   0   1    1.00    1.40
  -4   0  -1    0.40    1.10
   4   0   1   -0.20    1.40
   4   0   1   -0.30    1.60
   4   0   1    0.00    1.10
   4   0   1    4.20    2.30
   4   0   1    2.50    1.70
  -4   0  -1    4.40    1.70
   4   0   1    6.10    1.80
   5   0   1    0.00    1.80
   5   0   1    1.90    1.90
   5   0   1    2.40    2.10
  -5   0  -1   -0.70    1.30
  -5   0  -1    0.60    1.80
   5   0   1   -1.50    1.00
   5   0   1   -0.20    1.50
  -5   0  -1   -0.50    1.40
   5   0   1   -0.30    1.70
  -5   0  -1    2.10    2.10
   5   0   1    0.10    1.80
  -6   0  -1    0.90    2.10
   6   0   1   -1.80    2.00
  -6   0  -1    1.40    2.40
   6   0   1    4.10    1.90
   6   0   1   -0.40    1.60
   6   0   1    0.50    2.40
   6   0   1    4.60    2.60
   6   0   1    3.30    1.70
   6   0   1    0.50    2.10
  -6   0  -1   -0.10    3.20
   6   0   1    2.60    2.60
   6   0   1   -1.80    2.00
   6   0   1   -0.40    1.50
  -7   0  -1    2.30    2.70
   7   0   1    3.00    1.50
   7   0   1    0.50    2.90
   7   0   1   -0.90    1.50
   7   0   1   -0.90    2.30
  -7   0  -1   -0.70    2.60
   7   0   1    2.80    3.10
   7   0   1    0.60    1.80
   7   0   1    2.80    2.20
   7   0   1   -1.10    2.90
   7   0   1    2.50    2.10
   7   0   1   -1.30    1.60
   7   0   1   -0.80    2.50
  -7   0  -1    3.00    1.70
  -7   0  -1   -3.20    2.30
   7   0   1   -0.10    3.40
   7   0   1   -2.20    1.70
   7   0   1   -1.00    2.80
  -7   0  -1    2.20    6.00
  -8   0  -1   -5.30    2.90
   8   0   1    2.10    1.80
  -8   0  -1    5.10    5.20
   8   0   1   -1.70    3.50
   8   0   1    0.00    2.00
  -8   0  -1    4.90    3.80
   8   0   1   -0.90    1.20
   8   0   1   -0.20    1.30
  -8   0  -1    1.90    2.00
   8   0   1   -0.20    3.20
   8   0   1    0.20    1.40
   8   0   1    7.70    6.40
   8   0   1   -1.30    2.60
   8   0   1    0.40    2.30
   8   0   1    0.10    1.80
   8   0   1    0.50    4.50
   9   0   1    0.30    1.40
   9   0   1    1.10    1.40
  -9   0  -1   -4.40    4.70
  -9   0  -1    2.30    1.90
   9   0   1   -1.30    2.00
   9   0   1   -0.50    1.50
  -9   0  -1    2.70    5.80
   9   0   1    1.40    1.80
   9   0   1    1.50    5.50
   9   0   1   -0.50    1.20
   9   0   1    4.20    4.80
  10   0   1    1.10    1.30
  10   0   1    1.10    1.30
 -10   0  -1   -1.40    1.70
  10   0   1    2.00    1.60
  10   0   1    0.00    1.30
  10   0   1    0.70    1.50
 -10   0  -1    0.80    2.30
  11   0   1    0.80    1.00
  11   0   1    0.90    0.90
  11   0   1    1.10    1.10
  11   0   1    0.30    1.00
  11  -1  -1  361.16   11.40
  11  -1  -1  352.36   11.30
 -11  -1   1  348.37   11.60
  11  -1  -1  350.26   11.50
 -11  -1   1  326.97   11.20
  11   1  -1  343.67   11.20
  11   1  -1  368.56   11.90
  11   1  -1  351.76   11.90
  11   1  -1  358.46   12.00
  11   1  -1  358.46   11.80
 -10  -1   1   14.40    2.60
  10  -1  -1   14.60    2.70
  10  -1  -1   14.00    2.40
  10  -1  -1   19.70    2.90
  10  -1  -1   14.20    2.50
  10  -1  -1   13.00    2.40
 -10  -1   1   13.10    2.90
  10   1  -1   11.00    2.40
  10   1  -1   12.70    2.50
  10   1  -1   12.10    2.40
 -10   1   1   16.20    3.30
  10   1  -1   12.40    2.40
  10   1  -1   17.40    2.70
   9  -1  -1  107.79    5.90
   9  -1  -1   95.39   10.50
   9  -1  -1  103.89    6.70
   9  -1  -1  103.79    6.30
   9  -1  -1  105.49    6.50
  -9  -1   1  117.19   14.30
  -9  -1   1  120.29    7.30
  -9  -1   1  116.19    6.70
   9  -1  -1  123.79    6.90
   9  -1  -1  109.59    6.70
   9   1  -1  111.89    6.50
   9   1  -1  117.39    7.10
   9   1  -1  108.49    6.10
  -9   1   1  113.59    6.70
  -9   1   1  112.39   15.20
   9   1  -1  123.39    6.90
  -9   1   1  101.39   13.70
   9   1  -1  116.09    7.00
   9   1  -1  112.19   11.00
   9   1  -1  118.19   13.80
   9   1  -1  131.09    7.30
   9   1  -1  123.69    7.40
  -8  -1   1    5.00    4.20
   8  -1  -1    2.80    1.80
   8  -1  -1    7.30    2.60
   8  -1  -1    7.20    2.40
  -8  -1   1    4.20    2.00
  -8  -1   1    1.50    3.90
   8  -1  -1    7.30    2.40
   8  -1  -1    3.70    1.90
   8  -1  -1    2.90    2.70
   8  -1  -1    4.10    2.20
  -8  -1   1    6.10    2.30
   8  -1  -1    3.00    4.00
   8  -1  -1   10.70    4.50
   8  -1  -1    1.10    4.50
   8  -1  -1    4.90    2.20
   8   1  -1    3.00    2.20
   8   1  -1    3.70    2.20
   8   1  -1    5.10    2.30
   8   1  -1    2.90    1.90
   8   1  -1    3.30    3.30
   8   1  -1    0.50    1.90
   8   1  -1    2.00    4.20
   8   1  -1    2.60    1.60
   8   1  -1    4.60    4.60
   8   1  -1    1.40    1.70
   8   1  -1    5.20    5.70
  -8   1   1    1.70    4.20
  -8   1   1    6.20    4.80
  -7  -1   1    3.90    1.80
   7  -1  -1    4.30    2.10
   7  -1  -1    4.60    2.30
   7  -1  -1    8.90    2.30
   7  -1  -1    4.80    2.50
   7  -1  -1    4.90    2.10
   7  -1  -1    3.20    2.60
   7  -1  -1    7.00    4.10
  -7  -1   1   12.10    5.40
  -7  -1   1    6.90    4.20
   7  -1  -1    6.10    2.50
   7  -1  -1    2.70    3.60
   7  -1  -1    0.00    3.30
   7  -1  -1    0.30    3.70
   7  -1  -1    5.00    3.10
   7  -1  -1    6.60    2.90
  -7  -1   1    7.20    3.60
   7  -1  -1    7.10    2.40
   7   1  -1    5.90    2.60
   7   1  -1    3.50    3.80
   7   1  -1    9.00    2.60
   7   1  -1    9.90    2.90
  -7   1   1    6.70    6.50
   7   1  -1    3.20    3.10
  -7   1   1    6.40    3.70
   7   1  -1    4.50    3.00
   7   1  -1    8.80    2.40
   7   1  -1    3.80    2.30
   7   1  -1    8.20    2.40
   7   1  -1    1.50    3.20
  -7   1   1    7.20    4.20
   7   1  -1    3.70    3.90
   7   1  -1    6.00    2.10
   7   1  -1    5.90    2.40
  -6  -1   1  305.17   14.40
   6  -1  -1  277.77   15.50
  -6  -1   1  257.77   14.70
   6  -1  -1  253.27   14.70
   6  -1  -1  245.48   16.10
  -6  -1   1  263.47   20.80
   6  -1  -1  265.27   11.20
   6  -1  -1  236.28   13.30
   6  -1  -1  261.97   15.50
  -6  -1   1  258.47   16.20
   6  -1  -1  257.07   10.80
   6  -1  -1  264.27   10.70
   6  -1  -1  261.27   13.30
   6  -1  -1  247.58   10.10
   6  -1  -1  259.67   10.50
  -6  -1   1  256.47    9.80
   6   1  -1  277.07   17.30
  -6   1   1  257.77   20.10
   6   1  -1  258.47   14.90
   6   1  -1  259.47   15.70
  -6   1   1  263.17   15.50
   6   1  -1  287.57   14.60
   6   1  -1  276.27   16.40
   6   1  -1  244.88   10.30
   6   1  -1  253.57   10.60
   6   1  -1  250.57   10.70
   6   1  -1  267.57   16.90
   6   1  -1  265.47   10.80
  -6   1   1  277.07   14.80
   6   1  -1  283.47   11.20
  -5  -1   1   17.80    4.50
   5  -1  -1   21.60    4.40
  -5  -1   1   20.90    2.40
  -5  -1   1   31.40    4.20
  -5  -1   1   22.30    4.50
   5  -1  -1   19.50    4.90
   5  -1  -1   16.60    4.10
   5  -1  -1   11.90    3.70
   5  -1  -1   23.00    4.40
   5  -1  -1   23.80    3.80
  -5  -1   1   19.30    5.60
   5  -1  -1   26.30    5.60
   5  -1  -1   26.20    4.50
   5   1  -1   26.90    4.10
   5   1  -1   33.60    4.70
  -5   1   1   10.40    4.00
   5   1  -1   22.90    5.20
   5   1  -1   27.20    3.10
   5   1  -1   21.50    4.70
   5   1  -1   25.10    5.40
   5   1  -1   22.40    4.80
  -4  -1   1  341.77   18.40
   4  -1  -1  321.57   14.60
  -4  -1   1  323.77   14.80
  -4  -1   1  313.67   12.90
   4  -1  -1  310.07   14.80
   4  -1  -1  299.27   13.90
   4  -1  -1  318.67   13.20
  -4  -1   1  325.37   13.90
   4  -1  -1  295.17   13.60
  -4  -1   1  284.37    9.60
   4  -1  -1  312.87   13.70
   4  -1  -1  319.07   13.00
   4  -1  -1  307.17   12.70
   4  -1  -1  318.97   12.40
   4   1  -1  320.47   14.70
  -4   1   1  314.47   15.80
   4   1  -1  324.97   15.20
   4   1  -1  307.37   11.10
   4   1  -1  305.77   14.10
   4   1  -1  309.17   13.90
  -4   1   1  291.57   16.50
   4   1  -1  328.17   13.30
   4   1  -1  310.87   14.90
  -3  -1   1 1209.58   35.90
  -3  -1   1 1176.48   36.60
   3  -1  -1 1169.08   36.80
   3  -1  -1 1230.48   34.50
  -3  -1   1 1160.88   40.80
   3  -1  -1 1228.08   37.80
   3  -1  -1 1199.88   35.40
  -3  -1   1 1210.78   35.00
   3  -1  -1 1236.98   35.20
   3  -1  -1 1183.78   35.60
   3  -1  -1 1256.17   35.80
   3  -1  -1 1262.87   35.40
   3  -1  -1 1230.08   35.40
   3  -1  -1 1206.08   36.20
   3  -1  -1 1257.27   36.40
   3  -1  -1 1247.58   36.30
   3   1  -1 1177.78   37.00
   3   1  -1 1187.08   33.50
   3   1  -1 1227.68   36.20
   3   1  -1 1227.38   35.40
  -3   1   1 1194.18   38.40
   3   1  -1 1200.98   37.40
  -3   1   1 1178.98   39.70
   3   1  -1 1192.08   36.60
   3   1  -1 1186.28   36.20
  -3   1   1 1240.98   39.20
   2  -1  -1  252.07    8.80
   2  -1  -1  261.47    9.60
  -2  -1   1  243.78    7.20
  -2  -1   1  264.87    9.50
   2  -1  -1  260.27   10.50
   2  -1  -1  270.17   10.20
   2  -1  -1  266.17   10.00
   2  -1  -1  256.27   11.10
   2  -1  -1  248.08    9.60
  -2  -1   1  248.68   10.20
   2  -1  -1  250.67    9.20
   2  -1  -1  253.57    9.40
   2  -1  -1  255.07    9.70
  -2  -1   1  238.18   11.80
   2  -1  -1  241.98    9.60
  -2  -1   1  268.37    9.90
   2  -1  -1  240.88    9.30
   2   1  -1  255.77   10.00
  -2   1   1  263.27   11.50
   2   1  -1  253.77    8.60
   2   1  -1  268.87   10.70
  -2   1   1  253.67   10.90
   2   1  -1  267.97   10.50
   2   1  -1  253.17    9.90
   2   1  -1  257.87    9.60
   2   1  -1  261.47   10.20
  -2   1   1  240.38   11.10
   0  -1   1  459.45   13.60
   0  -1   1  465.95   12.30
   0  -1   1  486.55   13.70
   0  -1  -1  466.65   13.30
   0  -1  -1  443.06   13.70
   0  -1   1  460.75   13.90
   0  -1  -1  461.55   14.20
   0  -1   1  450.75   12.20
   0  -1  -1  451.45   14.00
   0  -1  -1  449.26   13.60
   0  -1  -1  462.15   12.80
   0  -1   1  436.16   13.60
   0  -1  -1  450.85   12.70
   0   1  -1  460.15   12.60
   0   1  -1  444.46   13.50
   0   1   1  444.66   12.70
   0   1   1  467.05   14.40
   0   1   1  468.85   14.00
   0   1  -1  436.56   13.50
   0   1   1  441.76   12.30
   0   1   1  449.26   12.30
   0   1   1  461.85   13.40
   0   1   1  487.85   13.70
   0   1  -1  439.16   12.60
   1  -1   1  165.38    7.10
   1  -1   1  191.68    7.00
   1  -1   1  182.48    6.70
  -1  -1  -1  166.18    6.20
   1  -1   1  186.58    6.70
  -1  -1  -1  169.38    7.30
  -1  -1  -1  166.18    5.80
  -1  -1  -1  185.78    7.80
   1  -1   1  182.58    6.10
   1  -1   1  178.78    6.10
   1  -1   1  183.98    7.20
   1  -1   1  172.38    6.60
   1  -1   1  182.08    6.20
  -1  -1  -1  175.58    7.20
   1  -1   1  181.38    6.90
  -1  -1  -1  173.98    6.70
   1   1   1  175.68    5.90
   1   1   1  189.98    7.00
   1   1   1  183.38    7.70
   1   1   1  210.58    7.50
  -1   1  -1  163.78    7.80
  -1   1  -1  173.68    6.80
   1   1   1  187.68    6.70
   1   1   1  175.38    7.00
  -1   1  -1  180.18    6.80
   1   1   1  184.48    6.70
   1   1   1  178.98    5.50
   1   1   1  184.88    6.60
  -2  -1  -1 2601.84   69.89
   2  -1   1 2480.55   64.89
  -2   1  -1 2298.87   66.29
  -3  -1  -1  224.08   13.40
   3  -1   1  219.48    9.40
   3  -1   1  219.08    9.80
  -3  -1  -1  217.18   10.40
   3  -1   1  212.18    9.00
   3  -1   1  233.98   10.50
   3  -1   1  224.38    9.80
   3  -1   1  233.38   10.40
   3  -1   1  223.78    9.70
   3  -1   1  246.38   10.50
   3  -1   1  232.28   10.00
   3  -1   1  229.58    9.50
  -3  -1  -1  204.68    7.80
   3  -1   1  227.08   10.40
   3   1   1  223.08   10.90
  -3   1  -1  218.68   12.40
   3   1   1  234.78    9.60
   3   1   1  233.98   11.00
   3   1   1  239.08   10.00
   3   1   1  210.98    6.70
   3   1   1  240.78   10.80
  -3   1  -1  206.48   11.20
   3   1   1  233.38   10.50
   4  -1   1 3767.22   99.39
   4  -1   1 3746.53   98.99
   4  -1   1 3843.62  100.29
  -4  -1  -1 3493.55   95.89
   4  -1   1 3822.72   99.89
   4  -1   1 3777.62   99.29
  -4   1  -1 3352.46  102.89
   4   1   1 3594.64   94.29
   4   1   1 3814.62   99.49
   4   1   1 3770.52  102.49
  -4   1  -1 3682.13  102.29
   5  -1   1  105.39    8.80
   5  -1   1   79.79    6.30
   5  -1   1   82.29    6.90
   5  -1   1   88.19    7.50
  -5  -1  -1   79.49    7.50
  -5  -1  -1   83.89    4.30
   5  -1   1   88.69    7.60
   5  -1   1   85.99    7.70
   5  -1   1   85.99    6.80
  -5  -1  -1   79.79    3.90
  -5  -1  -1   77.89    6.70
   5  -1   1   83.89    7.80
   5  -1   1   87.19    6.60
   5   1   1   76.09    7.80
  -5   1  -1   85.09    7.70
   5   1   1   87.89    8.00
   5   1   1   81.69    8.30
   5   1   1   83.49    7.70
  -5   1  -1   86.99   10.00
   5   1   1   84.29    7.10
   5   1   1   99.69    7.20
   6  -1   1 1184.68   35.50
  -6  -1  -1 1327.17   45.60
   6  -1   1 1254.27   44.20
   6  -1   1 1262.07   44.70
  -6  -1  -1 1183.38   42.80
   6  -1   1 1282.47   43.60
  -6  -1  -1 1257.77   41.30
  -6  -1  -1 1266.97   53.19
   6  -1   1 1214.38   35.40
   6  -1   1 1247.08   36.20
  -6  -1  -1 1214.48   35.00
   6  -1   1 1239.28   42.90
   6  -1   1 1264.07   40.20
   6  -1   1 1234.78   41.70
   6  -1   1 1228.78   35.80
  -6   1  -1 1327.07   43.70
   6   1   1 1264.67   44.00
  -6   1  -1 1187.68   43.10
   6   1   1 1293.57   36.30
   6   1   1 1204.18   36.00
   6   1   1 1285.47   36.60
   6   1   1 1273.17   44.60
   6   1   1 1252.87   42.10
   6   1   1 1270.37   35.90
   6   1   1 1222.68   35.90
   6   1   1 1235.98   36.10
  -6   1  -1 1194.08   50.69
   6   1   1 1235.78   40.70
   6   1   1 1229.18   45.20
   6   1   1 1313.47   45.80
  -6   1  -1 1177.58   39.30
   7  -1   1  285.67   16.50
   7  -1   1  280.17   11.60
   7  -1   1  281.27   11.00
   7  -1   1  306.17   19.30
  -7  -1  -1  297.07   17.90
   7  -1   1  279.37   11.30
   7  -1   1  285.47   11.80
   7  -1   1  303.87   19.00
  -7  -1  -1  303.57   19.40
   7  -1   1  268.67   11.00
   7  -1   1  292.57   18.10
  -7  -1  -1  278.67   11.30
   7  -1   1  279.27   15.10
   7  -1   1  279.87   11.60
   7  -1   1  316.37   18.30
   7  -1   1  288.27   12.00
  -7  -1  -1  272.57   15.70
   7  -1   1  289.97   11.70
   7   1   1  303.07   16.00
   7   1   1  294.47   12.10
   7   1   1  297.37   11.70
   7   1   1  271.87   11.10
   7   1   1  290.27   11.90
  -7   1  -1  279.37   17.50
   7   1   1  303.17   18.80
   7   1   1  307.97   20.00
   7   1   1  294.17   12.30
   7   1   1  300.17   18.50
  -7   1  -1  281.97   25.90
   7   1   1  288.77   11.00
   7   1   1  314.77   17.40
   7   1   1  287.57   12.00
   7   1   1  299.97   19.40
   7   1   1  296.37   12.10
  -8  -1  -1   14.60    6.20
   8  -1   1    8.90    2.40
  -8  -1  -1   12.30    4.30
  -8  -1  -1    4.50    5.50
   8  -1   1   12.50    3.00
   8  -1   1   10.20    2.80
   8  -1   1   13.50    4.50
   8  -1   1    9.30    2.50
   8  -1   1    8.50    5.10
   8  -1   1   12.10    5.10
   8  -1   1    8.60    2.40
   8  -1   1   11.40    3.00
  -8  -1  -1   13.50    3.00
   8  -1   1    7.60    2.50
  -8  -1  -1   11.10    2.80
   8   1   1   12.50    3.00
  -8   1  -1    9.80    5.50
  -8   1  -1    7.80    5.30
   8   1   1   10.80    4.30
  -8   1  -1   18.80    6.10
   8   1   1   11.20    2.90
   8   1   1   15.80    5.90
   8   1   1    8.20    5.30
   8   1   1    7.60    4.70
   8   1   1   14.90    3.30
   8   1   1   12.50    2.90
   8   1   1    6.80    7.10
   8   1   1   16.00    3.40
   8   1   1   11.00    2.60
   8   1   1   14.80    3.20
   9  -1   1    2.80    1.70
  -9  -1  -1   -1.00    5.10
   9  -1   1   -3.70    5.50
  -9  -1  -1   -2.00    1.80
   9  -1   1   -2.70    9.00
  -9  -1  -1   -0.80    1.50
   9  -1   1    2.30    2.40
   9  -1   1    4.30    2.10
   9  -1   1    3.20    1.80
  -9  -1  -1    3.00    5.70
   9  -1   1    2.30    1.70
   9  -1   1    3.90    1.90
  -9   1  -1    6.40    6.90
   9   1   1    0.80    1.40
   9   1   1    1.30    1.60
  -9   1  -1    3.80    2.50
   9   1   1   -0.60    4.30
   9   1   1    3.60    4.90
   9   1   1    0.90    1.80
   9   1   1    0.20    1.70
   9   1   1    0.60    1.60
   9   1   1    7.60    2.20
  10  -1   1    1.90    1.60
 -10  -1  -1    1.10    1.70
 -10  -1  -1    0.20    1.60
  10  -1   1   -0.30    1.10
  10  -1   1    0.00    1.30
  10  -1   1    3.10    1.90
  10  -1   1    0.40    1.30
  10   1   1    1.80    1.40
  10   1   1    0.10    1.50
  10   1   1    1.10    1.30
 -10   1  -1    2.20    2.30
  10   1   1    0.50    1.20
  10   1   1    0.70    1.10
  11  -1   1  256.07    9.30
  11  -1   1  273.57    9.30
 -11  -1  -1  290.47    9.90
  11  -1   1  291.17    9.40
  11   1   1  279.97    9.80
  11   1   1  295.77    9.90
  11   1   1  281.97   10.00
  11   1   1  285.57   10.10
  11  -2  -1    2.10    1.90
 -11  -2   1   -0.40    1.20
 -11  -2   1    0.00    1.10
  11   2  -1    0.10    0.70
  11   2  -1    1.10    1.20
  11   2  -1    0.20    0.90
  11   2  -1    1.00    1.00
  11   2  -1    0.40    1.00
  10  -2  -1  100.99    5.50
 -10  -2   1  104.69    5.70
  10  -2  -1  108.49    5.60
  10  -2  -1  100.29    5.30
 -10  -2   1  108.89    6.70
  10  -2  -1   95.29    5.30
 -10  -2   1  107.09    5.70
  10  -2  -1  113.59    5.50
  10   2  -1  105.99    6.20
  10   2  -1   94.89    5.80
  10   2  -1  102.99    5.90
  10   2  -1   97.69    5.90
  10   2  -1  101.19    5.70
   9  -2  -1  215.68   14.80
   9  -2  -1  217.58    9.70
   9  -2  -1  232.88    9.40
   9  -2  -1  223.88    9.70
  -9  -2   1  225.58    9.70
  -9  -2   1  237.68   11.20
   9  -2  -1  206.58    8.70
  -9  -2   1  220.28   19.10
   9  -2  -1  223.38    9.50
  -9  -2   1  204.48    9.40
   9  -2  -1  213.68    9.50
   9   2  -1  226.88   10.20
   9   2  -1  235.38   10.40
   9   2  -1  218.58    8.90
   9   2  -1  209.48   10.30
   9   2  -1  194.18   14.40
   9   2  -1  224.48    9.90
   9   2  -1  187.58   17.40
   9   2  -1  218.78   10.20
  -8  -2   1  519.45   17.80
   8  -2  -1  510.35   18.10
  -8  -2   1  571.54   19.80
   8  -2  -1  521.15   17.60
  -8  -2   1  532.85   24.40
   8  -2  -1  518.15   17.30
   8  -2  -1  511.95   17.90
   8  -2  -1  517.65   17.60
   8  -2  -1  492.05   23.10
  -8  -2   1  515.35   28.70
   8  -2  -1  524.35   18.10
   8  -2  -1  512.15   18.20
   8   2  -1  519.45   28.10
   8   2  -1  521.25   18.30
   8   2  -1  490.85   26.30
   8   2  -1  514.45   18.50
   8   2  -1  526.85   18.80
   8   2  -1  518.15   18.30
   8   2  -1  549.85   24.90
   8   2  -1  533.65   18.90
   8   2  -1  502.95   17.30
  -8   2   1  519.15   26.80
   8   2  -1  542.85   19.30
   7  -2  -1  574.84   19.30
   7  -2  -1  560.64   18.90
   7  -2  -1  576.04   24.20
  -7  -2   1  571.14   18.50
   7  -2  -1  554.44   18.80
   7  -2  -1  557.94   19.00
   7  -2  -1  564.04   18.60
   7  -2  -1  548.45   18.90
   7  -2  -1  542.85   18.20
   7  -2  -1  518.05   25.50
   7  -2  -1  555.14   26.60
  -7  -2   1  601.64   20.30
  -7  -2   1  542.05   28.10
   7  -2  -1  540.85   18.60
  -7  -2   1  608.64   25.30
  -7  -2   1  594.84   27.00
   7   2  -1  533.95   18.40
   7   2  -1  566.64   30.10
   7   2  -1  570.04   18.50
   7   2  -1  611.24   20.20
   7   2  -1  577.44   19.40
   7   2  -1  545.25   27.10
   7   2  -1  533.15   19.10
   7   2  -1  591.04   19.90
   7   2  -1  555.84   27.80
   7   2  -1  574.04   19.10
  -7   2   1  558.84   25.90
   7   2  -1  573.64   25.10
   7   2  -1  543.75   26.30
   7   2  -1  557.04   19.40
  -7   2   1  582.64   26.00
  -6  -2   1 1137.49   40.70
  -6  -2   1 1169.08   39.50
  -6  -2   1 1190.98   51.99
   6  -2  -1 1098.89   33.40
  -6  -2   1 1257.37   44.50
   6  -2  -1 1189.88   38.70
   6  -2  -1 1136.49   33.80
   6  -2  -1 1151.88   39.80
  -6  -2   1 1202.78   34.30
   6  -2  -1 1132.39   33.50
   6  -2  -1 1103.09   33.00
   6  -2  -1 1164.78   41.50
   6  -2  -1 1125.19   33.60
  -6  -2   1 1139.09   33.00
   6  -2  -1 1133.79   33.00
   6  -2  -1 1218.78   37.50
   6  -2  -1 1162.18   41.00
  -6   2   1 1089.29   47.80
   6   2  -1 1165.58   34.50
   6   2  -1 1165.68   34.30
   6   2  -1 1176.98   44.80
   6   2  -1 1135.19   39.30
   6   2  -1 1120.79   43.30
   6   2  -1 1149.08   33.90
   6   2  -1 1164.38   33.90
  -6   2   1 1190.38   45.60
   6   2  -1 1157.28   41.20
   6   2  -1 1146.89   33.60
   6   2  -1 1168.18   42.10
   6   2  -1 1118.79   33.10
   6   2  -1 1130.29   42.50
   6   2  -1 1188.18   34.20
   5  -2  -1 1274.27   41.50
  -5  -2   1 1273.17   49.40
  -5  -2   1 1258.57   41.50
   5  -2  -1 1196.68   37.90
   5  -2  -1 1190.28   39.80
   5  -2  -1 1269.57   40.50
   5  -2  -1 1263.47   40.40
   5  -2  -1 1227.68   40.00
  -5  -2   1 1209.48   39.70
  -5  -2   1 1276.27   43.40
   5  -2  -1 1200.48   41.10
  -5  -2   1 1214.38   35.10
   5  -2  -1 1254.17   39.10
  -5  -2   1 1174.48   34.30
   5   2  -1 1220.98   43.70
   5   2  -1 1211.98   41.50
   5   2  -1 1188.98   42.10
   5   2  -1 1268.57   43.30
  -5   2   1 1205.68   46.10
   5   2  -1 1271.37   40.00
   5   2  -1 1334.27   42.30
  -4  -2   1 1792.52   51.79
   4  -2  -1 1782.22   52.49
  -4  -2   1 1731.13   47.70
   4  -2  -1 1874.01   53.49
   4  -2  -1 1808.62   51.09
   4  -2  -1 1692.63   51.19
   4  -2  -1 1727.13   51.29
   4  -2  -1 1759.62   52.29
  -4  -2   1 1757.42   58.89
   4  -2  -1 1712.83   51.89
   4  -2  -1 1735.43   50.19
  -4  -2   1 1699.93   53.99
   4  -2  -1 1851.11   53.09
   4  -2  -1 1724.73   52.39
   4   2  -1 1678.43   47.40
   4   2  -1 1718.93   54.79
   4   2  -1 1817.32   53.19
   4   2  -1 1839.82   54.49
   4   2  -1 1800.02   51.79
  -4   2   1 1749.22   56.19
   4   2  -1 1715.93   53.49
   4   2  -1 1793.72   53.29
   3  -2  -1  352.16   13.90
  -3  -2   1  346.87   13.60
   3  -2  -1  329.57   12.50
   3  -2  -1  329.27   12.70
  -3  -2   1  332.97   17.60
   3  -2  -1  343.77   13.20
   3  -2  -1  324.17   13.80
   3  -2  -1  343.47   14.20
   3  -2  -1  329.67   13.80
   3  -2  -1  331.77   12.70
  -3  -2   1  355.06   15.00
  -3  -2   1  317.67   13.90
  -3  -2   1  323.27   11.00
   3  -2  -1  332.07   13.20
   3  -2  -1  335.17   14.10
  -3  -2   1  357.56   17.10
  -3   2   1  319.17   15.50
   3   2  -1  332.77   11.50
   3   2  -1  335.07   13.80
  -3   2   1  327.97   14.90
   3   2  -1  340.87   13.50
   3   2  -1  342.67   14.50
  -3   2   1  315.77   16.90
   3   2  -1  354.46   14.40
   3   2  -1  347.77   15.30
   3   2  -1  314.37   14.00
  -2   2   1 4111.19  113.69
   1  -2  -1  293.47   11.00
   1  -2  -1  261.07    8.90
   1  -2  -1  258.37    9.70
  -1  -2   1  284.17   11.20
   1  -2  -1  261.77   12.30
   1  -2  -1  277.77   11.00
   1  -2  -1  289.67   11.10
  -1  -2   1  285.97   10.80
  -1  -2   1  275.57   10.70
  -1  -2   1  263.17   10.40
  -1  -2   1  268.67    9.70
  -1  -2   1  267.07   10.20
  -1   2   1  275.77    8.50
   1   2  -1  294.97   11.00
  -1   2   1  273.37    8.50
   1   2  -1  253.47    9.80
   1   2  -1  283.77   10.20
  -1   2   1  259.47   11.00
  -1   2   1  289.07   10.20
   1   2  -1  270.07    9.50
   1   2  -1  250.77   10.20
  -1   2   1  264.37   12.70
   1   2  -1  270.37    9.80
  -1   2   1  260.07    8.00
   1   2  -1  268.57    9.20
   1   2  -1  285.27   10.90
  -1   2   1  264.77    7.90
   1   2  -1  260.67   11.00
   2  -2   1  552.24   17.50
  -2  -2  -1  563.24   18.60
   2  -2   1  551.54   19.30
  -2  -2  -1  532.45   16.20
  -2  -2  -1  510.45   20.60
   2  -2   1  539.85   17.90
   2  -2   1  570.44   17.30
  -2  -2  -1  577.64   19.80
  -2  -2  -1  561.64   19.20
   2  -2   1  546.45   18.10
  -2  -2  -1  538.15   17.10
   2  -2   1  548.05   16.80
   2  -2   1  575.74   19.20
   2  -2   1  562.44   19.50
   2   2   1  571.34   18.20
   2   2   1  542.35   19.60
   2   2   1  570.44   18.90
   2   2   1  550.84   15.70
   2   2   1  592.94   19.00
  -2   2  -1  572.04   22.40
   2   2   1  558.74   19.00
   2   2   1  535.95   15.80
   2   2   1  554.74   18.30
   2   2   1  544.25   16.00
  -2   2  -1  521.15   18.60
  -2   2  -1  553.14   18.90
   3  -2   1  398.76   16.40
  -3  -2  -1  415.36   15.60
   3  -2   1  391.76   14.50
  -3  -2  -1  402.46   19.90
  -3  -2  -1  394.96   12.80
   3  -2   1  408.96   15.20
   3  -2   1  405.66   15.00
  -3  -2  -1  388.06   16.40
   3  -2   1  424.86   15.60
   3  -2   1  406.16   16.30
  -3  -2  -1  394.26   12.90
   3  -2   1  404.56   15.80
   3  -2   1  404.96   15.60
   3  -2   1  409.36   15.20
  -3  -2  -1  378.76   16.20
   3  -2   1  436.76   14.80
   3   2   1  422.76   15.90
   3   2   1  408.86   15.80
   3   2   1  410.26   17.10
  -3   2  -1  372.96   19.00
  -3   2  -1  406.46   17.80
   3   2   1  417.56   16.60
   3   2   1  406.96   16.40
   3   2   1  413.96   15.20
   3   2   1  385.56   11.20
   4  -2   1  683.03   23.60
   4  -2   1  643.64   22.20
   4  -2   1  614.04   22.20
  -4  -2  -1  581.64   17.50
   4  -2   1  603.24   23.00
  -4  -2  -1  665.83   25.10
   4  -2   1  629.54   23.80
  -4  -2  -1  657.13   23.10
  -4  -2  -1  624.64   19.20
   4  -2   1  652.83   23.00
  -4  -2  -1  639.84   24.40
   4  -2   1  643.94   21.80
   4  -2   1  619.14   23.40
   4  -2   1  662.13   23.40
   4   2   1  646.14   24.80
   4   2   1  707.53   24.30
   4   2   1  619.84   23.30
   4   2   1  650.73   22.70
  -4   2  -1  635.34   26.30
   4   2   1  639.84   25.30
  -4   2  -1  584.34   25.60
   4   2   1  652.93   24.60
   5  -2   1  781.32   27.10
  -5  -2  -1  768.02   28.00
   5  -2   1  760.52   28.40
   5  -2   1  824.32   29.40
  -5  -2  -1  725.13   22.80
  -5  -2  -1  795.12   23.70
  -5  -2  -1  789.32   30.10
   5  -2   1  791.92   28.30
  -5  -2  -1  773.92   30.70
   5  -2   1  765.82   28.40
   5  -2   1  777.22   28.10
   5  -2   1  790.02   26.80
  -5  -2  -1  756.62   35.70
   5  -2   1  776.02   28.60
   5  -2   1  823.32   29.80
   5  -2   1  775.52   29.20
   5   2   1  778.62   28.90
  -5   2  -1  753.52   32.10
   5   2   1  771.12   31.10
   5   2   1  789.72   29.60
   5   2   1  814.72   28.10
  -5   2  -1  779.42   33.80
   5   2   1  822.82   31.00
   5   2   1  788.62   31.10
  -6  -2  -1   18.40    5.80
   6  -2   1    9.00    3.00
   6  -2   1   10.10    2.40
  -6  -2  -1    4.20    5.00
   6  -2   1   16.60    3.50
  -6  -2  -1   13.70    2.50
   6  -2   1   14.60    4.60
   6  -2   1   12.50    3.90
   6  -2   1   15.00    4.30
   6  -2   1   16.50    4.90
   6  -2   1    8.50    2.40
   6  -2   1   17.00    5.30
  -6  -2  -1   12.90    4.60
   6  -2   1   17.30    3.40
  -6  -2  -1   15.60    2.90
   6  -2   1    9.30    3.60
   6  -2   1   16.20    3.30
  -6  -2  -1   11.50    3.90
   6   2   1   15.20    4.10
  -6   2  -1   14.00    5.50
   6   2   1   13.70    5.60
   6   2   1   16.40    3.20
   6   2   1   17.40    5.30
   6   2   1    2.90    3.00
   6   2   1   10.80    2.60
   6   2   1   17.20    3.40
   6   2   1   19.20    3.20
   6   2   1   17.60    3.90
   6   2   1   17.00    3.40
   6   2   1   14.10    4.90
  -6   2  -1   13.90    5.50
   6   2   1   14.30    3.20
   6   2   1   13.10    4.40
   7  -2   1   20.20    3.40
   7  -2   1   20.30    5.60
  -7  -2  -1   15.60    3.20
   7  -2   1   14.60    3.30
  -7  -2  -1   20.80    5.90
  -7  -2  -1   14.60    5.60
  -7  -2  -1   12.00    4.30
   7  -2   1   14.90    2.90
   7  -2   1   19.70    3.40
   7  -2   1   21.30    3.60
   7  -2   1   18.70    3.10
   7  -2   1   15.00    3.10
   7  -2   1   18.60    3.70
   7  -2   1   17.60    3.30
  -7  -2  -1   18.10    2.80
   7  -2   1   15.10    4.40
   7  -2   1   17.90    5.20
   7  -2   1   14.10    5.30
   7  -2   1   12.00    3.00
   7   2   1   21.80    7.50
   7   2   1   17.50    3.00
   7   2   1   23.40    6.60
   7   2   1   13.30    2.80
  -7   2  -1   23.00    6.30
   7   2   1   13.30    5.50
   7   2   1   19.60    5.50
   7   2   1   13.90    3.00
   7   2   1   15.30    6.10
  -7   2  -1   15.70    5.60
   7   2   1   18.00    5.20
   7   2   1   17.40    3.30
   7   2   1   19.40    3.30
   7   2   1   16.90    3.30
   7   2   1   12.10    3.30
   8  -2   1  401.26   15.10
  -8  -2  -1  398.96   16.40
   8  -2   1  387.76   19.30
   8  -2   1  401.16   15.00
   8  -2   1  397.46   14.70
   8  -2   1  395.16   14.50
   8  -2   1  416.86   14.70
   8  -2   1  399.26   14.80
  -8  -2  -1  405.16   21.10
  -8  -2  -1  417.16   14.80
  -8  -2  -1  428.76   24.50
  -8  -2  -1  425.36   25.50
   8  -2   1  387.56   13.90
   8   2   1  424.16   15.60
   8   2   1  431.46   15.90
   8   2   1  399.46   23.50
   8   2   1  427.46   15.80
   8   2   1  417.06   15.30
   8   2   1  422.16   16.20
  -8   2  -1  410.56   24.00
   8   2   1  397.16   24.20
   8   2   1  389.86   14.00
   8   2   1  405.46   20.60
   8   2   1  407.96   22.50
   8   2   1  413.06   15.60
   9  -2   1  261.57   10.40
  -9  -2  -1  249.48   20.70
   9  -2   1  262.57   10.60
  -9  -2  -1  265.27   17.10
  -9  -2  -1  253.67   12.00
   9  -2   1  251.47   10.70
  -9  -2  -1  252.37   10.60
   9  -2   1  266.37   10.80
   9  -2   1  264.87   10.50
  -9  -2  -1  272.77   10.90
   9   2   1  263.97   11.20
   9   2   1  248.38   10.90
   9   2   1  275.37   11.10
   9   2   1  252.27   20.80
   9   2   1  287.27   12.10
   9   2   1  269.07   11.60
   9   2   1  243.58   15.80
   9   2   1  261.37   11.30
  10  -2   1   38.70    3.20
 -10  -2  -1   35.00    4.00
 -10  -2  -1   33.00    3.20
  10  -2   1   34.60    3.30
  10  -2   1   33.50    3.30
 -10  -2  -1   40.60    3.80
  10  -2   1   29.30    3.10
  10   2   1   35.60    3.60
  10   2   1   33.60    3.50
  10   2   1   32.10    3.30
  10   2   1   31.80    3.30
  10   2   1   32.30    3.50
 -11  -2  -1  105.29    4.60
 -11  -2  -1  103.69    4.90
  11   2   1  104.89    4.80
  11   2   1   92.49    4.70
  11   2   1  107.09    5.20
  11   2   1   98.69    4.90
 -11  -3   1  298.77    9.30
 -11  -3   1  299.87    9.70
  11   3  -1  300.97    9.80
  11   3  -1  288.87    9.50
  11   3  -1  280.97    9.20
  11   3  -1  302.17    9.90
 -10  -3   1   67.99    4.30
 -10  -3   1   77.19    4.60
 -10  -3   1   68.59    5.40
  10  -3  -1   68.29    4.20
  10  -3  -1   64.69    4.20
 -10  -3   1   65.59    4.00
  10   3  -1   60.99    4.40
  10   3  -1   65.69    4.70
  10   3  -1   68.19    4.40
  10   3  -1   70.79    4.60
  10   3  -1   68.19    4.60
   9  -3  -1   30.70    3.60
  -9  -3   1   32.10    3.50
  -9  -3   1   31.40    4.20
   9  -3  -1   28.00    3.30
   9  -3  -1   29.20    3.60
   9  -3  -1   32.70    3.60
   9  -3  -1   28.30    3.60
  -9  -3   1   27.50    3.50
   9   3  -1   27.10    3.50
   9   3  -1   28.00    3.60
   9   3  -1   24.20    3.20
   9   3  -1   31.50    3.80
   9   3  -1   34.40    3.90
   9   3  -1   38.10    3.80
   9   3  -1   26.90    7.00
   8  -3  -1 1269.17   37.10
  -8  -3   1 1241.68   51.49
  -8  -3   1 1301.37   37.30
   8  -3  -1 1270.47   36.90
   8  -3  -1 1235.18   36.60
  -8  -3   1 1286.27   36.60
   8  -3  -1 1257.77   43.70
   8  -3  -1 1240.68   36.00
  -8  -3   1 1298.07   39.60
  -8  -3   1 1288.37   45.30
   8  -3  -1 1243.28   36.70
   8  -3  -1 1265.37   36.30
   8   3  -1 1304.77   38.80
  -8   3   1 1233.78   48.80
   8   3  -1 1242.28   50.29
  -8   3   1 1290.67   47.10
   8   3  -1 1299.47   36.60
   8   3  -1 1125.89   44.40
   8   3  -1 1303.97   38.40
   8   3  -1 1242.28   48.70
   8   3  -1 1292.37   38.10
   8   3  -1 1285.57   37.40
   8   3  -1 1278.47   37.80
   7  -3  -1 1940.11   55.09
   7  -3  -1 2080.79   55.19
  -7  -3   1 1991.90   54.99
   7  -3  -1 1924.51   54.29
   7  -3  -1 1964.70   54.39
   7  -3  -1 1926.01   54.09
   7  -3  -1 1907.71   54.69
  -7  -3   1 2018.30   54.59
  -7  -3   1 2013.70   69.69
   7  -3  -1 1979.10   61.89
  -7  -3   1 2014.70   66.59
  -7  -3   1 1783.42   62.29
  -7  -3   1 1859.61   54.69
   7  -3  -1 1927.01   53.89
   7  -3  -1 1922.71   54.49
  -7  -3   1 2054.99   57.19
   7  -3  -1 2008.00   54.89
   7  -3  -1 1850.41   54.29
   7   3  -1 1975.70   68.29
   7   3  -1 2106.49   54.89
  -7   3   1 1999.00   65.69
   7   3  -1 2023.60   55.79
  -7   3   1 1913.51   69.29
  -7   3   1 1978.40   63.69
   7   3  -1 1942.91   54.49
   7   3  -1 1904.31   65.79
   7   3  -1 2065.79   56.39
   7   3  -1 2024.90   63.99
   7   3  -1 2058.09   55.39
   7   3  -1 2055.79   56.69
   7   3  -1 1982.10   55.69
   7   3  -1 1982.30   71.49
   7   3  -1 2064.59   55.99
  -6  -3   1   20.70    5.50
   6  -3  -1   18.90    4.90
  -6  -3   1   25.10    3.60
  -6  -3   1   34.60    7.70
   6  -3  -1   33.40    3.80
   6  -3  -1   29.90    6.30
  -6  -3   1   23.20    3.50
   6  -3  -1   31.90    3.80
  -6  -3   1   33.90    7.00
   6  -3  -1   37.60    7.10
   6  -3  -1   29.30    3.90
   6  -3  -1   24.70    3.90
   6  -3  -1   25.60    4.30
   6  -3  -1   26.80    4.00
   6  -3  -1   26.10    3.90
   6  -3  -1   29.10    4.00
   6  -3  -1   33.00    5.90
  -6  -3   1   36.80    3.50
  -6  -3   1   23.90    8.50
   6  -3  -1   33.50    4.00
   6  -3  -1   34.50    3.70
   6  -3  -1   26.00    4.10
   6   3  -1   24.10    3.50
   6   3  -1   28.20    3.50
  -6   3   1   24.10    8.00
   6   3  -1   31.60    6.60
   6   3  -1   26.20    3.50
   6   3  -1   35.30    4.20
   6   3  -1   24.60    3.60
   6   3  -1   26.50    3.60
   6   3  -1   30.80    3.70
   6   3  -1   23.50    6.10
   6   3  -1   32.10    7.70
  -6   3   1   36.00    7.80
   6   3  -1   35.70    4.10
  -6   3   1   18.40    7.10
   6   3  -1   29.30    6.10
   6   3  -1   21.50    6.20
  -5  -3   1 1420.26   44.80
   5  -3  -1 1294.47   42.00
  -5  -3   1 1333.77   39.60
   5  -3  -1 1395.96   43.60
  -5  -3   1 1360.56   46.40
   5  -3  -1 1394.86   46.30
  -5  -3   1 1374.76   38.20
  -5  -3   1 1442.16   54.89
   5  -3  -1 1383.66   46.30
   5  -3  -1 1369.56   45.20
  -5  -3   1 1338.67   47.60
   5   3  -1 1348.86   38.90
   5   3  -1 1367.76   39.40
   5   3  -1 1312.17   39.00
  -5   3   1 1434.86   50.49
  -5   3   1 1347.07   47.80
   5   3  -1 1328.97   45.60
   5   3  -1 1439.76   50.09
   5   3  -1 1338.57   39.40
   5   3  -1 1367.56   46.40
   5   3  -1 1406.86   47.50
   5   3  -1 1282.67   38.60
   5   3  -1 1410.16   44.80
  -4  -3   1 1028.80   36.30
   4  -3  -1 1083.19   32.80
   4  -3  -1 1004.00   35.10
   4  -3  -1  972.40   32.00
  -4  -3   1 1045.00   28.80
   4  -3  -1 1039.00   34.90
  -4  -3   1 1052.29   40.40
  -4  -3   1  987.40   33.60
  -4  -3   1 1036.50   35.80
   4  -3  -1 1005.20   32.90
  -4  -3   1 1032.20   29.90
   4  -3  -1  975.70   35.20
   4   3  -1  951.00   33.90
   4   3  -1 1050.59   35.70
   4   3  -1 1050.59   35.80
   4   3  -1  936.21   28.80
  -4   3   1 1062.29   36.70
  -4   3   1  972.90   41.40
   4   3  -1  990.20   35.00
   4   3  -1  984.50   37.30
  -4   3   1  989.30   35.80
   4   3  -1 1016.80   33.90
  -3  -3   1  312.57   15.00
   3  -3  -1  322.97   15.00
   3  -3  -1  308.27   13.20
  -3  -3   1  319.67   16.60
  -3  -3   1  291.27   10.50
  -3  -3   1  304.57   13.70
   3  -3  -1  326.37   15.20
  -3  -3   1  308.37   10.30
  -3  -3   1  310.97   15.00
   3  -3  -1  349.67   15.20
   3  -3  -1  289.37   12.20
  -3  -3   1  317.87   11.10
   3  -3  -1  323.57   13.10
   3   3  -1  309.77   14.20
   3   3  -1  326.57   14.00
  -3   3   1  292.67   15.10
  -3   3   1  312.27   13.70
   3   3  -1  313.77   14.80
   3   3  -1  315.27   16.00
  -3   3   1  290.47   13.80
   3   3  -1  281.87   13.20
  -3   3   1  318.17   13.70
   3   3  -1  312.27   11.70
   3   3  -1  295.37   14.20
   2  -3  -1  997.50   32.00
   2  -3  -1  992.80   28.30
  -2  -3   1  940.11   31.80
   2  -3  -1  956.30   31.90
  -2  -3   1  961.00   27.20
  -2  -3   1  953.20   32.40
  -2  -3   1  989.40   30.60
  -2  -3   1  987.80   31.50
  -2  -3   1  953.70   28.70
  -2  -3   1  952.90   31.70
   2  -3  -1  969.10   29.60
  -2   3   1  932.71   29.70
  -2   3   1  917.61   26.10
  -2   3   1  955.70   32.10
  -2   3   1  967.10   27.30
   2   3  -1  934.91   30.40
   2   3  -1  992.00   30.10
   2   3  -1 1071.19   32.00
   2   3  -1  948.31   29.20
   2   3  -1  928.41   28.90
   2   3  -1  913.61   26.70
   2   3  -1  955.80   29.90
  -2   3   1  906.91   26.30
   2   3  -1  963.10   32.50
  -2   3   1  981.70   27.50
   2   3  -1 1007.10   29.20
   1  -3  -1  348.07   14.60
  -1  -3   1  349.47   12.50
  -1  -3   1  338.27   14.70
  -1  -3   1  339.37   12.60
   1  -3  -1  337.47   14.10
   1  -3  -1  327.57   11.90
  -1  -3   1  362.56   13.90
  -1  -3   1  335.97   13.30
   1  -3  -1  349.37   13.20
  -1  -3   1  345.87   14.00
   1  -3  -1  360.26   14.80
  -1   3   1  339.67   14.20
   1   3  -1  333.57   15.00
  -1   3   1  344.37   13.10
  -1   3   1  370.56   15.20
   1   3  -1  346.97   14.30
   1   3  -1  323.77   11.00
   1   3  -1  341.87   14.50
   1   3  -1  356.26   15.20
  -1   3   1  340.97   17.40
   1   3  -1  358.06   13.30
   1   3  -1  358.36   13.30
   1   3  -1  334.17   13.10
   1  -3   1  101.09    7.00
   1  -3   1  101.09    6.80
  -1  -3  -1  108.69    6.60
  -1  -3  -1  100.89    5.80
  -1  -3  -1  104.59    6.30
   1  -3   1   94.49    5.80
  -1  -3  -1   99.49    6.30
  -1  -3  -1  101.49    5.70
  -1  -3  -1   99.99    7.20
   1  -3   1  104.09    6.40
   1  -3   1  109.19    7.40
  -1   3  -1   95.09    6.50
  -1   3  -1   88.19    6.60
  -1   3  -1  105.09    6.00
  -1   3  -1   95.59    8.70
   1   3   1   95.39    7.10
   1   3   1   95.59    4.70
   1   3   1  100.59    6.80
   1   3   1   95.49    5.00
   1   3   1  103.79    6.20
   1   3   1   97.29    4.60
   1   3   1   98.89    7.30
   1   3   1  110.59    6.70
  -1   3  -1   92.99    5.30
  -2  -3  -1 4303.57  117.69
   2   3   1 4298.27  110.99
  -3  -3  -1 1301.87   36.60
   3  -3   1 1356.36   40.50
   3  -3   1 1398.46   40.90
  -3  -3  -1 1311.37   38.40
   3  -3   1 1376.16   38.40
   3  -3   1 1385.86   42.90
   3  -3   1 1375.16   40.10
   3  -3   1 1348.97   43.10
   3  -3   1 1420.76   43.70
  -3  -3  -1 1342.77   41.60
  -3  -3  -1 1349.36   43.50
  -3  -3  -1 1362.66   38.00
  -3  -3  -1 1352.96   42.70
  -3   3  -1 1321.67   41.00
  -3   3  -1 1353.46   42.80
   3   3   1 1397.46   42.90
   3   3   1 1397.26   42.30
  -3   3  -1 1311.87   41.70
   3   3   1 1309.07   43.90
  -3   3  -1 1323.37   39.90
   3   3   1 1281.07   41.80
   3   3   1 1339.07   36.90
   3   3   1 1293.37   40.60
   3   3   1 1363.76   41.10
  -4  -3  -1 1099.39   38.00
   4  -3   1 1206.38   40.10
   4  -3   1 1167.98   37.10
   4  -3   1 1210.48   40.00
   4  -3   1 1141.09   36.40
   4  -3   1 1164.78   39.20
   4  -3   1 1218.08   37.80
  -4  -3  -1 1139.89   32.70
  -4  -3  -1 1172.68   40.50
   4  -3   1 1139.09   35.80
  -4  -3  -1 1245.58   41.00
  -4  -3  -1 1072.79   31.50
  -4  -3  -1 1153.68   34.00
  -4   3  -1 1195.68   40.40
   4   3   1 1177.28   38.40
   4   3   1 1207.58   40.10
   4   3   1 1186.38   41.60
   4   3   1 1161.58   39.00
  -4   3  -1 1120.79   43.70
   4   3   1 1197.38   37.90
  -4   3  -1 1197.38   40.10
   4   3   1 1275.07   40.40
   5  -3   1   84.29    7.30
   5  -3   1   73.59    6.70
  -5  -3  -1   62.69   10.00
   5  -3   1   87.39    8.20
   5  -3   1   75.99    6.90
  -5  -3  -1   62.89    8.10
   5  -3   1   84.99    8.50
  -5  -3  -1   73.99    5.30
   5  -3   1   76.39    8.10
  -5  -3  -1   77.19    8.50
   5  -3   1   79.99    7.60
  -5  -3  -1   75.49    7.60
  -5  -3  -1   74.59    4.60
  -5   3  -1   91.79   10.20
   5   3   1   77.39    5.30
   5   3   1   86.69    8.20
  -5   3  -1   84.89   10.70
   5   3   1   72.49    8.10
   5   3   1   74.79    6.50
   5   3   1   62.39    7.30
   5   3   1   81.99    5.50
   5   3   1   79.59    5.60
   5   3   1   70.19    8.30
  -5   3  -1   81.99    8.50
   5   3   1   68.59    5.20
   5   3   1   61.09    6.60
   5   3   1   72.39    8.80
   5   3   1   73.29    5.40
   6  -3   1  426.26   14.90
   6  -3   1  408.26   14.40
  -6  -3  -1  418.06   20.70
  -6  -3  -1  419.66   14.60
   6  -3   1  409.56   14.60
  -6  -3  -1  455.75   30.20
   6  -3   1  398.16   14.30
   6  -3   1  428.56   18.90
  -6  -3  -1  417.56   14.80
   6  -3   1  404.06   14.40
   6  -3   1  409.76   18.80
   6  -3   1  418.76   15.20
   6  -3   1  421.06   14.70
   6  -3   1  429.56   14.30
   6  -3   1  395.86   14.60
   6  -3   1  408.16   14.90
  -6  -3  -1  426.26   16.30
  -6  -3  -1  450.25   23.00
   6  -3   1  413.26   14.80
   6  -3   1  406.76   14.70
  -6  -3  -1  451.15   23.80
   6  -3   1  384.46   14.70
   6   3   1  430.76   15.40
  -6   3  -1  408.46   26.00
   6   3   1  446.56   14.70
   6   3   1  438.16   20.20
   6   3   1  443.86   15.90
   6   3   1  428.46   15.70
   6   3   1  429.66   15.80
   6   3   1  401.56   21.50
   6   3   1  433.66   23.40
   6   3   1  436.66   24.30
   6   3   1  423.26   14.90
   6   3   1  423.96   15.30
  -6   3  -1  385.96   21.80
   6   3   1  435.56   23.20
  -6   3  -1  467.05   28.10
   6   3   1  408.96   21.20
   7  -3   1  964.70   29.50
   7  -3   1  967.30   29.20
   7  -3   1  985.70   29.90
   7  -3   1  985.20   29.50
   7  -3   1  941.51   29.50
   7  -3   1  993.00   35.30
  -7  -3  -1 1027.30   30.20
  -7  -3  -1 1037.90   32.20
  -7  -3  -1 1021.30   38.20
   7  -3   1  972.40   29.20
  -7  -3  -1  989.10   29.60
   7  -3   1  976.00   29.80
   7  -3   1  945.91   29.10
   7  -3   1  962.70   29.60
  -7  -3  -1 1057.59   43.50
  -7  -3  -1 1020.80   41.10
   7  -3   1  986.30   29.80
   7  -3   1  985.80   29.80
   7  -3   1  966.30   35.00
   7  -3   1  969.70   29.10
   7  -3   1  947.31   28.70
   7   3   1  948.81   39.90
   7   3   1 1043.40   42.50
   7   3   1 1017.50   30.30
   7   3   1 1054.89   44.60
  -7   3  -1  947.01   41.30
   7   3   1 1014.80   31.00
   7   3   1  988.20   29.40
   7   3   1 1051.69   38.00
   7   3   1 1033.10   31.60
   7   3   1 1076.69   31.40
   7   3   1  921.91   38.40
   7   3   1 1065.49   31.10
   7   3   1 1056.29   31.30
   8  -3   1  330.87   12.40
  -8  -3  -1  317.57   12.00
   8  -3   1  301.67   11.70
  -8  -3  -1  324.37   22.80
   8  -3   1  321.67   12.40
  -8  -3  -1  326.87   22.80
  -8  -3  -1  330.37   14.40
  -8  -3  -1  362.66   19.90
  -8  -3  -1  319.57   12.70
   8  -3   1  318.67   12.00
  -8  -3  -1  325.77   12.40
   8  -3   1  309.47   12.30
   8  -3   1  317.67   12.40
   8   3   1  286.47   20.30
   8   3   1  329.07   13.80
   8   3   1  318.27   13.20
   8   3   1  337.07   13.60
   8   3   1  338.07   12.10
   8   3   1  320.87   13.20
   8   3   1  333.07   13.10
   8   3   1  342.47   18.90
   8   3   1  358.46   13.80
  -8   3  -1  363.66   22.80
   8   3   1  340.67   22.50
  -9  -3  -1  103.29    7.10
   9  -3   1   93.29    5.40
  -9  -3  -1   84.49   11.40
   9  -3   1   90.39    5.70
   9  -3   1   93.39    5.60
  -9  -3  -1  107.89    5.90
  -9  -3  -1   98.79    5.90
   9   3   1   97.89    6.20
   9   3   1  104.99    6.70
   9   3   1  107.69    6.50
   9   3   1  107.39    6.10
   9   3   1  100.29    6.30
   9   3   1   84.69   10.70
 -10  -3  -1  381.26   12.80
 -10  -3  -1  360.56   14.20
 -10  -3  -1  375.46   12.20
  10   3   1  362.36   13.10
  10   3   1  353.66   13.30
  10   3   1  364.56   12.70
  10   3   1  361.66   13.00
  10   3   1  367.76   12.80
 -11  -3  -1   69.99    3.30
 -11  -3  -1   74.39    3.70
  11   3   1   71.79    3.70
  11   3   1   66.29    3.50
 -10  -4   1  194.28    7.10
 -10  -4   1  191.78    7.60
 -10  -4   1  189.18    7.40
  10   4  -1  197.18    7.80
  10   4  -1  195.58    7.90
  10   4  -1  186.48    7.70
  10   4  -1  198.58    7.60
  -9  -4   1  630.44   20.00
  -9  -4   1  640.44   21.90
  -9  -4   1  615.64   19.30
   9   4  -1  609.94   26.90
   9   4  -1  633.04   18.80
   9   4  -1  628.94   20.40
   9   4  -1  634.44   21.10
   9   4  -1  609.14   20.60
   9   4  -1  617.94   20.30
   9   4  -1  634.14   19.90
   8  -4  -1  200.88    9.20
  -8  -4   1  237.08   19.80
  -8  -4   1  241.18   16.00
   8  -4  -1  217.98    9.20
   8  -4  -1  218.68    9.50
   8  -4  -1  208.08    9.30
  -8  -4   1  219.08   11.20
  -8  -4   1  206.38    9.50
  -8  -4   1  207.28   18.60
  -8  -4   1  227.18    9.30
   8  -4  -1  219.58    9.10
   8   4  -1  212.68   10.00
   8   4  -1  229.78   10.60
   8   4  -1  211.08   15.00
   8   4  -1  222.08   10.00
   8   4  -1  221.08   18.20
   8   4  -1  176.88   17.50
   8   4  -1  234.68   10.80
  -8   4   1  226.98   23.30
   8   4  -1  224.28    9.30
   8   4  -1  228.58    9.90
   7  -4  -1  972.90   29.50
  -7  -4   1  991.20   43.10
  -7  -4   1  990.40   38.30
   7  -4  -1  889.41   28.40
  -7  -4   1  984.70   31.80
   7  -4  -1  961.80   29.20
  -7  -4   1  926.51   40.40
  -7  -4   1  938.51   28.50
   7  -4  -1  951.40   28.70
   7  -4  -1 1005.10   29.80
  -7  -4   1  966.80   29.40
   7  -4  -1  939.01   27.90
   7  -4  -1  961.20   28.90
   7  -4  -1  962.10   29.30
  -7  -4   1  931.71   28.60
   7   4  -1  984.60   40.50
   7   4  -1  957.70   29.00
   7   4  -1  995.20   30.20
  -7   4   1  958.50   39.10
   7   4  -1  983.00   29.40
   7   4  -1 1032.30   31.10
   7   4  -1 1007.20   42.00
   7   4  -1  958.70   29.00
  -7   4   1  890.21   42.60
   7   4  -1  932.41   37.30
   7   4  -1  998.80   30.00
   7   4  -1  984.40   30.70
   6  -4  -1 2099.29   56.99
   6  -4  -1 2001.90   56.19
  -6  -4   1 2056.69   55.79
  -6  -4   1 2045.00   56.09
   6  -4  -1 1972.20   55.99
  -6  -4   1 2053.99   58.59
  -6  -4   1 2126.59   70.79
   6  -4  -1 2057.39   67.79
   6  -4  -1 2047.70   56.59
   6  -4  -1 1886.41   55.59
   6  -4  -1 1984.20   65.59
   6  -4  -1 2062.19   56.69
   6  -4  -1 2013.00   61.29
   6  -4  -1 2038.70   57.09
  -6  -4   1 2097.39   65.59
  -6  -4   1 2028.10   56.29
  -6  -4   1 1989.10   68.39
   6  -4  -1 2006.80   55.69
   6  -4  -1 2035.00   55.39
   6   4  -1 2135.39   69.09
   6   4  -1 1984.00   57.49
   6   4  -1 2049.29   68.99
  -6   4   1 2031.50   65.79
   6   4  -1 2043.90   56.49
   6   4  -1 2043.60   56.39
   6   4  -1 2140.79   57.99
   6   4  -1 2035.40   56.89
   6   4  -1 2093.59   65.49
   6   4  -1 1964.70   56.19
  -6   4   1 2032.10   70.39
   6   4  -1 2130.29   73.19
   6   4  -1 2117.59   57.19
  -5  -4   1 1170.98   43.70
   5  -4  -1 1129.29   32.80
   5  -4  -1 1168.18   41.60
  -5  -4   1 1156.28   33.30
   5  -4  -1 1149.98   34.10
   5  -4  -1 1196.08   34.00
   5  -4  -1 1151.18   34.30
  -5  -4   1 1129.79   33.40
   5  -4  -1 1136.09   33.20
   5  -4  -1 1142.99   33.40
   5  -4  -1 1167.48   38.10
   5  -4  -1 1208.78   43.00
  -5  -4   1 1131.79   49.20
  -5  -4   1 1178.78   35.20
  -5  -4   1 1215.78   44.60
   5  -4  -1 1121.09   33.70
  -5  -4   1 1146.09   40.70
   5  -4  -1 1127.79   33.50
   5  -4  -1 1153.78   42.90
  -5  -4   1 1090.49   32.70
   5   4  -1 1199.08   46.50
   5   4  -1 1160.28   33.90
   5   4  -1 1165.38   43.00
   5   4  -1 1161.68   33.50
   5   4  -1 1279.67   41.70
  -5   4   1 1129.79   44.10
  -5   4   1 1134.69   37.30
   5   4  -1 1150.78   33.30
  -5   4   1 1164.68   50.09
   5   4  -1 1138.99   33.70
   5   4  -1 1167.58   43.30
  -5   4   1 1150.18   40.30
   5   4  -1 1185.48   34.70
  -5   4   1 1106.49   36.00
   5   4  -1 1153.98   34.50
   5   4  -1 1090.79   33.50
  -4  -4   1  166.08   11.20
  -4  -4   1  184.68   13.10
   4  -4  -1  160.98    7.60
  -4  -4   1  166.18   12.40
   4  -4  -1  168.38    7.80
   4  -4  -1  174.78    8.00
  -4  -4   1  172.88   14.40
  -4  -4   1  172.88    7.30
   4  -4  -1  177.28    8.30
   4  -4  -1  172.68   12.70
   4  -4  -1  157.98    9.90
   4  -4  -1  170.38    9.50
  -4  -4   1  178.68    8.40
  -4  -4   1  167.48    7.20
   4  -4  -1  175.28   12.40
   4  -4  -1  156.98    7.80
   4  -4  -1  159.38   11.70
   4   4  -1  155.98   11.60
   4   4  -1  166.68    7.50
   4   4  -1  168.98   12.00
  -4   4   1  161.28    8.30
   4   4  -1  165.68    8.10
   4   4  -1  176.48   13.60
  -4   4   1  172.68   12.90
  -4   4   1  156.48   10.60
  -4   4   1  163.18    8.50
   4   4  -1  172.78   11.20
  -4   4   1  162.88    9.90
   3  -4  -1 2945.91   82.69
  -3  -4   1 2919.61   85.99
   3  -4  -1 2888.61   80.19
  -3  -4   1 2834.82   79.79
  -3  -4   1 2968.60   87.29
  -3  -4   1 3028.30   77.59
   3  -4  -1 3055.79   86.79
   3  -4  -1 3006.20   86.89
  -3  -4   1 2970.90   78.89
  -3  -4   1 3050.79   87.69
   3  -4  -1 3015.70   86.39
   3   4  -1 3011.10   80.89
   3   4  -1 2926.41   88.19
   3   4  -1 2965.60   85.09
   3   4  -1 2976.90   83.99
  -3   4   1 2758.12   76.79
   3   4  -1 3007.10   86.09
  -3   4   1 2997.10   83.29
  -3   4   1 2896.61   87.09
   3   4  -1 2912.01   77.79
   2  -4  -1 1479.85   47.90
  -2  -4   1 1419.66   40.70
   2  -4  -1 1461.95   42.40
  -2  -4   1 1486.05   44.50
  -2  -4   1 1458.55   39.80
   2  -4  -1 1531.45   45.30
   2  -4  -1 1550.24   47.90
   2  -4  -1 1489.75   48.10
  -2  -4   1 1482.15   45.40
  -2  -4   1 1495.35   46.30
  -2  -4   1 1470.95   48.20
  -2  -4   1 1552.54   47.30
  -2  -4   1 1469.25   46.30
   2   4  -1 1494.65   47.40
   2   4  -1 1483.85   47.40
   2   4  -1 1481.35   44.20
   2   4  -1 1495.05   41.20
  -2   4   1 1437.76   47.10
   2   4  -1 1560.94   46.10
  -2   4   1 1534.75   48.90
  -2   4   1 1428.86   40.10
   2   4  -1 1494.95   45.80
  -2   4   1 1529.85   45.10
   2   4  -1 1572.04   49.60
   2   4  -1 1503.65   45.40
   2   4  -1 1462.95   40.00
   1  -4  -1  246.48   13.60
  -1  -4   1  240.78   12.50
   1  -4  -1  238.78   10.40
  -1  -4   1  231.38   13.40
   1  -4  -1  240.88   13.20
   1  -4  -1  247.38   12.90
   1  -4  -1  252.77   12.00
  -1  -4   1  271.37   12.70
  -1  -4   1  290.17   13.10
  -1   4   1  273.57   12.40
  -1   4   1  237.98    9.00
   1   4  -1  258.87    9.50
   1   4  -1  232.28   12.80
   1   4  -1  264.77   14.20
   1   4  -1  251.47   11.90
   1   4  -1  256.17   13.90
   1   4  -1  239.58    8.60
  -1   4   1  262.97   14.20
   1   4  -1  275.77   12.30
   1   4  -1  269.57   12.10
  -1   4   1  242.98   13.00
  -1   4   1  250.97   11.80
   0  -4   1  676.73   26.10
   0  -4  -1  676.13   22.90
   0  -4   1  702.33   25.30
   0  -4   1  701.93   24.20
   0  -4  -1  671.33   25.10
   0  -4  -1  678.33   26.10
   0  -4  -1  675.83   23.90
   0  -4   1  708.63   24.00
   0   4  -1  684.13   27.80
   0   4   1  667.53   26.30
   0   4  -1  696.23   22.90
   0   4  -1  691.63   26.20
   0   4   1  652.33   25.10
   0   4   1  660.43   20.50
   0   4  -1  690.23   23.80
   0   4  -1  687.33   20.70
   0   4   1  700.73   23.80
   0   4   1  690.53   23.80
  -1  -4  -1 4725.53  120.29
  -1  -4  -1 4605.84  120.09
   1   4   1 4665.63  131.69
   1   4   1 4877.71  130.59
   2  -4   1 1182.68   40.10
  -2  -4  -1 1206.38   38.70
   2  -4   1 1137.19   40.10
  -2  -4  -1 1144.99   33.20
  -2  -4  -1 1189.38   37.80
   2  -4   1 1237.08   36.80
  -2  -4  -1 1208.18   41.10
  -2  -4  -1 1175.88   32.20
  -2  -4  -1 1249.07   38.70
  -2  -4  -1 1204.68   37.30
  -2  -4  -1 1085.19   37.90
   2  -4   1 1237.88   37.90
  -2   4  -1 1063.09   39.20
  -2   4  -1 1177.28   36.90
   2   4   1 1216.68   32.40
   2   4   1 1152.28   38.30
   2   4   1 1184.28   35.80
  -2   4  -1 1278.87   39.80
   2   4   1 1188.08   33.40
  -2   4  -1 1149.89   35.60
   2   4   1 1183.88   39.40
   2   4   1 1175.88   38.90
   2   4   1 1212.88   37.80
   2   4   1 1239.48   37.90
   2   4   1 1198.08   41.30
   2   4   1 1157.78   34.80
   3  -4   1  130.39    8.30
  -3  -4  -1  129.69   10.50
  -3  -4  -1  140.69    8.10
  -3  -4  -1  121.19   10.30
   3  -4   1  130.69    9.90
  -3  -4  -1  129.29    9.80
  -3  -4  -1  116.99    5.50
   3  -4   1  121.49   10.20
   3  -4   1  120.69    8.50
  -3  -4  -1  109.89    8.80
  -3  -4  -1  124.39    6.50
   3  -4   1  133.49   10.40
   3   4   1  115.99    8.50
  -3   4  -1  141.99   10.50
   3   4   1  140.89   10.00
   3   4   1  130.39    9.70
  -3   4  -1  127.19   12.30
  -3   4  -1  111.89    9.00
   3   4   1  141.39    9.20
   3   4   1  149.39   11.40
   3   4   1  129.49    6.90
  -3   4  -1  127.49    8.00
   3   4   1  126.39    8.20
   4  -4   1  800.42   24.50
  -4  -4  -1  806.22   32.00
   4  -4   1  778.22   28.60
  -4  -4  -1  782.82   23.50
   4  -4   1  783.12   25.00
  -4  -4  -1  826.22   30.60
   4  -4   1  788.32   24.00
   4  -4   1  783.42   28.30
   4  -4   1  845.32   26.50
   4  -4   1  833.62   32.70
   4  -4   1  818.22   32.30
   4  -4   1  763.12   24.20
  -4  -4  -1  791.92   35.10
  -4  -4  -1  869.01   25.50
  -4  -4  -1  807.82   23.80
  -4  -4  -1  774.82   32.20
  -4   4  -1  829.32   32.20
   4   4   1  833.92   31.50
   4   4   1  796.32   29.60
  -4   4  -1  738.83   24.90
  -4   4  -1  798.72   28.30
   4   4   1  784.72   24.90
   4   4   1  831.32   31.90
   4   4   1  829.32   30.90
  -4   4  -1  807.92   27.80
  -4   4  -1  786.22   31.00
   4   4   1  817.22   33.90
  -4   4  -1  821.02   38.10
   4   4   1  807.02   29.60
   5  -4   1 1200.68   39.90
  -5  -4  -1 1236.88   42.50
  -5  -4  -1 1219.08   45.10
   5  -4   1 1209.18   35.20
  -5  -4  -1 1189.58   50.69
   5  -4   1 1208.08   33.90
   5  -4   1 1206.68   44.30
   5  -4   1 1202.28   34.80
  -5  -4  -1 1224.98   34.30
  -5  -4  -1 1137.69   33.50
   5  -4   1 1183.28   34.30
  -5  -4  -1 1257.27   45.40
  -5  -4  -1 1165.28   33.70
   5  -4   1 1163.88   34.20
   5  -4   1 1204.98   34.60
  -5  -4  -1 1290.47   36.30
   5  -4   1 1124.09   42.80
   5  -4   1 1197.08   34.20
  -5  -4  -1 1158.08   34.30
   5  -4   1 1121.69   34.10
   5  -4   1 1135.99   34.30
   5  -4   1 1199.78   40.20
  -5   4  -1 1215.38   40.70
   5   4   1 1261.27   45.10
   5   4   1 1144.49   34.50
   5   4   1 1203.78   47.00
   5   4   1 1199.48   35.40
   5   4   1 1194.78   43.20
   5   4   1 1111.09   34.10
  -5   4  -1 1167.08   43.80
  -5   4  -1 1019.10   41.40
   5   4   1 1225.38   41.70
  -5   4  -1 1144.69   37.60
   5   4   1 1213.88   35.40
   5   4   1 1184.18   34.10
   5   4   1 1200.68   35.30
   5   4   1 1176.48   34.10
   5   4   1 1200.28   34.90
   5   4   1 1244.58   42.40
  -5   4  -1 1118.99   50.29
  -6  -4  -1  848.82   26.70
   6  -4   1  856.41   32.10
  -6  -4  -1  876.11   28.70
   6  -4   1  902.91   37.00
   6  -4   1  829.22   26.40
  -6  -4  -1  942.01   39.20
  -6  -4  -1  879.51   26.90
   6  -4   1  913.81   27.80
   6  -4   1  849.02   26.80
   6  -4   1  854.01   26.40
   6  -4   1  893.01   26.90
  -6  -4  -1  910.71   35.50
   6  -4   1  874.01   27.10
   6  -4   1  902.31   26.80
   6  -4   1  863.21   26.10
   6  -4   1  895.01   36.60
   6  -4   1  861.21   27.00
  -6  -4  -1  839.52   25.80
  -6  -4  -1  849.61   37.50
  -6  -4  -1  865.21   26.30
   6   4   1  870.81   26.80
   6   4   1  937.31   28.40
  -6   4  -1  923.11   36.30
   6   4   1  880.81   36.60
  -6   4  -1  901.31   38.20
   6   4   1  907.91   28.20
  -6   4  -1  881.31   34.10
   6   4   1  841.52   26.50
   6   4   1  899.71   38.20
   6   4   1  901.11   26.80
   6   4   1  886.11   27.60
   6   4   1  894.41   35.90
   6   4   1  868.11   27.30
   6   4   1  932.31   41.10
   6   4   1  893.91   34.60
  -7  -4  -1    3.10    1.60
   7  -4   1    0.70    1.90
   7  -4   1    0.10    2.80
   7  -4   1    1.90    1.90
   7  -4   1    6.20    2.20
  -7  -4  -1    1.70    1.40
  -7  -4  -1    0.70    1.70
  -7  -4  -1    1.30    4.20
  -7  -4  -1    4.00    3.70
   7  -4   1   -0.50    1.60
   7  -4   1    4.10    2.60
   7  -4   1    2.80    2.10
  -7  -4  -1    1.40    2.10
   7  -4   1    0.90    4.50
   7  -4   1    1.90    1.90
   7  -4   1    1.60    2.40
  -7  -4  -1    5.20    5.00
   7   4   1    1.70    1.80
   7   4   1    2.20    1.90
   7   4   1    5.50    2.20
   7   4   1   -1.40    4.00
   7   4   1    2.20    2.00
  -7   4  -1    1.40    5.30
   7   4   1    3.10    1.80
   7   4   1   12.80    5.20
   7   4   1    2.60    1.80
   7   4   1    2.00    4.30
   8  -4   1  150.38    7.20
  -8  -4  -1  157.78   16.40
  -8  -4  -1  163.78    9.50
  -8  -4  -1  154.78    7.30
   8  -4   1  144.09    7.50
  -8  -4  -1  150.38    7.70
  -8  -4  -1  172.98   14.00
   8  -4   1  148.09    7.20
   8  -4   1  159.88    7.50
  -8  -4  -1  160.58    7.50
   8   4   1  128.79   14.70
   8   4   1  168.38    8.00
   8   4   1  152.78    7.20
   8   4   1  153.68    8.10
   8   4   1  157.48    8.50
   8   4   1  150.98    8.10
   8   4   1  150.88   12.60
   8   4   1  167.48    8.80
  -9  -4  -1  215.48    8.60
  -9  -4  -1  215.58   10.60
  -9  -4  -1  203.18    8.90
   9   4   1  208.88    8.90
   9   4   1  213.88    9.30
   9   4   1  219.18    9.90
   9   4   1  225.08    9.60
   9   4   1  218.38    9.60
 -10  -4  -1   83.19    4.40
 -10  -4  -1   70.19    4.20
 -10  -4  -1   81.49    4.00
  10   4   1   77.89    4.50
  10   4   1   80.69    4.80
  10   4   1   86.59    4.40
  10   4   1   74.79    4.30
  10   4   1   75.59    4.40
 -10  -5   1   27.80    2.30
 -10  -5   1   28.40    1.90
  10   5  -1   26.50    2.30
  10   5  -1   25.20    2.30
  10   5  -1   27.70    2.40
  -9  -5   1   -0.50    0.80
  -9  -5   1    2.20    3.00
  -9  -5   1    1.60    1.20
  -9  -5   1    1.60    1.40
   9   5  -1   -0.10    1.00
   9   5  -1   -0.60    1.10
   9   5  -1    0.90    1.30
   9   5  -1    5.00    1.80
   9   5  -1    0.50    1.30
  -8  -5   1 1107.19   31.00
   8  -5  -1 1013.00   30.80
  -8  -5   1 1035.30   39.90
  -8  -5   1 1021.60   32.90
   8  -5  -1 1056.39   30.10
  -8  -5   1 1078.39   30.40
  -8  -5   1 1058.59   31.90
   8  -5  -1 1056.49   30.80
   8  -5  -1 1032.80   30.10
   8  -5  -1 1029.30   30.60
   8   5  -1 1090.69   40.20
   8   5  -1 1105.89   32.40
   8   5  -1 1062.59   31.40
   8   5  -1 1037.80   30.50
   8   5  -1 1032.60   32.10
   8   5  -1 1053.79   31.40
   8   5  -1 1024.40   30.30
  -7  -5   1  269.07   21.10
   7  -5  -1  277.07   11.80
  -7  -5   1  247.38   21.00
  -7  -5   1  280.77   18.00
   7  -5  -1  263.57   10.80
   7  -5  -1  287.57   11.10
   7  -5  -1  251.57   10.10
   7  -5  -1  278.57   11.50
   7  -5  -1  283.07   11.40
   7  -5  -1  266.77   11.00
  -7  -5   1  283.37   10.60
  -7  -5   1  281.07   12.80
  -7  -5   1  268.57   11.00
  -7  -5   1  239.58   20.50
  -7  -5   1  262.27   10.70
  -7  -5   1  286.67   19.10
   7   5  -1  291.67   11.10
   7   5  -1  270.27   11.50
   7   5  -1  311.57   18.30
   7   5  -1  276.37   12.30
   7   5  -1  297.77   20.40
   7   5  -1  266.27   12.10
   7   5  -1  285.87   11.20
   7   5  -1  268.77   10.90
  -7   5   1  261.87   19.70
   7   5  -1  270.87   20.10
   7   5  -1  274.27   11.40
   6  -5  -1   59.79    9.90
  -6  -5   1   44.30    4.10
   6  -5  -1   55.99    4.90
   6  -5  -1   53.79    4.70
   6  -5  -1   57.39    4.80
  -6  -5   1   43.90    8.50
   6  -5  -1   56.69    4.90
  -6  -5   1   42.60    3.80
   6  -5  -1   52.59    4.60
  -6  -5   1   57.09    9.70
   6  -5  -1   53.29    5.00
  -6  -5   1   55.09    5.50
  -6  -5   1   37.20    8.10
   6  -5  -1   50.79    4.30
   6  -5  -1   55.29    4.70
  -6  -5   1   51.99    4.50
  -6  -5   1   70.39   10.80
   6  -5  -1   52.89    9.90
   6   5  -1   50.89    4.60
   6   5  -1   44.80    4.70
   6   5  -1   63.99    5.00
   6   5  -1   49.00    9.20
  -6   5   1   52.59   10.20
   6   5  -1   38.80    8.70
   6   5  -1   52.79    5.00
  -6   5   1   51.99   11.80
   6   5  -1   42.60   11.00
   6   5  -1   50.39    4.50
   6   5  -1   58.79    4.80
   6   5  -1   47.60    4.60
   6   5  -1   62.49    9.70
   5  -5  -1  306.77   19.20
  -5  -5   1  284.97   17.60
   5  -5  -1  323.47   12.60
   5  -5  -1  298.67   12.30
   5  -5  -1  317.27   12.30
  -5  -5   1  305.07   20.10
   5  -5  -1  325.97   13.20
   5  -5  -1  288.77   15.80
   5  -5  -1  336.37   12.60
   5  -5  -1  316.47   12.10
  -5  -5   1  325.67   12.30
  -5  -5   1  316.97   11.80
  -5  -5   1  294.37   11.30
   5  -5  -1  325.27   20.40
   5  -5  -1  325.77   12.90
  -5  -5   1  319.67   18.70
   5  -5  -1  312.47   11.80
  -5  -5   1  302.27   20.10
  -5  -5   1  326.87   11.40
  -5  -5   1  308.07   13.10
   5   5  -1  305.27   19.50
   5   5  -1  313.07   12.80
   5   5  -1  313.27   12.30
   5   5  -1  303.87   12.20
   5   5  -1  308.27   13.00
   5   5  -1  335.57   12.40
   5   5  -1  334.97   18.50
   5   5  -1  351.46   23.50
  -5   5   1  307.37   21.10
   5   5  -1  304.97   12.30
   5   5  -1  285.07   11.70
   5   5  -1  305.97   19.50
  -5   5   1  292.87   19.10
  -5   5   1  309.27   17.80
   4  -5  -1 3362.76   88.29
  -4  -5   1 3135.79  100.89
  -4  -5   1 3215.88   88.39
  -4  -5   1 3498.25   98.09
  -4  -5   1 3364.76   87.99
   4  -5  -1 3472.15   88.59
   4  -5  -1 3256.17   87.39
   4  -5  -1 3297.07   87.89
   4  -5  -1 3302.67   87.79
  -4  -5   1 3329.57   86.49
   4  -5  -1 3050.19   87.19
   4  -5  -1 3379.46   88.69
   4  -5  -1 3338.77   88.99
  -4  -5   1 3181.68   86.89
  -4  -5   1 3289.27  100.79
   4  -5  -1 3345.97   87.99
   4  -5  -1 3464.15  101.29
   4  -5  -1 3466.25   99.89
   4  -5  -1 3340.17   93.99
  -4  -5   1 3150.78   93.89
  -4  -5   1 3337.07   99.89
  -4  -5   1 3303.77   86.79
   4   5  -1 3174.28   87.49
  -4   5   1 3140.69   86.69
  -4   5   1 3238.38   94.89
   4   5  -1 3347.57   98.29
   4   5  -1 3191.78   87.89
   4   5  -1 3366.06   99.49
   4   5  -1 3317.07   96.29
   4   5  -1 3336.97  102.99
  -4   5   1 3427.16  102.19
   4   5  -1 3346.67   88.49
   4   5  -1 3282.37   87.69
   4   5  -1 3104.29   87.39
  -4   5   1 3337.07   99.59
   4   5  -1 3291.87   88.79
   3  -5  -1  283.97   11.50
  -3  -5   1  270.87   10.30
   3  -5  -1  304.37   11.60
   3  -5  -1  292.97   11.40
  -3  -5   1  273.27    9.50
  -3  -5   1  267.37   17.20
  -3  -5   1  277.87   10.90
  -3  -5   1  277.87   16.70
  -3  -5   1  251.17   10.50
   3  -5  -1  273.87   10.90
   3  -5  -1  275.57   10.80
  -3  -5   1  285.87    9.60
   3  -5  -1  258.27   14.20
  -3  -5   1  280.57   11.60
   3  -5  -1  282.17   17.40
   3  -5  -1  276.57   11.10
   3  -5  -1  262.17   10.40
  -3  -5   1  270.07   13.20
  -3  -5   1  287.87   15.90
   3  -5  -1  274.97   11.00
   3  -5  -1  277.97   17.20
   3   5  -1  266.77   13.30
  -3   5   1  270.37   10.40
   3   5  -1  266.87   10.70
   3   5  -1  298.07   18.70
  -3   5   1  277.37   16.70
   3   5  -1  281.07    9.00
   3   5  -1  279.37   15.80
   3   5  -1  274.87    8.80
   3   5  -1  261.47   16.20
   3   5  -1  275.07   11.30
   3   5  -1  245.88   14.50
  -3   5   1  284.17   18.10
  -3   5   1  280.07   14.40
  -3   5   1  280.57   14.80
   2  -5  -1  108.99    6.10
  -2  -5   1  111.69   10.40
   2  -5  -1  112.49    5.80
   2  -5  -1  106.49    6.30
  -2  -5   1  114.69    8.80
   2  -5  -1  121.69    9.10
   2  -5  -1  117.39    6.30
   2  -5  -1  105.19    7.00
   2  -5  -1  102.59   10.10
  -2  -5   1  108.99    9.60
  -2  -5   1  105.99    6.40
  -2  -5   1  116.09    5.00
   2  -5  -1  114.09    6.30
  -2  -5   1  111.69    9.20
  -2  -5   1  109.69    6.20
   2  -5  -1  122.39   10.50
   2  -5  -1  110.39    6.20
   2  -5  -1  109.09    6.50
   2   5  -1  113.39    9.60
   2   5  -1  117.59    6.50
   2   5  -1  117.69   11.10
   2   5  -1  109.69    8.90
   2   5  -1  114.49    5.20
   2   5  -1  123.09    6.30
  -2   5   1  117.69   10.00
   2   5  -1  117.89    5.30
   2   5  -1  119.19    9.00
  -2   5   1  115.49   10.80
  -2   5   1  124.99    9.20
   2   5  -1  108.79    9.60
   2   5  -1  118.59    8.60
  -2   5   1  110.59    8.40
  -2   5   1  119.29    6.10
  -2   5   1  103.59    5.70
  -1  -5   1  996.10   34.90
  -1  -5   1 1025.20   35.20
   1  -5  -1  932.71   31.40
   1  -5  -1 1021.40   37.20
  -1  -5   1 1018.00   35.40
   1  -5  -1 1012.50   37.80
  -1  -5   1 1012.60   38.20
   1  -5  -1 1042.90   34.80
   1   5  -1 1011.80   30.00
  -1   5   1 1030.70   34.50
  -1   5   1 1041.50   29.90
   1   5  -1 1062.09   39.30
  -1   5   1  966.80   36.60
   1   5  -1  996.90   34.50
  -1   5   1 1008.10   38.40
   1   5  -1 1011.40   33.90
   1   5  -1  996.90   34.30
   1   5  -1 1004.80   38.20
   1   5  -1 1021.50   28.70
  -1   5   1 1000.10   33.80
  -1   5   1  979.30   28.70
   0   5   1 8216.58  224.78
   0   5  -1 8239.18  225.28
  -1  -5  -1 2657.83   80.89
   1  -5   1 2596.84   74.79
  -1  -5  -1 2636.34   76.09
  -1  -5  -1 2685.73   78.09
   1  -5   1 2692.83   80.99
  -1  -5  -1 2692.13   77.39
   1  -5   1 2639.64   79.49
   1  -5   1 2665.33   76.99
  -1   5  -1 2687.73   85.89
   1   5   1 2725.43   82.09
   1   5   1 2637.14   76.09
  -1   5  -1 2574.64   80.39
  -1   5  -1 2655.33   71.29
  -1   5  -1 2591.34   79.09
   1   5   1 2664.93   76.49
   1   5   1 2672.03   69.99
   1   5   1 2595.54   76.69
   1   5   1 2686.83   71.39
  -1   5  -1 2589.34   69.99
   1   5   1 2665.63   81.29
  -1   5  -1 2698.53   76.09
  -1   5  -1 2565.94   73.99
   1   5   1 2494.05   78.69
   2  -5   1 2156.28   67.59
   2  -5   1 2021.70   57.19
  -2  -5  -1 2114.19   64.19
  -2  -5  -1 2098.59   64.19
   2  -5   1 2054.09   60.79
   2  -5   1 2090.69   57.09
   2  -5   1 2090.69   56.79
  -2  -5  -1 2138.09   63.29
   2  -5   1 2050.29   56.99
   2  -5   1 2077.69   57.89
  -2  -5  -1 2098.89   67.59
   2  -5   1 2199.18   63.59
   2  -5   1 2118.99   57.39
  -2  -5  -1 2052.49   57.19
  -2  -5  -1 2036.30   54.89
   2  -5   1 2128.99   66.99
   2  -5   1 2086.59   57.69
  -2  -5  -1 2030.50   57.59
   2   5   1 2122.49   65.89
  -2   5  -1 2244.68   60.89
   2   5   1 2216.38   69.39
   2   5   1 2076.69   57.29
  -2   5  -1 2086.09   65.79
   2   5   1 2033.40   57.69
   2   5   1 2134.49   64.29
   2   5   1 2204.58   55.99
   2   5   1 2147.69   63.39
   2   5   1 2057.19   63.99
  -2   5  -1 2108.99   73.79
  -2   5  -1 1994.60   56.19
  -2   5  -1 2181.08   62.79
   2   5   1 1963.60   55.39
  -2   5  -1 2152.08   67.39
  -2   5  -1 2083.69   57.09
   2   5   1 2084.29   61.09
   3  -5   1 1690.93   47.40
   3  -5   1 1744.23   58.09
   3  -5   1 1684.13   47.60
   3  -5   1 1675.53   47.70
  -3  -5  -1 1733.63   55.29
  -3  -5  -1 1589.74   46.90
  -3  -5  -1 1701.93   47.50
  -3  -5  -1 1721.43   58.59
   3  -5   1 1614.84   47.80
   3  -5   1 1722.43   47.10
  -3  -5  -1 1686.03   45.60
   3  -5   1 1767.92   47.30
  -3  -5  -1 1661.03   51.49
  -3  -5  -1 1634.74   46.60
   3  -5   1 1721.43   47.60
   3  -5   1 1746.83   53.79
   3  -5   1 1674.13   57.59
  -3  -5  -1 1689.03   45.70
  -3  -5  -1 1722.43   55.89
   3  -5   1 1634.44   50.89
   3  -5   1 1732.33   48.30
  -3   5  -1 1771.12   53.39
   3   5   1 1669.33   53.79
  -3   5  -1 1684.73   46.70
  -3   5  -1 1760.32   65.89
  -3   5  -1 1766.02   58.29
   3   5   1 1654.83   44.90
   3   5   1 1738.23   59.69
   3   5   1 1703.33   48.10
   3   5   1 1868.21   57.59
  -3   5  -1 1654.23   50.69
  -3   5  -1 1656.13   55.99
   3   5   1 1718.23   55.69
  -4  -5  -1  858.71   33.50
   4  -5   1  860.61   26.80
   4  -5   1  844.12   25.60
  -4  -5  -1  819.62   34.60
   4  -5   1  819.42   25.60
   4  -5   1  915.21   36.40
  -4  -5  -1  837.92   25.90
   4  -5   1  838.02   25.70
   4  -5   1  827.92   25.80
  -4  -5  -1  847.62   24.80
  -4  -5  -1  850.51   25.20
   4  -5   1  855.81   25.50
   4  -5   1  763.52   25.40
   4  -5   1  852.31   26.20
  -4  -5  -1  844.02   26.50
   4  -5   1  841.82   35.70
   4  -5   1  860.01   26.40
  -4  -5  -1  810.72   36.40
  -4  -5  -1  861.81   24.50
   4  -5   1  852.91   31.60
  -4  -5  -1  816.22   36.00
   4   5   1  811.02   25.30
  -4   5  -1  807.62   29.30
  -4   5  -1  874.21   43.40
  -4   5  -1  845.62   35.70
  -4   5  -1  838.12   31.00
   4   5   1  833.92   34.30
   4   5   1  864.31   34.70
   4   5   1  871.41   38.10
   4   5   1  836.32   25.70
  -4   5  -1  868.51   34.70
  -4   5  -1  808.82   24.50
   4   5   1  811.72   25.50
   4   5   1  803.22   25.90
   4   5   1  857.51   26.70
   4   5   1  850.71   32.50
   4   5   1  835.42   25.80
   5  -5   1   30.90    3.60
   5  -5   1   20.90    5.40
   5  -5   1   26.70    3.80
   5  -5   1   28.20    3.60
   5  -5   1   35.80    3.90
  -5  -5  -1   30.40    7.20
  -5  -5  -1   22.80    3.20
  -5  -5  -1   27.70    3.60
   5  -5   1   19.60    3.20
   5  -5   1   40.30    8.70
   5  -5   1   30.60    4.30
  -5  -5  -1   28.10    3.90
   5  -5   1   28.30    7.80
  -5  -5  -1   27.40    7.40
   5  -5   1   21.30    3.50
   5  -5   1   29.40    4.40
  -5  -5  -1   26.90    2.80
   5  -5   1   29.40    3.50
  -5  -5  -1   30.10    8.30
  -5  -5  -1   27.40    3.10
   5   5   1   21.70    6.10
   5   5   1   24.30    3.60
   5   5   1   36.00    3.90
   5   5   1   30.10    3.80
  -5   5  -1   35.70    8.80
   5   5   1   21.10    3.30
   5   5   1   26.20    3.70
   5   5   1   18.40    5.90
  -5   5  -1   18.50    5.60
   5   5   1   24.60    3.70
  -5   5  -1   28.80    6.30
   5   5   1   32.40    4.20
   5   5   1   24.60    7.50
   5   5   1   28.60    6.80
  -6  -5  -1 2033.90   64.99
   6  -5   1 1943.21   52.69
   6  -5   1 1824.52   52.49
   6  -5   1 1943.01   53.89
   6  -5   1 1875.21   65.79
   6  -5   1 1901.81   52.89
   6  -5   1 1940.91   67.09
  -6  -5  -1 1838.62   51.89
   6  -5   1 1951.30   54.49
   6  -5   1 1956.70   53.79
  -6  -5  -1 1895.31   67.99
  -6  -5  -1 1889.11   53.09
  -6  -5  -1 1889.01   53.29
   6  -5   1 1952.90   53.59
  -6  -5  -1 1921.41   68.39
  -6  -5  -1 1944.41   55.59
   6  -5   1 1908.21   60.29
  -6  -5  -1 1928.61   52.39
   6  -5   1 1870.91   52.99
   6  -5   1 1905.21   53.19
   6   5   1 1866.11   65.79
   6   5   1 1890.51   53.69
   6   5   1 1891.11   71.59
   6   5   1 1891.41   54.29
   6   5   1 1905.51   52.89
  -6   5  -1 1907.71   65.49
   6   5   1 1996.20   54.99
   6   5   1 1885.91   52.69
   6   5   1 1952.50   67.59
   6   5   1 1884.21   53.69
  -6   5  -1 1860.41   68.49
   6   5   1 1905.01   62.89
   6   5   1 1942.91   53.19
  -6   5  -1 1933.21   60.79
   7  -5   1  414.06   14.80
  -7  -5  -1  433.06   14.90
   7  -5   1  415.56   14.80
   7  -5   1  391.16   14.00
  -7  -5  -1  347.67   23.90
   7  -5   1  399.36   15.20
   7  -5   1  375.76   13.90
   7  -5   1  407.16   14.00
  -7  -5  -1  417.46   26.00
  -7  -5  -1  407.26   14.60
   7  -5   1  405.56   14.50
  -7  -5  -1  421.66   22.90
  -7  -5  -1  413.46   14.20
  -7  -5  -1  410.26   16.60
  -7  -5  -1  363.06   25.40
  -7   5  -1  357.46   23.40
   7   5   1  434.46   25.70
   7   5   1  392.26   15.00
   7   5   1  387.56   23.70
   7   5   1  436.56   14.60
  -7   5  -1  379.76   21.10
   7   5   1  419.66   15.40
   7   5   1  439.16   16.00
   7   5   1  406.96   15.80
   7   5   1  405.26   21.60
  -7   5  -1  392.76   24.10
   7   5   1  412.86   14.50
   8  -5   1   48.80    3.90
  -8  -5  -1   48.20    4.10
  -8  -5  -1   36.20    7.50
  -8  -5  -1   56.89    5.40
  -8  -5  -1   53.79    3.80
   8  -5   1   50.89    4.00
  -8  -5  -1   59.89    4.30
   8  -5   1   46.70    4.10
   8  -5   1   40.20    3.80
   8   5   1   49.80    4.50
   8   5   1   48.30    4.20
   8   5   1   41.30    7.80
   8   5   1   47.20    4.50
   8   5   1   46.70    3.80
   8   5   1   46.10    3.90
   8   5   1   52.79    4.30
  -9  -5  -1   14.00    4.10
  -9  -5  -1   12.10    2.30
  -9  -5  -1   21.50    2.20
  -9  -5  -1   14.70    2.20
   9   5   1   18.00    2.50
   9   5   1   20.60    2.60
   9   5   1   15.40    2.40
   9   5   1   18.00    2.60
   9   5   1   16.20    2.60
 -10  -5  -1  507.95   14.90
 -10  -5  -1  526.35   14.40
  10   5   1  488.75   14.90
  10   5   1  476.95   15.00
  10   5   1  526.85   15.10
  -9  -6   1  510.55   15.80
  -9  -6   1  505.05   14.20
   9   6  -1  512.35   15.00
   9   6  -1  499.55   14.90
   9   6  -1  527.85   16.20
   8  -6  -1  180.38    7.30
   8  -6  -1  185.68    7.60
  -8  -6   1  165.58    6.50
  -8  -6   1  189.38    6.90
   8  -6  -1  179.88    7.80
   8  -6  -1  186.08    7.50
   8  -6  -1  178.98    7.00
  -8  -6   1  182.58    8.40
   8   6  -1  180.48    7.20
   8   6  -1  176.48    8.40
   8   6  -1  189.68    7.70
   8   6  -1  178.48    7.50
   7  -6  -1  673.83   21.80
  -7  -6   1  655.33   22.20
   7  -6  -1  678.33   21.40
  -7  -6   1  657.43   19.70
   7  -6  -1  672.43   21.00
   7  -6  -1  651.53   19.90
   7  -6  -1  662.13   20.60
   7  -6  -1  670.93   21.40
  -7  -6   1  692.23   20.60
  -7  -6   1  622.34   29.00
  -7  -6   1  639.94   19.80
   7   6  -1  632.84   22.10
  -7   6   1  660.73   21.20
   7   6  -1  687.43   29.40
   7   6  -1  692.93   27.20
   7   6  -1  656.73   20.80
   7   6  -1  638.84   20.80
  -6  -6   1  524.15   30.20
   6  -6  -1  529.95   17.90
   6  -6  -1  532.95   18.70
   6  -6  -1  545.55   17.10
   6  -6  -1  463.45   27.70
   6  -6  -1  507.75   17.30
  -6  -6   1  535.45   16.30
   6  -6  -1  510.95   17.50
   6  -6  -1  462.15   16.70
   6  -6  -1  526.15   18.20
  -6  -6   1  511.15   17.40
  -6  -6   1  516.45   18.80
  -6  -6   1  490.15   28.90
  -6  -6   1  503.25   16.20
   6  -6  -1  512.45   18.10
  -6  -6   1  495.45   25.50
  -6   6   1  461.55   26.90
   6   6  -1  545.55   25.90
   6   6  -1  495.25   28.10
   6   6  -1  523.65   17.70
   6   6  -1  470.65   27.30
  -6   6   1  529.05   18.00
   6   6  -1  510.15   17.30
   6   6  -1  483.55   17.30
   6   6  -1  491.65   17.20
   6   6  -1  534.95   18.90
  -6   6   1  532.55   24.90
   5  -6  -1  866.91   27.30
   5  -6  -1  882.41   38.60
  -5  -6   1  887.01   25.60
   5  -6  -1  882.41   28.00
   5  -6  -1  894.51   27.70
   5  -6  -1  874.61   27.40
  -5  -6   1  903.21   27.50
   5  -6  -1  901.21   27.30
   5  -6  -1  879.61   26.90
  -5  -6   1  910.51   28.80
   5  -6  -1  862.21   39.60
   5  -6  -1  836.22   32.60
  -5  -6   1  853.91   25.50
  -5  -6   1  915.41   40.10
  -5  -6   1  867.21   26.10
   5  -6  -1  868.61   28.50
  -5  -6   1  875.01   40.40
  -5  -6   1  854.81   36.40
   5  -6  -1  944.61   28.60
   5   6  -1  901.21   27.60
  -5   6   1  898.11   35.00
   5   6  -1  854.81   26.80
   5   6  -1  903.81   27.50
   5   6  -1  888.71   39.30
   5   6  -1  907.11   36.40
   5   6  -1  878.11   26.90
   5   6  -1  879.71   38.20
  -5   6   1  819.02   42.80
   5   6  -1  913.61   28.80
  -5   6   1  895.61   27.70
  -5   6   1  934.41   39.50
   4  -6  -1    6.70    2.50
   4  -6  -1    3.00    1.80
   4  -6  -1    8.00    2.50
   4  -6  -1   10.60    2.80
   4  -6  -1    9.50    5.30
   4  -6  -1    8.20    3.30
   4  -6  -1    8.10    2.60
   4  -6  -1    6.30    2.20
   4  -6  -1    9.30    2.50
  -4  -6   1    9.80    1.60
  -4  -6   1    9.50    2.80
  -4  -6   1    4.70    1.60
   4  -6  -1   20.90    7.00
   4  -6  -1   10.40    4.30
   4  -6  -1   10.20    2.70
  -4  -6   1    4.70    3.30
  -4  -6   1    4.80    4.30
  -4  -6   1    7.00    2.00
  -4  -6   1    4.70    4.70
  -4  -6   1    4.00    2.30
   4   6  -1   11.00    2.90
   4   6  -1    8.50    4.20
  -4   6   1   13.70    2.90
  -4   6   1    7.20    4.10
   4   6  -1    7.30    2.10
   4   6  -1    9.50    2.50
   4   6  -1   10.60    2.80
   4   6  -1    9.10    5.90
  -4   6   1    7.20    5.80
  -4   6   1    9.00    2.50
   4   6  -1    7.40    3.40
   4   6  -1   10.20    4.40
  -4   6   1    9.10    4.20
   3  -6  -1 1661.43   48.40
  -3  -6   1 1693.83   57.99
   3  -6  -1 1750.22   56.09
   3  -6  -1 1820.92   49.30
   3  -6  -1 1778.72   49.30
   3  -6  -1 1850.31   50.19
  -3  -6   1 1778.52   49.30
   3  -6  -1 1740.13   49.50
  -3  -6   1 1681.73   48.20
   3  -6  -1 1745.33   50.09
  -3  -6   1 1730.83   59.29
  -3  -6   1 1664.13   45.90
   3  -6  -1 1832.62   62.89
   3  -6  -1 1743.33   49.30
   3  -6  -1 1610.24   60.39
   3  -6  -1 1761.72   49.30
   3  -6  -1 1794.02   48.90
  -3  -6   1 1723.63   49.80
  -3  -6   1 1766.32   62.99
   3   6  -1 1688.73   46.30
   3   6  -1 1766.02   49.10
  -3   6   1 1726.03   60.89
   3   6  -1 1649.73   57.49
  -3   6   1 1741.03   55.39
  -3   6   1 1764.82   56.79
  -3   6   1 1808.42   63.99
   3   6  -1 1736.13   60.59
  -3   6   1 1789.82   49.90
   3   6  -1 1819.32   57.99
  -3   6   1 1717.23   48.40
   3   6  -1 1757.62   49.90
   3   6  -1 1685.83   63.69
   2  -6  -1 1057.79   42.40
   2  -6  -1 1048.60   31.50
  -2  -6   1  951.60   30.20
  -2  -6   1 1048.10   30.70
  -2  -6   1 1027.80   31.70
   2  -6  -1 1003.20   41.40
   2  -6  -1 1067.49   37.90
   2  -6  -1 1057.89   31.20
   2  -6  -1 1043.70   31.50
   2  -6  -1 1083.69   32.10
   2  -6  -1 1033.20   30.80
   2  -6  -1 1065.49   31.30
   2  -6  -1 1003.90   31.00
   2  -6  -1 1039.50   31.40
  -2  -6   1 1066.89   43.00
  -2  -6   1 1044.40   39.20
  -2  -6   1 1102.59   38.80
  -2  -6   1 1042.70   31.40
   2  -6  -1 1080.99   32.30
  -2  -6   1 1052.69   38.90
   2   6  -1 1053.49   41.40
   2   6  -1 1036.00   31.80
  -2   6   1 1076.99   38.20
   2   6  -1  988.10   37.60
  -2   6   1 1066.89   37.10
  -2   6   1 1041.60   49.60
  -2   6   1 1092.29   32.30
   2   6  -1 1048.30   31.50
   2   6  -1 1033.00   37.90
  -2   6   1 1060.29   30.80
  -2   6   1 1042.80   41.50
   2   6  -1 1056.39   37.20
   2   6  -1 1060.39   29.90
   2   6  -1  996.40   42.90
  -2   6   1 1017.50   43.00
   2   6  -1 1050.99   29.60
  -1  -6   1   76.99    5.80
   1  -6  -1   73.09    5.20
   1  -6  -1  102.39    9.20
   1  -6  -1   76.49    5.20
  -1  -6   1   78.59    9.90
  -1  -6   1   77.99    5.60
  -1  -6   1   70.49    8.60
   1  -6  -1   71.79    5.60
  -1  -6   1   75.99    5.80
   1  -6  -1   76.19    5.30
  -1  -6   1   86.69    5.50
   1  -6  -1   72.09    9.10
   1  -6  -1   73.59    5.00
  -1  -6   1   71.29    5.30
   1  -6  -1   95.49   10.50
  -1  -6   1   78.29    8.40
  -1  -6   1   79.59    5.40
  -1  -6   1   75.69    8.20
   1  -6  -1   73.39    5.30
   1  -6  -1   85.79    5.70
  -1  -6   1   75.99    5.00
   1   6  -1   91.49    8.60
   1   6  -1   73.69    4.50
   1   6  -1   78.09   11.40
   1   6  -1   83.39    9.50
  -1   6   1   73.59   10.10
   1   6  -1   73.39    4.60
  -1   6   1   67.59   11.70
  -1   6   1   81.69    5.00
  -1   6   1   69.49    7.70
   1   6  -1   70.79    9.80
  -1   6   1   69.09    5.30
   1   6  -1   75.69    8.00
   1   6  -1   52.29    7.10
   1   6  -1   79.39    5.50
   1   6  -1   83.69    5.80
  -1   6   1   78.79    8.20
  -1   6   1   72.99    8.80
  -1   6   1   80.89    5.80
   0  -6  -1  400.56   19.50
   0  -6  -1  411.36   22.80
   0  -6   1  359.46   13.60
   0  -6   1  370.66   13.50
   0  -6   1  368.36   13.60
   0  -6  -1  361.26   13.40
   0  -6   1  370.16   20.50
   0  -6  -1  379.46   14.20
   0  -6  -1  368.56   13.60
   0  -6  -1  378.56   13.50
   0  -6   1  370.36   14.20
   0  -6  -1  379.26   14.20
   0  -6  -1  385.46   14.20
   0  -6   1  383.76   19.50
   0  -6  -1  391.66   13.90
   0  -6   1  373.16   13.50
   0  -6   1  365.46   13.90
   0  -6  -1  375.16   20.50
   0  -6   1  370.06   21.80
   0  -6   1  379.66   14.00
   0  -6  -1  366.96   13.90
   0  -6   1  370.06   18.00
   0  -6   1  385.26   14.30
   0   6  -1  400.86   14.90
   0   6  -1  370.76   13.30
   0   6   1  373.36   13.20
   0   6  -1  399.56   20.10
   0   6   1  390.26   24.80
   0   6  -1  367.06   17.50
   0   6  -1  381.36   18.50
   0   6   1  370.36   18.40
   0   6   1  381.36   21.00
   0   6   1  378.06   19.70
   0   6  -1  366.46   24.50
   0   6   1  394.76   14.80
   0   6  -1  363.26   12.90
   0   6   1  377.66   18.70
   0   6   1  367.36   13.00
   0   6  -1  363.76   20.70
   0   6  -1  390.96   22.60
   0   6   1  378.46   22.60
  -1  -6  -1 2045.90   69.19
   1  -6   1 2065.99   56.29
  -1  -6  -1 2104.19   65.99
  -1  -6  -1 2119.39   56.79
  -1  -6  -1 2073.49   64.59
   1  -6   1 2099.39   57.39
   1  -6   1 2107.99   56.69
  -1  -6  -1 1980.50   62.39
   1  -6   1 2124.49   64.99
   1  -6   1 2040.60   57.19
   1  -6   1 2067.69   56.49
  -1  -6  -1 2109.19   56.29
   1  -6   1 2024.00   61.39
  -1  -6  -1 1911.01   56.19
  -1  -6  -1 1934.51   55.69
   1  -6   1 2127.89   57.09
   1  -6   1 2092.89   68.19
  -1  -6  -1 1991.10   56.89
  -1  -6  -1 1992.60   55.99
  -1  -6  -1 2028.00   57.09
   1  -6   1 2021.30   56.89
   1  -6   1 2098.39   56.79
   1  -6   1 2079.89   69.89
  -1  -6  -1 2081.09   56.99
   1   6   1 2122.49   55.89
  -1   6  -1 2060.19   57.79
  -1   6  -1 2037.40   60.69
   1   6   1 2018.60   70.59
  -1   6  -1 1984.60   62.99
   1   6   1 2157.08   57.89
   1   6   1 2006.50   55.19
  -1   6  -1 1906.91   55.59
   1   6   1 2028.70   67.39
   1   6   1 2133.19   70.89
   1   6   1 2090.99   64.19
   1   6   1 1972.00   63.49
   1   6   1 2061.49   63.79
  -1   6  -1 1998.60   68.99
  -1   6  -1 2126.69   66.89
  -1   6  -1 2058.39   56.09
  -1   6  -1 2052.89   75.59
  -1   6  -1 2110.49   68.19
  -2  -6  -1 1253.57   37.80
   2  -6   1 1282.77   44.60
   2  -6   1 1295.67   37.50
   2  -6   1 1320.57   37.60
  -2  -6  -1 1304.97   45.40
   2  -6   1 1298.97   37.80
   2  -6   1 1391.16   50.39
  -2  -6  -1 1305.17   37.70
   2  -6   1 1290.97   37.80
  -2  -6  -1 1357.06   50.49
   2  -6   1 1343.27   49.20
  -2  -6  -1 1282.77   45.40
  -2  -6  -1 1332.17   45.30
   2  -6   1 1240.08   36.90
   2  -6   1 1307.67   38.20
   2  -6   1 1279.17   37.40
   2  -6   1 1297.47   38.30
  -2  -6  -1 1254.77   36.80
   2   6   1 1303.67   50.89
   2   6   1 1240.18   45.20
  -2   6  -1 1249.18   56.09
   2   6   1 1240.58   42.60
  -2   6  -1 1270.67   49.30
   2   6   1 1272.77   35.60
  -2   6  -1 1306.27   37.00
   2   6   1 1303.17   36.00
  -2   6  -1 1297.57   38.50
   2   6   1 1250.67   44.30
  -2   6  -1 1265.27   47.50
  -2   6  -1 1323.87   44.40
   2   6   1 1301.37   38.10
   2   6   1 1222.88   37.50
   2   6   1 1311.07   47.80
   3  -6   1    0.20    3.50
  -3  -6  -1   -0.40    0.90
  -3  -6  -1   -4.40    3.80
   3  -6   1    8.80    2.30
  -3  -6  -1   -4.70    1.90
   3  -6   1   -2.00    1.20
   3  -6   1   -0.70    1.50
   3  -6   1    2.10    2.00
   3  -6   1    2.80    1.80
   3  -6   1   -0.20    2.20
   3  -6   1    4.20    1.90
  -3  -6  -1    1.30    1.90
   3  -6   1   -2.60    2.00
  -3  -6  -1    2.50    1.50
   3  -6   1   -0.60    2.80
  -3  -6  -1   -0.40    1.50
  -3  -6  -1    5.00    3.80
  -3  -6  -1    3.90    3.80
   3  -6   1   -0.30    2.70
   3  -6   1   12.00    2.90
   3   6   1    1.60    2.60
  -3   6  -1    5.00    3.60
   3   6   1    2.40    1.10
   3   6   1   -0.40    1.50
  -3   6  -1    1.20    2.70
   3   6   1    1.10    2.60
   3   6   1    1.20    4.10
   3   6   1    1.80    2.90
  -3   6  -1    3.10    1.70
  -3   6  -1    3.20    4.00
   3   6   1    2.10    1.80
  -3   6  -1    1.70    1.70
   3   6   1    2.50    2.80
  -4  -6  -1  176.68    8.70
   4  -6   1  169.78   15.60
  -4  -6  -1  163.38    6.60
   4  -6   1  166.28    8.40
   4  -6   1  178.68    9.10
  -4  -6  -1  183.88    8.20
  -4  -6  -1  178.08   14.90
   4  -6   1  177.48    8.40
  -4  -6  -1  179.08    6.90
   4  -6   1  172.08    8.60
  -4  -6  -1  187.38   14.20
   4  -6   1  181.88    9.30
   4  -6   1  170.18    8.50
   4  -6   1  180.48    8.60
   4  -6   1  169.38    8.50
  -4  -6  -1  164.48    9.00
   4  -6   1  190.98   13.20
   4  -6   1  190.68   16.00
  -4  -6  -1  175.28   16.10
   4  -6   1  183.18    9.00
   4   6   1  177.18   13.30
   4   6   1  156.18   16.20
  -4   6  -1  201.58   13.10
   4   6   1  168.88    8.40
   4   6   1  182.18    8.50
  -4   6  -1  170.98    8.60
   4   6   1  155.98    8.30
  -4   6  -1  152.08   15.90
   4   6   1  167.18    8.40
   4   6   1  163.38   14.30
   4   6   1  177.78   14.70
   4   6   1  188.28    9.40
  -4   6  -1  191.28   15.30
   5  -6   1 1324.27   38.80
   5  -6   1 1277.47   37.20
  -5  -6  -1 1308.47   35.70
  -5  -6  -1 1195.78   49.50
  -5  -6  -1 1260.07   35.50
   5  -6   1 1315.67   38.20
   5  -6   1 1321.07   37.80
  -5  -6  -1 1296.97   37.70
   5  -6   1 1261.77   37.30
  -5  -6  -1 1310.67   52.49
  -5  -6  -1 1242.28   36.30
  -5  -6  -1 1279.77   47.90
   5  -6   1 1172.28   49.10
  -5  -6  -1 1294.97   38.70
   5  -6   1 1301.27   36.90
   5  -6   1 1229.18   36.70
   5  -6   1 1267.27   37.90
   5  -6   1 1279.57   37.00
   5  -6   1 1269.27   44.40
   5  -6   1 1335.17   51.79
   5   6   1 1298.47   46.90
  -5   6  -1 1312.77   45.00
  -5   6  -1 1261.27   49.10
   5   6   1 1299.87   49.99
  -5   6  -1 1230.98   52.69
   5   6   1 1273.97   37.20
   5   6   1 1249.57   37.10
   5   6   1 1253.37   37.10
  -5   6  -1 1292.27   37.50
   5   6   1 1254.07   37.10
   5   6   1 1313.87   38.80
   5   6   1 1224.08   49.20
   6  -6   1  207.58   20.00
  -6  -6  -1  237.38    9.00
  -6  -6  -1  246.28   11.20
   6  -6   1  223.88   10.20
  -6  -6  -1  242.48   10.30
   6  -6   1  234.68   10.20
  -6  -6  -1  237.78    9.10
  -6  -6  -1  219.88    9.00
   6  -6   1  237.58   10.50
  -6  -6  -1  221.08   19.40
   6  -6   1  243.68   19.60
   6  -6   1  223.48   10.70
  -6  -6  -1  224.48   16.30
  -6  -6  -1  218.88   19.00
   6  -6   1  242.58    9.70
   6  -6   1  243.28    9.90
   6  -6   1  213.68   15.20
   6  -6   1  241.88   10.10
  -6   6  -1  209.58   14.80
  -6   6  -1  238.78   10.30
  -6   6  -1  201.48   17.30
   6   6   1  246.18   19.00
   6   6   1  227.28   10.00
   6   6   1  227.88   10.00
  -6   6  -1  200.68   17.50
   6   6   1  226.88   16.00
   6   6   1  237.48   11.00
   6   6   1  227.38    9.70
   6   6   1  218.78   18.10
   6   6   1  232.98    9.90
   7  -6   1  129.79    6.30
  -7  -6  -1  138.49    7.70
   7  -6   1  128.49    7.20
  -7  -6  -1  142.09    6.90
   7  -6   1  135.59    6.50
   7  -6   1  127.39    6.70
   7  -6   1  137.49    7.00
   7  -6   1  132.39    6.80
  -7  -6  -1  107.99   11.60
   7  -6   1  133.19    6.20
  -7  -6  -1  126.09    6.00
  -7  -6  -1  121.59    5.80
   7   6   1  139.89    7.70
   7   6   1  130.59    6.90
   7   6   1  135.59   12.00
  -7   6  -1  129.49    7.30
   7   6   1  131.69    6.90
   7   6   1  126.39    6.40
  -8  -6  -1   17.80    2.30
   8  -6   1   22.10    2.70
  -8  -6  -1   19.80    3.00
   8  -6   1   18.50    2.50
   8  -6   1   21.60    2.60
  -8  -6  -1   19.60    2.10
   8  -6   1   18.20    2.60
   8   6   1   24.90    3.10
   8   6   1   24.70    2.80
   8   6   1   16.30    2.70
   8   6   1   16.90    2.50
  -9  -6  -1   96.29    3.70
  -9  -6  -1  103.09    5.10
   9   6   1   93.99    4.40
   9   6   1  100.39    4.50
   9   6   1  109.09    5.10
  -8  -7   1  266.87    9.70
   8  -7  -1  264.27    8.90
   8  -7  -1  272.77    9.10
  -8  -7   1  228.68    9.70
   8  -7  -1  250.77    8.40
   8  -7  -1  278.87    8.60
   8   7  -1  237.68    8.00
   8   7  -1  287.87   10.00
   7  -7  -1   12.90    2.00
  -7  -7   1   12.20    2.50
   7  -7  -1   17.90    2.40
  -7  -7   1   15.20    2.40
   7  -7  -1   14.30    2.40
   7  -7  -1   11.10    2.10
   7  -7  -1    9.80    2.00
   7  -7  -1   11.60    2.40
   7   7  -1    7.60    1.90
   7   7  -1   12.40    3.10
   7   7  -1   13.90    2.20
  -7   7   1   16.60    3.10
   6  -7  -1  143.09    6.60
  -6  -7   1  136.89    6.80
  -6  -7   1  129.09    7.60
   6  -7  -1  144.99    6.70
   6  -7  -1  141.79    7.40
   6  -7  -1  138.69    7.10
  -6  -7   1  127.89   12.20
   6  -7  -1  146.69    7.80
   6  -7  -1  121.99    7.00
   6  -7  -1  142.49    6.90
   6   7  -1  142.89   12.40
   6   7  -1  145.29    7.00
  -6   7   1  137.19    7.20
   6   7  -1  132.19    6.70
   6   7  -1  133.39    6.70
  -6   7   1  132.09    7.70
   6   7  -1  134.99    7.60
  -5  -7   1  141.69    8.30
   5  -7  -1  145.89    8.00
   5  -7  -1  162.48    8.70
  -5  -7   1  161.28   17.30
   5  -7  -1  157.68    8.10
  -5  -7   1  140.09    6.70
   5  -7  -1  144.19    7.50
   5  -7  -1  142.79    7.30
   5  -7  -1  144.99    7.20
   5  -7  -1  153.18   16.20
  -5  -7   1  139.19    7.50
   5  -7  -1  148.99    7.70
  -5  -7   1  136.59   12.90
   5   7  -1  154.38   12.90
   5   7  -1  133.29   14.60
   5   7  -1  141.49    7.40
   5   7  -1  145.29    8.20
  -5   7   1  162.98    7.90
  -5   7   1  136.79   12.40
  -5   7   1  112.89   13.80
  -5   7   1  149.88    8.50
  -5   7   1  132.19   15.00
   5   7  -1  144.89    7.50
   4  -7  -1  234.98   19.00
   4  -7  -1  188.58   14.00
   4  -7  -1  224.28   10.40
   4  -7  -1  206.98    9.30
  -4  -7   1  213.98   18.20
  -4  -7   1  219.58   10.60
  -4  -7   1  213.28   15.80
   4  -7  -1  207.78   10.40
   4  -7  -1  204.18    9.70
  -4  -7   1  225.58    9.90
  -4  -7   1  198.08    8.80
   4  -7  -1  214.28    9.70
   4  -7  -1  203.58    9.80
  -4  -7   1  174.88   17.40
   4  -7  -1  199.28   17.90
   4  -7  -1  206.38    9.50
  -4   7   1  184.08   10.10
   4   7  -1  213.58    9.80
  -4   7   1  193.28    9.20
  -4   7   1  216.38   17.60
  -4   7   1  222.38   15.20
   4   7  -1  177.28   16.90
   4   7  -1  215.08   15.40
   4   7  -1  193.88   16.80
   4   7  -1  217.08   10.30
   4   7  -1  214.88    9.70
   3  -7  -1  945.21   29.70
  -3  -7   1  908.01   27.70
   3  -7  -1  912.11   41.20
   3  -7  -1  937.01   28.30
  -3  -7   1  904.01   42.00
   3  -7  -1  934.71   28.90
   3  -7  -1  913.01   28.60
   3  -7  -1  941.61   28.80
  -3  -7   1  898.21   38.30
   3  -7  -1  941.61   28.80
  -3  -7   1  942.11   29.50
   3  -7  -1  888.51   27.70
  -3  -7   1  919.51   28.70
   3  -7  -1  860.61   40.50
   3  -7  -1  933.31   35.80
   3  -7  -1  934.01   29.40
  -3  -7   1  960.70   38.30
  -3   7   1  875.31   35.80
  -3   7   1  731.43   55.49
   3   7  -1  840.82   36.90
   3   7  -1  931.61   29.40
   3   7  -1  947.21   41.10
  -3   7   1  958.40   41.00
   3   7  -1  906.71   36.70
   3   7  -1  914.41   25.30
  -3   7   1  928.41   28.30
   3   7  -1  939.51   28.90
   3   7  -1  915.51   28.60
  -3   7   1  932.01   30.30
  -2  -7   1    9.70    4.50
   2  -7  -1   15.90    7.10
   2  -7  -1   13.10    3.30
   2  -7  -1    6.70    2.10
   2  -7  -1   13.00    5.50
  -2  -7   1   15.60    6.90
   2  -7  -1   11.90    2.80
   2  -7  -1    7.20    2.30
  -2  -7   1    0.30    4.70
  -2  -7   1   12.60    2.80
   2  -7  -1   11.90    6.30
   2  -7  -1    8.00    2.50
   2  -7  -1   11.10    2.90
   2  -7  -1    6.60    2.30
  -2  -7   1    4.70    5.30
  -2  -7   1   16.40    3.20
   2  -7  -1   11.20    2.80
  -2  -7   1    8.40    2.90
  -2  -7   1   15.60    3.60
  -2   7   1    8.90    2.30
  -2   7   1    7.60    4.60
  -2   7   1    8.80    2.70
  -2   7   1   14.80    5.30
   2   7  -1    2.60    4.00
   2   7  -1   11.00    5.60
   2   7  -1   10.60    2.60
   2   7  -1    9.20    5.80
   2   7  -1   12.50    6.00
   2   7  -1   20.60    5.90
  -2   7   1    7.10    2.40
   2   7  -1   10.30    1.90
  -2   7   1    7.70    6.00
  -2   7   1    1.00    3.90
   2   7  -1   10.40    1.80
  -1  -7   1 1022.20   31.80
  -1  -7   1 1020.20   30.60
   1  -7  -1 1049.49   31.60
  -1  -7   1 1066.39   32.40
  -1  -7   1 1031.40   31.20
   1  -7  -1 1034.30   31.60
   1  -7  -1 1084.19   31.90
  -1  -7   1  968.00   30.60
   1  -7  -1 1052.49   39.90
   1  -7  -1 1067.29   31.40
  -1  -7   1 1007.40   41.30
   1  -7  -1 1075.69   32.10
   1  -7  -1 1105.79   45.80
   1  -7  -1 1048.50   43.80
  -1  -7   1 1054.39   40.70
   1  -7  -1 1041.10   31.40
  -1  -7   1 1036.60   31.10
  -1  -7   1 1019.50   44.80
   1  -7  -1 1079.59   32.60
  -1  -7   1  958.20   38.10
   1  -7  -1 1035.50   32.10
   1   7  -1 1089.69   33.10
  -1   7   1 1034.60   30.70
  -1   7   1 1063.39   47.00
   1   7  -1 1055.29   39.50
  -1   7   1 1008.60   31.10
   1   7  -1 1041.30   32.10
   1   7  -1 1051.39   40.40
  -1   7   1 1029.30   33.10
  -1   7   1 1019.90   41.60
   1   7  -1 1072.09   30.30
  -1   7   1 1046.00   39.40
   1   7  -1 1011.30   45.80
   1   7  -1 1048.70   30.80
   1   7  -1 1037.40   43.20
  -1   7   1 1070.39   43.80
   0  -7   1  134.59   12.00
   0  -7  -1  134.29    7.90
   0  -7  -1  131.99    7.50
   0  -7  -1  127.49   13.90
   0  -7   1  131.49   14.30
   0  -7   1  125.19    7.00
   0  -7  -1  132.49    7.30
   0  -7  -1  138.79    7.50
   0  -7   1  134.19    7.80
   0  -7  -1  110.39    7.10
   0  -7   1  146.89    7.50
   0  -7   1  129.39    7.50
   0  -7  -1  139.89    7.30
   0  -7  -1  138.19   12.00
   0  -7   1  143.49    7.80
   0  -7   1  140.79    8.00
   0  -7   1  131.99   13.20
   0  -7  -1  136.89    7.80
   0  -7   1  131.89    7.00
   0  -7  -1  142.59    7.30
   0  -7  -1  135.09   13.50
   0   7  -1  150.48    8.60
   0   7  -1  140.99   11.70
   0   7  -1  152.28    8.00
   0   7   1  145.69    8.50
   0   7   1  121.29   12.00
   0   7   1  132.09    6.70
   0   7  -1  145.69    6.90
   0   7  -1  120.79    6.80
   0   7   1  122.19   14.60
   0   7   1  133.49   11.40
   0   7   1  129.29   13.10
   0   7  -1  131.29   15.10
   0   7  -1  112.49   12.50
   0   7   1  143.49    7.20
   0   7  -1  146.89   13.00
   0   7   1  139.09   12.50
   1  -7   1   62.49    9.70
   1  -7   1   60.29   10.10
  -1  -7  -1   39.10    4.90
   1  -7   1   61.49    4.90
  -1  -7  -1   59.39    4.70
   1  -7   1   59.79    5.20
  -1  -7  -1   52.59    7.90
   1  -7   1   58.39    5.40
  -1  -7  -1   57.49    4.90
   1  -7   1   62.19    4.90
   1  -7   1   60.69    4.80
  -1  -7  -1   59.99    5.30
   1  -7   1   63.59    5.00
  -1  -7  -1   69.89   10.00
   1  -7   1   65.79    8.70
  -1  -7  -1   63.39   10.50
   1  -7   1   58.69    5.20
  -1  -7  -1   56.09    4.80
   1  -7   1   66.99    5.20
  -1  -7  -1   56.49    4.70
  -1  -7  -1   57.69    5.00
  -1   7  -1   56.59    4.60
   1   7   1   69.49   13.20
   1   7   1   43.90    9.10
   1   7   1   67.79    9.80
  -1   7  -1   54.09    8.90
   1   7   1   60.69    4.40
   1   7   1   56.19    4.00
  -1   7  -1   57.99    5.50
  -1   7  -1   59.39    9.10
  -1   7  -1   47.00    7.20
   1   7   1   56.49    5.20
   1   7   1   53.69    7.70
  -1   7  -1   75.89   13.60
  -1   7  -1   48.70    4.40
   1   7   1   58.89    5.20
   2  -7   1   57.59    8.40
  -2  -7  -1   58.69    4.60
   2  -7   1   72.39    5.50
  -2  -7  -1   62.79   10.80
  -2  -7  -1   79.19   11.20
  -2  -7  -1   72.09    5.80
   2  -7   1   69.39    5.20
   2  -7   1   74.19    5.70
   2  -7   1   66.89   11.00
   2  -7   1   70.99    5.60
  -2  -7  -1   77.69    9.50
   2  -7   1   66.19    5.50
   2  -7   1   73.99    5.60
  -2  -7  -1   61.59    5.20
   2  -7   1   68.49   10.30
   2  -7   1   74.19    5.30
   2  -7   1   70.89    5.20
  -2   7  -1   50.59   10.80
  -2   7  -1   63.59    5.70
   2   7   1   72.69    8.80
  -2   7  -1   60.69    5.10
   2   7   1   58.59    4.00
   2   7   1   72.79   10.50
   2   7   1   56.09   12.20
  -2   7  -1   73.59    8.60
  -2   7  -1   64.79    9.60
   2   7   1   58.89    5.30
   2   7   1   64.99    9.50
   2   7   1   66.99    4.10
  -2   7  -1   75.59    5.20
  -2   7  -1   70.49   10.10
   3  -7   1  270.47   11.70
   3  -7   1  265.77   20.50
   3  -7   1  288.87   11.60
   3  -7   1  261.17   11.30
   3  -7   1  267.07   11.20
   3  -7   1  268.67   12.20
  -3  -7  -1  267.37   18.70
  -3  -7  -1  269.47   11.70
  -3  -7  -1  268.47   10.90
  -3  -7  -1  259.37   17.50
   3  -7   1  258.27   11.60
   3  -7   1  270.37   11.50
   3  -7   1  282.07   20.80
  -3  -7  -1  280.47   12.20
   3  -7   1  271.97   12.00
  -3  -7  -1  266.07   20.60
   3  -7   1  273.97   17.00
   3   7   1  263.77   17.30
   3   7   1  270.67    8.70
   3   7   1  258.77   11.90
   3   7   1  282.27   19.20
  -3   7  -1  267.47   16.30
  -3   7  -1  263.37   30.00
  -3   7  -1  270.17   11.20
  -3   7  -1  260.47   19.50
   3   7   1  280.67   11.50
  -3   7  -1  267.17   12.40
   3   7   1  253.17   19.00
  -3   7  -1  291.27   20.40
   4  -7   1  148.79    7.80
   4  -7   1  158.08    8.50
   4  -7   1  165.78    8.60
   4  -7   1  169.08   16.50
   4  -7   1  148.99    8.60
   4  -7   1  158.98    8.20
   4  -7   1  151.48    8.20
  -4  -7  -1  158.08    8.30
   4  -7   1  145.19    7.70
  -4  -7  -1  153.48   13.50
   4  -7   1  172.08   16.70
   4  -7   1  165.58    8.10
   4  -7   1  160.88   12.80
  -4  -7  -1  156.18   16.30
  -4  -7  -1  167.28   16.50
  -4  -7  -1  153.78    7.50
  -4  -7  -1  148.99    8.60
   4   7   1  140.89   14.90
   4   7   1  151.98    8.60
   4   7   1  158.08    8.10
   4   7   1  151.58   14.70
  -4   7  -1  160.78    8.90
  -4   7  -1  141.09    7.60
   4   7   1  145.89   12.80
   4   7   1  156.68    7.90
  -4   7  -1  175.98   13.10
  -4   7  -1  156.98   15.30
  -4   7  -1  146.89   15.00
  -5  -7  -1  267.17   11.10
  -5  -7  -1  257.37   10.00
   5  -7   1  275.17   11.20
   5  -7   1  265.77   11.30
   5  -7   1  271.57   10.90
   5  -7   1  263.87   11.80
   5  -7   1  253.97   20.30
   5  -7   1  238.78   16.40
   5  -7   1  267.27   10.70
  -5  -7  -1  266.27   11.80
  -5  -7  -1  287.57   18.40
  -5  -7  -1  246.28   21.10
   5  -7   1  257.17   11.20
   5  -7   1  259.77   10.60
  -5   7  -1  272.67   11.80
   5   7   1  256.77   10.70
   5   7   1  247.98   10.30
  -5   7  -1  260.67   19.80
  -5   7  -1  251.67   16.10
  -5   7  -1  264.67   10.90
   5   7   1  262.97   11.80
   5   7   1  249.48   10.40
   5   7   1  254.27   20.00
   5   7   1  238.58   16.50
  -6  -7  -1  417.06   13.40
  -6  -7  -1  427.26   14.70
  -6  -7  -1  396.26   11.60
  -6  -7  -1  419.56   22.60
   6  -7   1  426.16   14.20
   6  -7   1  419.06   14.20
   6  -7   1  452.35   15.20
   6  -7   1  437.86   15.10
   6  -7   1  426.16   14.40
  -6  -7  -1  430.96   15.80
   6  -7   1  424.66   15.60
   6  -7   1  423.96   15.20
  -6   7  -1  427.06   15.50
   6   7   1  425.46   22.10
   6   7   1  391.86   13.90
   6   7   1  419.96   15.70
   6   7   1  417.86   14.20
  -6   7  -1  404.76   14.50
   6   7   1  410.56   14.30
   7  -7   1  795.52   22.90
   7  -7   1  871.51   25.10
   7  -7   1  778.52   24.20
   7  -7   1  811.12   23.90
  -7  -7  -1  856.31   23.80
   7  -7   1  853.61   24.30
   7  -7   1  820.42   23.20
  -7  -7  -1  825.82   25.20
   7  -7   1  747.73   22.90
   7   7   1  809.62   23.30
   7   7   1  805.82   25.10
  -7   7  -1  801.32   24.90
   7   7   1  803.32   23.40
   7   7   1  826.42   23.50
   8  -7   1   31.40    2.50
   8  -7   1   30.60    2.60
  -8  -7  -1   33.90    3.00
   8  -7   1   24.50    2.30
   8   7   1   31.50    2.80
  -7  -8   1   27.90    2.60
   7  -8  -1   23.70    2.30
   7  -8  -1   25.90    2.50
   7  -8  -1   26.40    2.20
   7  -8  -1   28.00    2.30
   7   8  -1   25.80    2.50
   7   8  -1   26.00    2.10
  -6  -8   1  205.08    8.20
   6  -8  -1  230.48    8.80
  -6  -8   1  230.68    9.40
   6  -8  -1  228.78    8.00
   6  -8  -1  227.78    8.90
   6  -8  -1  226.08    9.30
   6  -8  -1  230.48    8.30
   6  -8  -1  221.98    8.90
   6  -8  -1  228.78    7.80
   6   8  -1  217.98    8.40
   6   8  -1  191.88    7.70
  -6   8   1  235.68   10.00
  -6   8   1  223.88    8.80
   6   8  -1  221.98    9.20
   5  -8  -1  163.98    7.60
   5  -8  -1  152.28    7.60
   5  -8  -1  159.98    7.00
  -5  -8   1  148.39   13.20
  -5  -8   1  155.98    8.00
  -5  -8   1  150.58    7.20
   5  -8  -1  157.68    7.00
   5  -8  -1  169.98    8.20
  -5  -8   1  147.99    6.40
   5  -8  -1  157.48    7.20
   5  -8  -1  152.68    7.60
   5   8  -1  147.79    7.00
  -5   8   1  152.88    7.30
  -5   8   1  160.78    8.50
   5   8  -1  163.08    8.00
  -5   8   1  171.08    7.60
   5   8  -1  135.29    7.00
   5   8  -1  156.78   12.70
   4  -8  -1  123.99    6.40
  -4  -8   1  117.49    5.90
   4  -8  -1  123.69    7.30
   4  -8  -1  119.09    6.80
   4  -8  -1  111.19    6.80
   4  -8  -1  126.09    6.90
   4  -8  -1  120.39    6.50
  -4  -8   1  112.09    6.50
  -4  -8   1  119.19    7.20
   4  -8  -1  124.19    6.60
  -4  -8   1  120.19   12.10
   4   8  -1  123.49    6.70
   4   8  -1  122.99    6.60
   4   8  -1  128.09   11.80
   4   8  -1  113.39    6.90
  -4   8   1  119.39    6.50
  -4   8   1  108.39    6.40
  -4   8   1  134.39    7.90
  -4   8   1  110.39   11.70
   3  -8  -1  507.35   18.40
   3  -8  -1  488.25   17.90
  -3  -8   1  532.75   26.50
  -3  -8   1  513.25   18.00
   3  -8  -1  505.95   17.70
   3  -8  -1  468.25   23.60
   3  -8  -1  514.15   17.60
  -3  -8   1  526.15   18.60
   3  -8  -1  524.35   17.80
   3  -8  -1  524.85   40.10
  -3  -8   1  511.55   17.00
   3  -8  -1  499.65   18.50
   3  -8  -1  516.55   17.80
   3   8  -1  531.85   18.50
  -3   8   1  529.15   24.70
  -3   8   1  500.55   17.00
  -3   8   1  513.35   17.70
   3   8  -1  513.65   25.30
   3   8  -1  507.95   17.90
   3   8  -1  526.85   17.80
  -3   8   1  525.15   19.50
  -2  -8   1  102.39    6.90
   2  -8  -1  111.69   13.90
   2  -8  -1  111.49    7.00
   2  -8  -1  106.59    6.70
   2  -8  -1  123.69   15.10
   2  -8  -1  101.89    6.50
   2  -8  -1  108.79    6.60
   2  -8  -1  108.09    6.90
  -2  -8   1  101.09    6.10
  -2  -8   1  117.89   14.60
  -2  -8   1  100.59    6.50
   2  -8  -1  111.99   10.90
   2  -8  -1  105.69    6.30
   2  -8  -1  105.49    6.40
   2  -8  -1  111.09    6.60
  -2  -8   1  117.69   11.90
  -2   8   1  120.29   13.60
   2   8  -1   96.79   12.40
  -2   8   1  103.79   13.00
   2   8  -1  102.19    4.90
   2   8  -1   95.89    6.60
  -2   8   1  109.69    6.10
  -2   8   1  114.09    7.70
   2   8  -1  103.29    6.40
   2   8  -1  105.29   10.90
  -2   8   1   90.79   10.30
  -2   8   1  108.69    6.40
  -1  -8   1   70.19   12.10
   1  -8  -1   62.19    9.30
   1  -8  -1   72.39    5.50
  -1  -8   1   54.19    4.90
   1  -8  -1   63.59    5.00
   1  -8  -1   76.29    5.30
  -1  -8   1   63.29    4.90
  -1  -8   1   61.69    4.90
   1  -8  -1   66.99    5.40
  -1  -8   1   64.39   12.10
   1  -8  -1   55.19   10.80
   1  -8  -1   73.29    5.70
  -1  -8   1   71.69    5.70
  -1  -8   1   60.79    5.10
  -1  -8   1   63.19    4.80
   1  -8  -1   57.89    4.80
   1  -8  -1   71.99    5.50
  -1  -8   1   77.79   10.00
   1  -8  -1   74.89   12.30
  -1   8   1   70.79    6.10
  -1   8   1   65.49    4.60
   1   8  -1   90.89   14.00
  -1   8   1   63.39    4.80
   1   8  -1   65.39    4.30
   1   8  -1   62.19    5.70
  -1   8   1   57.79    8.50
  -1   8   1   68.79    5.40
   1   8  -1   76.29   13.40
  -1   8   1   46.30    9.70
  -1   8   1   67.89   12.50
   1   8  -1   63.19    4.40
   1   8  -1   67.49    5.40
   1   8  -1   49.70    8.10
   0  -8  -1  308.87   21.80
   0  -8  -1  327.67   12.40
   0  -8   1  342.97   12.60
   0  -8   1  327.47   22.60
   0  -8  -1  321.37   12.70
   0  -8   1  345.67   13.40
   0  -8   1  321.07   12.60
   0  -8  -1  348.67   13.60
   0  -8   1  309.17   12.70
   0  -8  -1  316.77   12.70
   0  -8  -1  336.87   24.10
   0  -8  -1  317.17   12.90
   0  -8  -1  307.27   12.30
   0  -8   1  325.67   13.30
   0  -8   1  329.27   23.90
   0  -8   1  312.77   12.50
   0  -8   1  311.77   19.50
   0  -8  -1  328.27   13.50
   0  -8  -1  318.37   19.60
   0   8   1  319.17   12.30
   0   8  -1  329.97   14.30
   0   8   1  300.67   20.50
   0   8   1  323.47   13.30
   0   8   1  330.27   14.30
   0   8   1  324.97   22.60
   0   8  -1  342.97   12.10
   0   8   1  340.87   19.60
   0   8  -1  295.47   18.40
   0   8   1  334.47   12.00
   0   8  -1  351.06   23.00
   0   8  -1  321.77   13.10
   0   8  -1  324.57   21.60
   0   8  -1  326.97   12.50
   1  -8   1  340.17   13.50
  -1  -8  -1  375.06   13.50
   1  -8   1  357.06   25.00
   1  -8   1  358.86   13.60
  -1  -8  -1  330.37   12.50
   1  -8   1  344.37   13.40
  -1  -8  -1  322.87   12.70
  -1  -8  -1  341.87   23.10
  -1  -8  -1  343.57   12.60
  -1  -8  -1  368.16   21.00
   1  -8   1  354.56   20.50
  -1  -8  -1  354.46   14.00
   1  -8   1  352.36   13.30
   1  -8   1  354.16   13.90
   1  -8   1  349.17   14.20
   1  -8   1  327.77   22.80
  -1  -8  -1  339.87   13.80
  -1  -8  -1  331.57   24.10
   1  -8   1  344.77   13.90
  -1   8  -1  351.36   12.70
  -1   8  -1  329.57   22.00
  -1   8  -1  365.66   15.40
   1   8   1  355.96   14.20
  -1   8  -1  372.76   20.10
  -1   8  -1  333.97   22.80
  -1   8  -1  348.07   13.60
  -1   8  -1  347.87   13.30
   1   8   1  334.87   22.80
   1   8   1  354.36   12.20
   1   8   1  329.57   14.10
   1   8   1  324.37   19.70
   1   8   1  350.56   12.40
  -2  -8  -1   13.10    5.50
   2  -8   1    5.00    1.90
   2  -8   1    4.50    5.70
   2  -8   1   10.10    5.30
   2  -8   1    5.40    2.00
   2  -8   1    8.20    2.40
  -2  -8  -1    6.80    2.20
  -2  -8  -1    5.80    2.00
   2  -8   1    6.30    2.20
   2  -8   1    8.50    2.40
   2  -8   1    3.00    5.30
  -2  -8  -1    2.80    5.30
  -2  -8  -1    5.40    2.20
   2  -8   1    5.80    2.30
   2  -8   1    4.20    2.10
   2   8   1    9.00    2.40
  -2   8  -1    7.70    2.00
  -2   8  -1    7.80    4.70
   2   8   1    3.10    4.80
   2   8   1    4.80    2.10
   2   8   1    6.60    1.30
  -2   8  -1    3.60    1.60
  -2   8  -1   23.70    7.50
  -2   8  -1    9.00    2.80
  -2   8  -1    9.20    5.20
  -2   8  -1    6.10    2.30
   2   8   1    7.10    4.20
   3  -8   1   15.90    3.00
   3  -8   1   14.60    3.20
   3  -8   1   14.30    5.90
   3  -8   1    8.60    2.20
   3  -8   1   14.20    2.70
  -3  -8  -1   12.70    2.80
  -3  -8  -1   19.60    6.10
   3  -8   1   11.80    2.70
   3  -8   1   11.30    2.40
  -3  -8  -1    9.50    2.50
   3  -8   1   13.00    2.80
  -3  -8  -1   16.30    2.80
   3  -8   1   16.00    3.00
  -3   8  -1   14.90    5.60
   3   8   1   14.20    2.70
  -3   8  -1   15.60    3.30
  -3   8  -1   11.10    2.50
  -3   8  -1   11.40    2.50
  -3   8  -1   11.70    2.70
   3   8   1   21.10    3.30
   3   8   1   17.00    5.90
   3   8   1    9.00    2.30
  -4  -8  -1    2.40    1.90
   4  -8   1    4.30    6.20
   4  -8   1    2.00    1.60
  -4  -8  -1    2.90    4.00
   4  -8   1    0.90    2.30
   4  -8   1    0.10    1.40
  -4  -8  -1    1.60    1.40
  -4  -8  -1    2.40    1.50
   4  -8   1    2.10    1.40
   4  -8   1    0.90    1.10
   4  -8   1    2.50    1.40
   4  -8   1    4.30    1.50
   4  -8   1    2.30    1.70
   4   8   1    0.70    1.50
  -4   8  -1    0.80    1.60
   4   8   1    3.20    3.90
  -4   8  -1   -2.20    1.70
  -4   8  -1    5.20    6.60
  -4   8  -1   -0.50    1.10
   4   8   1    0.90    1.50
   4   8   1    0.60    1.30
  -5  -8  -1   -4.60    3.60
   5  -8   1    3.60    1.60
   5  -8   1    6.00    1.80
   5  -8   1    5.00    1.60
  -5  -8  -1    2.90    1.90
  -5  -8  -1    3.30    1.50
   5  -8   1    6.10    1.70
   5  -8   1    3.20    1.40
   5  -8   1    4.10    1.70
  -5  -8  -1    1.50    1.40
  -5   8  -1    3.60    2.10
   5   8   1    1.80    3.60
   5   8   1    4.80    1.80
  -5   8  -1    4.60    1.80
  -5   8  -1    5.90    2.10
   5   8   1    3.60    1.50
   5   8   1    4.90    1.60
   6  -8   1   68.19    4.50
   6  -8   1   64.79    4.10
   6  -8   1   69.49    3.80
  -6  -8  -1   66.79    4.00
   6  -8   1   67.59    4.30
   6  -8   1   63.49    4.10
  -6  -8  -1   63.59    4.60
   6  -8   1   63.59    3.80
   6   8   1   67.89    3.90
   6   8   1   71.39    4.70
  -6   8  -1   68.09    4.30
  -6   8  -1   54.49    4.70
   7  -8   1   69.49    3.50
  -7  -8  -1   57.99    3.70
   7  -8   1   65.69    3.50
   7  -8   1   62.69    3.60
   7   8   1   52.69    3.60
   6  -9  -1   95.09    4.40
  -6  -9   1   95.79    4.40
   6  -9  -1   93.19    4.10
   6   9  -1   89.29    4.20
   6   9  -1   98.59    5.00
  -5  -9   1   82.49    4.10
   5  -9  -1   78.99    3.70
   5  -9  -1   83.09    3.90
   5  -9  -1   83.89    4.40
   5  -9  -1   79.09    4.30
  -5  -9   1   82.19    4.60
   5  -9  -1   87.39    4.70
   5   9  -1   77.49    4.40
   5   9  -1   84.09    4.20
  -5   9   1   82.59    4.00
   5   9  -1   73.99    3.90
  -5   9   1   81.89    4.30
  -4  -9   1   89.79    4.20
   4  -9  -1   84.09    4.50
  -4  -9   1   81.59    4.70
   4  -9  -1   85.49    4.90
   4  -9  -1   85.09    5.10
   4  -9  -1   85.69    4.60
   4  -9  -1   81.99    5.00
   4  -9  -1   85.29    4.80
  -4  -9   1   84.59    5.20
   4   9  -1   90.49    4.90
   4   9  -1   86.99    4.60
  -4   9   1   86.69    4.50
  -4   9   1   99.49    6.30
  -4   9   1   84.69    4.80
   4   9  -1   87.29    5.10
   3  -9  -1   43.00    3.80
   3  -9  -1   46.80    3.90
  -3  -9   1   42.20    3.30
  -3  -9   1   37.70    3.50
   3  -9  -1   45.90    3.70
   3  -9  -1   45.20    3.50
  -3  -9   1   42.00    3.90
   3  -9  -1   47.60    3.70
   3  -9  -1   49.99    3.80
  -3   9   1   52.69    3.80
   3   9  -1   41.20    3.70
  -3   9   1   45.80    3.40
   3   9  -1   40.40    3.50
  -3   9   1   48.10    3.70
  -3   9   1   44.90    4.60
   3   9  -1   38.40    3.40
  -2  -9   1   67.19    4.90
   2  -9  -1   68.79    4.70
   2  -9  -1   67.99    4.60
   2  -9  -1   67.29    4.50
  -2  -9   1   63.69    4.20
   2  -9  -1   68.79    4.50
  -2  -9   1   52.59    9.90
   2  -9  -1   52.99    5.90
   2  -9  -1   60.59    4.70
  -2  -9   1   68.29    4.80
   2  -9  -1   70.09    4.90
   2   9  -1   64.99    4.70
  -2   9   1   67.29    4.60
   2   9  -1   65.99    9.40
   2   9  -1   68.59    4.80
  -2   9   1   65.49    4.20
  -2   9   1   66.79    5.60
  -2   9   1   67.39    4.50
   2   9  -1   63.59    4.60
  -1  -9   1   92.09   10.70
  -1  -9   1   97.69    5.90
  -1  -9   1   85.59    5.60
   1  -9  -1   84.89    5.10
   1  -9  -1   90.19    5.30
   1  -9  -1   88.89    5.60
   1  -9  -1   85.99    5.20
   1  -9  -1   89.89    5.30
   1  -9  -1   89.99    5.40
  -1  -9   1   86.69    5.10
  -1  -9   1   91.29    5.30
   1   9  -1   90.29    4.30
  -1   9   1   85.09    5.00
   1   9  -1   86.39    5.50
  -1   9   1   85.19    4.70
  -1   9   1   78.79    6.30
  -1   9   1   87.09    5.50
  -1   9   1   87.19   10.10
   1   9  -1   84.99    5.40
   1   9  -1   79.99   10.10
   1   9  -1   96.49    6.10
   0  -9   1    6.50    4.50
   0  -9  -1   12.40    2.30
   0  -9   1   11.70    2.20
   0  -9  -1   14.90    2.80
   0  -9   1   12.60    2.40
   0  -9  -1   11.10    2.10
   0  -9   1   11.20    2.40
   0  -9  -1   11.40    2.40
   0  -9   1   10.00    2.30
   0  -9   1    9.20    2.30
   0  -9  -1    9.60    5.50
   0  -9  -1   10.20    2.20
   0  -9  -1   14.00    2.60
   0  -9   1    9.90    2.20
   0   9   1   11.50    4.70
   0   9  -1    8.10    1.60
   0   9  -1    2.20    4.70
   0   9  -1    6.80    1.60
   0   9  -1    4.30    3.20
   0   9   1    8.50    1.70
   0   9   1   10.20    2.20
   0   9  -1    9.90    2.30
   0   9   1    4.00    3.70
   0   9   1   12.60    2.00
   1  -9   1    2.10    1.70
  -1  -9  -1    0.40    1.30
   1  -9   1    3.40    1.50
   1  -9   1    4.80    1.70
  -1  -9  -1    2.40    1.70
   1  -9   1    5.90    1.80
  -1  -9  -1    1.80    1.30
   1  -9   1    4.40    1.70
   1  -9   1    4.10    1.80
  -1  -9  -1    3.40    4.50
   1  -9   1    6.80    5.30
   1   9   1    0.40    0.80
  -1   9  -1    2.30    1.90
  -1   9  -1    1.30    2.00
  -1   9  -1    7.10    5.30
  -1   9  -1    1.20    1.20
   1   9   1   -3.80    3.70
   1   9   1    0.10    1.20
  -1   9  -1    1.60    1.00
   1   9   1    0.70    1.30
   2  -9   1  126.39    6.20
  -2  -9  -1  124.39    6.70
   2  -9   1  129.49    6.40
   2  -9   1  130.29    6.50
  -2  -9  -1  127.89    6.80
   2  -9   1  130.89    6.60
   2  -9   1  127.49    6.70
  -2  -9  -1  123.99   12.20
  -2  -9  -1  134.79    6.40
   2  -9   1  130.29    6.90
   2   9   1  129.69    6.70
  -2   9  -1  135.49    6.60
   2   9   1  130.79    6.70
   2   9   1  126.59    6.80
  -2   9  -1  125.99    6.40
   2   9   1  126.89   11.60
  -2   9  -1  127.69    6.10
  -2   9  -1  118.39    7.60
   3  -9   1    0.80    1.10
  -3  -9  -1    1.80    1.20
   3  -9   1    2.30    1.30
   3  -9   1    2.50    1.60
   3  -9   1    1.00    1.20
   3  -9   1    0.30    1.20
  -3  -9  -1    2.00    1.50
  -3  -9  -1    0.70    1.10
   3   9   1    0.60    1.00
  -3   9  -1    2.70    1.20
  -3   9  -1    2.00    1.70
   3   9   1    3.20    1.50
  -3   9  -1    2.00    1.10
   3   9   1    2.20    1.30
   4  -9   1   16.10    2.30
  -4  -9  -1   18.90    2.20
   4  -9   1   17.90    2.30
  -4  -9  -1   21.70    2.50
   4  -9   1   16.30    2.20
  -4  -9  -1   23.30    2.90
   4  -9   1   13.30    2.40
   4  -9   1   18.20    2.30
   4   9   1   20.30    2.60
  -4   9  -1   16.70    2.20
   4   9   1   19.70    2.40
  -4   9  -1   18.60    3.30
  -4   9  -1   16.40    2.40
   4   9   1   18.70    2.30
  -5  -9  -1   33.30    2.70
   5  -9   1   31.90    2.40
   5  -9   1   32.30    2.70
  -5  -9  -1   34.90    3.00
   5  -9   1   33.10    2.70
   5  -9   1   31.30    2.50
   5  -9   1   32.60    2.80
  -5   9  -1   32.00    2.70
   5   9   1   29.90    2.40
  -5   9  -1   29.00    2.70
   5   9   1   35.80    3.00
   6  -9   1   16.90    1.80
   6  -9   1   17.20    1.70
   6  -9   1   19.30    1.80
  -6  -9  -1   19.20    2.00
   6   9   1   16.40    1.70
   4  10  -1    3.30    0.80
  -4  10   1    2.80    0.90
  -4  10   1    2.20    0.70
   3 -10  -1    5.50    1.30
   3 -10  -1    5.30    1.10
  -3 -10   1   18.10    1.90
   3 -10  -1    9.50    1.50
   3 -10  -1   10.60    1.50
  -3 -10   1   13.30    1.70
   3 -10  -1    9.50    1.50
   3  10  -1    9.20    1.50
  -3  10   1    7.20    1.30
  -3  10   1   10.00    1.70
   3  10  -1   12.70    1.60
   3  10  -1   11.40    1.50
  -3  10   1   11.10    1.30
  -2 -10   1    1.60    1.00
   2 -10  -1    2.40    1.20
   2 -10  -1    1.40    0.90
  -2 -10   1    1.10    0.90
  -2 -10   1    0.50    1.20
   2 -10  -1    3.60    1.10
   2 -10  -1   -0.10    1.10
   2 -10  -1    2.20    1.00
   2  10  -1    0.10    0.80
   2  10  -1    0.30    0.80
   2  10  -1    0.70    1.30
  -2  10   1    1.60    1.10
  -2  10   1    2.40    0.90
  -2  10   1    1.00    0.90
  -1 -10   1   63.69    3.90
   1 -10  -1   57.39    3.50
   1 -10  -1   68.89    3.90
   1 -10  -1   61.79    3.60
  -1 -10   1   59.49    3.50
  -1 -10   1   67.29    3.70
   1 -10  -1   69.79    3.50
  -1  10   1   61.49    3.80
   1  10  -1   60.99    3.60
   1  10  -1   68.79    3.90
   1  10  -1   60.79    3.80
  -1  10   1   67.19    3.10
  -1  10   1   60.49    3.60
   0 -10   1   28.20    2.60
   0 -10   1   27.90    2.40
   0 -10   1   25.20    2.50
   0 -10  -1   13.10    2.10
   0 -10  -1   18.30    2.10
   0  10   1   15.30    1.40
   0  10   1   17.40    2.10
   0  10  -1   26.60    2.50
   0  10  -1   21.60    2.40
   0  10   1   17.40    2.40
   0  10   1   17.20    2.10
  -1 -10  -1  141.09    5.80
   1 -10   1  130.69    5.20
   1 -10   1  136.09    5.40
   1 -10   1  133.89    6.00
  -1 -10  -1  134.99    6.00
   1 -10   1  140.49    5.80
  -1 -10  -1  132.29    5.40
   1  10   1  141.39    6.00
   1  10   1  113.99    5.70
  -1  10  -1  141.99    5.10
   1  10   1  145.39    5.90
  -1  10  -1  140.29    6.00
   2 -10   1   44.90    2.90
  -2 -10  -1   42.20    2.70
  -2 -10  -1   44.10    3.10
  -2 -10  -1   44.90    3.00
   2 -10   1   51.89    3.30
   2 -10   1   44.60    2.80
   2 -10   1   41.60    2.80
   2 -10   1   43.60    2.90
   2  10   1   43.40    2.90
  -2  10  -1   45.10    3.00
  -2  10  -1   44.20    2.60
  -2  10  -1   44.30    2.70
   2  10   1   45.00    3.00
  -3 -10  -1   10.50    1.60
   3 -10   1   14.60    1.70
   3 -10   1    9.50    1.70
  -3 -10  -1   12.90    1.80
   3 -10   1   13.10    1.60
   3 -10   1    9.40    1.50
  -3 -10  -1   10.40    1.60
  -3  10  -1   10.30    1.50
  -3  10  -1    7.50    1.30
  -3  10  -1   10.40    1.70
   3  10   1    8.20    1.40
   3  10   1    6.00    1.30
  11   0  -2  335.97   11.00
  11   0  -2  326.87   11.00
 -11   0   2  324.87   11.10
  11   0  -2  321.47   11.10
  11   0  -2  295.77   10.60
  11   0  -2  319.37   10.40
  10   0  -2  265.77   10.60
  10   0  -2  277.47   11.10
  10   0  -2  272.97   10.90
  10   0  -2  265.17   10.80
 -10   0   2  260.67   10.40
  10   0  -2  274.17   10.80
 -10   0   2  264.37   11.30
  -9   0   2  400.66   25.50
   9   0  -2  407.06   15.00
   9   0  -2  412.86   14.10
   9   0  -2  367.06   30.20
   9   0  -2  385.96   20.50
  -9   0   2  377.26   24.40
   9   0  -2  434.06   15.60
   9   0  -2  407.76   15.30
   9   0  -2  404.16   15.40
  -9   0   2  395.36   15.10
   9   0  -2  390.16   24.50
   9   0  -2  420.96   15.60
  -8   0   2 1359.56   40.20
   8   0  -2 1468.45   41.10
   8   0  -2 1452.65   41.70
   8   0  -2 1432.56   40.10
  -8   0   2 1406.76   46.40
   8   0  -2 1367.66   40.10
   8   0  -2 1452.65   53.69
   8   0  -2 1315.37   39.90
   8   0  -2 1438.16   41.30
   8   0  -2 1373.16   50.69
  -8   0   2 1494.15   53.49
   8   0  -2 1367.66   55.59
   8   0  -2 1405.76   41.40
   8   0  -2 1371.76   48.20
   8   0  -2 1435.06   41.60
  -7   0   2  680.53   39.80
   7   0  -2  687.43   32.60
   7   0  -2  689.33   22.00
   7   0  -2  730.13   30.30
  -7   0   2  689.53   27.70
   7   0  -2  690.03   22.60
   7   0  -2  677.63   21.80
   7   0  -2  674.83   21.50
  -7   0   2  762.12   31.60
   7   0  -2  659.43   30.50
   7   0  -2  664.53   22.40
   7   0  -2  722.53   22.80
   7   0  -2  660.83   21.70
   7   0  -2  710.23   22.50
   7   0  -2  655.73   27.30
  -7   0   2  674.53   25.90
   6   0  -2  477.85   16.70
  -6   0   2  482.05   19.50
   6   0  -2  513.45   19.20
   6   0  -2  530.95   23.00
   6   0  -2  485.05   23.00
   6   0  -2  480.65   16.80
  -6   0   2  518.35   29.60
   6   0  -2  517.55   23.20
  -6   0   2  480.45   22.60
   6   0  -2  487.35   17.00
   6   0  -2  485.55   17.00
  -6   0   2  513.15   21.20
   6   0  -2  560.64   25.40
  -6   0   2  519.15   19.90
   6   0  -2  491.05   16.50
   6   0  -2  503.65   20.80
  -5   0   2 4178.88  111.29
  -5   0   2 4069.99  111.49
  -5   0   2 4101.79  113.89
   5   0  -2 4106.99  111.69
  -5   0   2 4002.50  106.39
   5   0  -2 3899.71  115.29
  -5   0   2 4046.30  121.59
   5   0  -2 4238.28  114.09
   5   0  -2 4189.28  114.49
   5   0  -2 4081.09  109.89
   5   0  -2 4213.88  114.19
   3   0  -2  586.94   19.60
   3   0  -2  566.74   18.60
   3   0  -2  586.04   20.30
   3   0  -2  582.64   18.90
  -3   0   2  546.65   18.10
  -3   0   2  567.64   22.40
   3   0  -2  573.04   19.80
   3   0  -2  576.84   20.50
   3   0  -2  577.74   18.30
   3   0  -2  558.04   19.40
  -3   0   2  549.95   23.30
  -3   0   2  557.94   19.10
   3   0  -2  569.04   16.70
  -1   0   2 1222.78   31.50
   0   0  -2   73.79    3.00
   0   0   2   71.39    2.60
   0   0   2   85.19    3.00
   0   0   2   74.79    3.50
   0   0  -2   75.99    2.90
   0   0   2   71.49    3.40
   0   0   2   75.29    2.80
   0   0  -2   76.39    2.60
   0   0   2   76.49    3.10
   0   0  -2   79.49    3.60
   0   0   2   78.49    2.90
   0   0   2   73.39    2.60
   0   0   2   72.89    3.10
   0   0  -2   74.49    3.40
  -3   0  -2 4124.39  115.19
  -4   0  -2 3556.84   95.59
   4   0   2 3590.34   95.79
   4   0   2 3554.54   94.89
   4   0   2 3602.24   95.99
  -4   0  -2 3477.25   94.69
   4   0   2 3571.54   98.69
   4   0   2 3479.25   92.79
  -5   0  -2 1737.93   49.00
   5   0   2 1671.33   52.39
  -5   0  -2 1709.73   53.29
   5   0   2 1646.74   52.59
   5   0   2 1649.04   49.40
  -5   0  -2 1633.04   48.90
   5   0   2 1758.22   52.99
   5   0   2 1683.33   53.89
  -5   0  -2 1673.93   48.80
   5   0   2 1732.13   50.69
   6   0   2 5862.51  157.18
  -6   0  -2 5639.24  153.08
   6   0   2 5783.02  151.48
   6   0   2 5696.43  151.28
   6   0   2 5818.82  159.98
   6   0   2 5886.91  160.18
   6   0   2 5949.60  161.08
   6   0   2 5838.62  162.38
   6   0   2 5761.12  151.78
   6   0   2 5903.11  150.98
  -6   0  -2 5801.62  160.18
   6   0   2 5771.32  151.18
  -6   0  -2 5790.72  171.48
   6   0   2 5928.81  155.78
   7   0   2   25.90    3.80
   7   0   2   24.50    3.50
   7   0   2   29.60    3.90
   7   0   2   26.90    3.90
   7   0   2   30.20    6.90
   7   0   2   19.60    6.20
  -7   0  -2   30.60    7.20
   7   0   2   24.50    6.50
  -7   0  -2   18.10    2.90
   7   0   2   30.90    7.80
   7   0   2   21.20    5.00
   7   0   2   18.80    3.10
   7   0   2   28.90    3.90
   7   0   2   22.20    3.50
   7   0   2   43.30    7.30
   8   0   2   48.10    7.00
   8   0   2   45.30    4.30
  -8   0  -2   42.90    9.30
   8   0   2   44.50    4.50
   8   0   2   54.39    5.00
   8   0   2   40.80    4.70
   8   0   2   45.40    4.60
   8   0   2   47.80    4.60
  -8   0  -2   45.10    8.30
  -8   0  -2   66.49   11.20
   8   0   2   47.30    4.70
   8   0   2   46.10   10.90
   8   0   2   52.89    8.70
  -8   0  -2   46.20    4.40
   8   0   2   49.99    9.60
   9   0   2   22.40    3.50
   9   0   2   30.40    3.60
   9   0   2   26.50    3.90
  -9   0  -2   38.80    8.40
   9   0   2   28.00    3.60
   9   0   2   25.30    3.50
  -9   0  -2   40.30    4.30
   9   0   2   25.70    3.60
  -9   0  -2   42.50   10.10
   9   0   2   33.60    9.20
  10   0   2  792.02   24.30
 -10   0  -2  740.93   23.80
  10   0   2  836.92   24.60
 -10   0  -2  816.42   25.10
  10   0   2  802.62   24.60
  10   0   2  794.02   24.80
  10   0   2  796.82   23.50
  10   0   2  782.22   23.40
  11   0   2   74.49    4.10
  11   0   2   71.69    4.00
  11   0   2   73.69    4.00
  11   0   2   72.79    4.10
  11  -1  -2   20.50    2.20
  11  -1  -2   26.70    2.50
  11  -1  -2   26.70    2.70
  11  -1  -2   22.50    2.40
 -11  -1   2   26.40    2.70
 -11  -1   2   17.90    2.40
  11   1  -2   25.00    2.40
  11   1  -2   27.60    2.60
  11   1  -2   17.60    2.30
  11   1  -2   23.50    2.60
  11   1  -2   24.00    2.60
  10  -1  -2  288.17   11.20
  10  -1  -2  289.17   11.30
  10  -1  -2  285.47   11.00
 -10  -1   2  295.97   12.30
 -10  -1   2  295.77   11.10
  10  -1  -2  275.87   10.80
  10  -1  -2  285.57   10.90
  10   1  -2  280.17   11.20
  10   1  -2  286.77   11.60
  10   1  -2  298.07   11.70
  10   1  -2  290.27   11.40
 -10   1   2  297.57   11.60
  10   1  -2  291.87   11.20
   9  -1  -2  335.77   12.00
  -9  -1   2  333.77   13.60
   9  -1  -2  306.47   12.70
  -9  -1   2  329.47   12.60
   9  -1  -2  328.17   13.00
   9  -1  -2  342.67   13.10
   9  -1  -2  334.47   18.20
   9  -1  -2  300.87   12.40
  -9  -1   2  323.27   22.30
   9  -1  -2  329.07   13.20
   9   1  -2  324.67   12.90
   9   1  -2  340.57   13.50
   9   1  -2  319.67   11.90
   9   1  -2  296.17   21.60
   9   1  -2  306.57   13.10
  -9   1   2  341.27   12.70
   9   1  -2  315.07   18.40
  -9   1   2  300.97   22.00
   9   1  -2  319.27   13.10
   9   1  -2  353.56   13.80
   9   1  -2  296.37   24.00
  -9   1   2  310.37   22.50
   8  -1  -2    2.30    2.00
   8  -1  -2    4.90    1.90
   8  -1  -2    4.80    2.10
   8  -1  -2    5.20    2.20
   8  -1  -2    5.50    4.20
  -8  -1   2    3.70    2.10
   8  -1  -2    4.40    2.10
   8  -1  -2   -0.90    3.10
   8  -1  -2    2.90    2.00
   8  -1  -2    8.20    5.10
   8  -1  -2    4.80    2.30
  -8  -1   2    3.60    1.80
  -8  -1   2    1.00    4.00
  -8  -1   2    5.00    4.00
   8   1  -2    4.60    2.50
   8   1  -2    3.40    2.00
   8   1  -2    0.90    4.60
  -8   1   2    2.30    4.20
   8   1  -2    4.10    3.60
   8   1  -2    4.30    2.10
   8   1  -2    4.30    1.90
   8   1  -2    7.10    2.40
   8   1  -2    5.10    4.20
   8   1  -2    9.90    6.80
   8   1  -2    6.20    2.60
   8   1  -2    4.40    2.00
   8   1  -2    1.20    2.00
   7  -1  -2 2569.64   71.29
  -7  -1   2 2709.23   77.19
  -7  -1   2 2670.03   70.89
   7  -1  -2 2608.24   70.69
   7  -1  -2 2622.34   71.29
   7  -1  -2 2621.94   70.29
   7  -1  -2 2749.32   82.89
  -7  -1   2 2531.65   82.69
   7  -1  -2 2415.46   69.89
   7  -1  -2 2607.84   70.59
  -7  -1   2 2645.64   78.59
   7  -1  -2 2639.54   71.19
   7  -1  -2 2611.04   71.09
   7  -1  -2 2647.73   80.99
   7  -1  -2 2569.74   84.39
   7  -1  -2 2601.84   77.79
   7   1  -2 2665.43   81.59
  -7   1   2 2508.55   77.39
   7   1  -2 2666.53   71.89
   7   1  -2 2663.33   82.19
  -7   1   2 2551.74   74.89
   7   1  -2 2665.73   85.39
   7   1  -2 2648.73   70.89
  -7   1   2 2531.05   80.49
   7   1  -2 2489.95   70.49
   7   1  -2 2704.83   83.09
   7   1  -2 2650.93   71.49
  -7   1   2 2494.95   93.39
   7   1  -2 2665.23   71.69
   7   1  -2 2760.42   78.89
   7   1  -2 2559.84   70.19
   7   1  -2 2595.04   71.19
   7   1  -2 2509.85   70.39
  -6  -1   2 1585.84   44.60
   6  -1  -2 1619.54   55.49
   6  -1  -2 1712.63   54.39
   6  -1  -2 1568.44   44.80
  -6  -1   2 1635.14   49.80
   6  -1  -2 1563.74   45.50
   6  -1  -2 1674.03   53.09
   6  -1  -2 1598.94   45.30
  -6  -1   2 1664.63   54.79
   6  -1  -2 1573.44   52.59
  -6  -1   2 1565.44   50.59
   6  -1  -2 1643.74   50.79
  -6  -1   2 1639.84   63.49
   6  -1  -2 1598.34   45.50
   6  -1  -2 1644.04   50.09
  -6   1   2 1619.84   52.59
   6   1  -2 1647.54   54.29
   6   1  -2 1614.44   52.99
  -6   1   2 1584.44   61.39
   6   1  -2 1608.84   45.40
   6   1  -2 1643.14   51.19
   6   1  -2 1587.84   45.10
  -6   1   2 1651.93   50.49
   6   1  -2 1696.83   54.29
   6   1  -2 1659.53   56.49
   6   1  -2 1594.44   45.60
   6   1  -2 1643.54   45.90
  -6   1   2 1636.94   53.49
   6   1  -2 1575.14   45.80
  -5  -1   2  134.89    8.30
   5  -1  -2  138.69    9.90
  -5  -1   2  135.69   10.10
   5  -1  -2  146.69    9.90
   5  -1  -2  133.19    8.80
  -5  -1   2  125.79    5.70
  -5  -1   2  129.19    8.80
   5  -1  -2  140.99    8.10
   5  -1  -2  148.19    9.80
   5  -1  -2  160.78    9.30
   5  -1  -2  138.29   10.60
  -5  -1   2  142.79   13.20
   5   1  -2  137.39    8.90
   5   1  -2  120.89    9.40
   5   1  -2  136.59    9.50
   5   1  -2  132.59    7.20
   5   1  -2  126.39    9.70
   5   1  -2  128.89   10.40
  -5   1   2  120.49   11.80
   5   1  -2  138.59   10.60
   4  -1  -2 1648.83   51.69
  -4  -1   2 1735.13   50.39
  -4  -1   2 1778.02   57.59
  -4  -1   2 1656.33   45.90
   4  -1  -2 1725.23   49.40
   4  -1  -2 1730.23   48.60
   4  -1  -2 1741.23   50.39
   4  -1  -2 1734.93   53.09
   4  -1  -2 1782.42   51.39
  -4  -1   2 1823.12   49.90
  -4  -1   2 1705.83   52.09
   4  -1  -2 1819.32   52.19
   4  -1  -2 1724.23   50.19
   4   1  -2 1749.12   53.39
  -4   1   2 1698.03   54.19
   4   1  -2 1728.83   50.29
   4   1  -2 1723.33   51.69
   4   1  -2 1755.32   51.89
   4   1  -2 1773.52   53.09
   4   1  -2 1736.63   52.29
  -4   1   2 1768.42   56.39
   4   1  -2 1759.62   48.40
  -3  -1   2 5581.84  152.88
  -1   1   2 2138.79   57.79
   0  -1  -2   22.70    2.00
   0  -1   2   29.50    2.00
   0  -1  -2   17.30    2.10
   0  -1   2   23.70    1.60
   0  -1   2   19.60    1.90
   0  -1  -2   25.20    2.20
   0  -1  -2   20.90    1.80
   0  -1   2   22.60    2.00
   0  -1   2   22.60    2.10
   0  -1  -2   23.90    1.90
   0  -1   2   20.00    1.50
   0  -1  -2   23.10    2.20
   0  -1   2   24.40    2.40
   0  -1  -2   20.90    1.30
   0  -1   2   28.00    2.30
   0   1  -2   19.90    1.70
   0   1   2   22.80    1.60
   0   1   2   21.40    2.10
   0   1  -2   20.80    1.80
   0   1   2   18.80    2.10
   0   1   2   21.30    2.00
   0   1  -2   21.20    2.30
   0   1  -2   18.70    1.90
   0   1  -2   24.10    1.90
   0   1   2   21.90    1.50
   0   1  -2   22.50    1.20
   1  -1   2   13.30    1.80
  -1  -1  -2   11.60    2.00
  -1  -1  -2   13.60    1.00
   1  -1   2   18.10    2.20
   1  -1   2   14.70    1.30
  -1  -1  -2   12.70    2.00
  -1  -1  -2   17.00    2.40
  -1  -1  -2   15.30    1.80
   1  -1   2   13.60    1.50
   1  -1   2   14.40    1.90
   1  -1   2   16.70    2.10
  -1  -1  -2   13.40    1.50
   1  -1   2   14.80    1.60
   1  -1   2   15.80    2.30
   1  -1   2   16.50    2.00
  -1   1  -2   22.10    2.20
  -1   1  -2   13.30    1.50
  -1   1  -2   16.10    1.70
   1   1   2   17.70    1.80
   1   1   2   16.10    2.00
   1   1   2   14.20    2.20
   1   1   2   12.90    1.70
   1   1   2   12.70    1.60
   1   1   2   16.50    2.10
   1   1   2    9.80    1.90
   1   1   2   15.60    1.60
   3  -1   2 1006.20   29.20
   3  -1   2  931.81   30.10
   3  -1   2  975.00   29.60
   3  -1   2  915.81   29.90
   3  -1   2  948.61   27.90
   3  -1   2  952.40   32.60
   3  -1   2  978.40   29.50
   3  -1   2  973.00   28.80
   3  -1   2  941.31   28.60
   3  -1   2  958.90   29.00
  -3  -1  -2  971.60   34.90
   3  -1   2  972.40   30.10
  -3  -1  -2  983.50   27.60
  -3  -1  -2  932.11   30.40
   3  -1   2  944.01   29.40
  -3   1  -2  921.91   31.00
   3   1   2  973.40   30.10
  -3   1  -2  918.81   33.20
  -3   1  -2  919.01   31.50
   3   1   2  960.20   30.30
   3   1   2  979.50   30.90
   3   1   2  976.10   28.90
   3   1   2  916.31   33.40
   3   1   2  966.00   28.50
   3   1   2  959.50   30.20
  -4  -1  -2 1464.55   42.30
   4  -1   2 1616.54   47.80
   4  -1   2 1632.34   45.90
  -4  -1  -2 1746.43   49.40
  -4  -1  -2 1481.65   44.10
   4  -1   2 1630.04   48.60
   4  -1   2 1692.73   47.00
   4  -1   2 1624.54   46.80
   4  -1   2 1539.85   48.40
   4  -1   2 1563.84   46.00
   4  -1   2 1665.13   48.30
   4  -1   2 1623.04   47.60
   4  -1   2 1655.53   49.00
   4   1   2 1538.95   48.20
   4   1   2 1569.74   48.70
   4   1   2 1610.14   46.30
   4   1   2 1728.73   49.40
  -4   1  -2 1534.65   50.19
   4   1   2 1593.34   46.90
   4   1   2 1619.54   49.80
  -4   1  -2 1565.14   49.10
   5  -1   2 5912.81  155.78
   5  -1   2 5991.40  159.68
   5  -1   2 6055.89  156.38
  -5  -1  -2 5716.73  151.58
  -5  -1  -2 5694.23  152.78
   5   1   2 6130.59  160.38
   5   1   2 5883.51  157.78
   6  -1   2  178.38   12.30
  -6  -1  -2  179.18   11.40
   6  -1   2  163.28    7.90
   6  -1   2  167.38    8.00
   6  -1   2  189.78   13.00
  -6  -1  -2  163.28    7.30
   6  -1   2  165.08    7.70
   6  -1   2  178.58    8.40
   6  -1   2  159.88   10.80
   6  -1   2  175.58    9.10
   6  -1   2  177.58   12.90
  -6  -1  -2  161.68   16.60
   6  -1   2  179.58   10.50
  -6  -1  -2  170.58   12.60
   6  -1   2  173.38   12.00
  -6   1  -2  175.98   16.60
   6   1   2  174.58    8.60
   6   1   2  166.88    8.10
  -6   1  -2  162.78   11.90
   6   1   2  166.78   12.60
   6   1   2  176.18    8.30
   6   1   2  175.18   13.20
   6   1   2  168.78    8.20
   6   1   2  159.48    8.10
   6   1   2  170.68   11.30
  -6   1  -2  177.58   10.90
   6   1   2  167.28   12.30
   6   1   2  164.38    7.90
   6   1   2  171.58   13.40
   6   1   2  174.68   10.80
   7  -1   2 1775.52   49.10
   7  -1   2 1701.93   58.59
  -7  -1  -2 1753.82   59.29
   7  -1   2 1677.93   53.69
  -7  -1  -2 1716.53   49.00
   7  -1   2 1767.32   49.40
   7  -1   2 1796.62   49.90
  -7  -1  -2 1642.04   55.79
   7  -1   2 1777.22   49.20
   7  -1   2 1722.03   49.00
   7  -1   2 1696.93   48.20
  -7  -1  -2 1791.62   61.49
   7  -1   2 1708.23   60.49
   7  -1   2 1797.32   59.19
   7  -1   2 1729.13   48.80
   7  -1   2 1805.32   56.29
   7   1   2 1717.13   49.70
   7   1   2 1807.02   60.49
   7   1   2 1750.52   54.99
   7   1   2 1796.22   50.29
   7   1   2 1748.13   49.50
   7   1   2 1765.32   49.50
   7   1   2 1827.02   62.69
   7   1   2 1781.02   59.89
  -7   1  -2 1744.53   58.79
   7   1   2 1659.53   48.10
   7   1   2 1759.12   49.50
   7   1   2 1753.72   56.49
   7   1   2 1766.92   49.30
   7   1   2 1735.63   60.69
   8  -1   2 1133.19   32.30
   8  -1   2 1119.39   32.40
   8  -1   2 1080.79   32.00
  -8  -1  -2 1039.50   44.70
   8  -1   2 1108.79   42.90
  -8  -1  -2 1077.69   43.20
   8  -1   2 1054.19   32.00
  -8  -1  -2 1077.29   32.80
   8  -1   2 1043.70   30.90
   8  -1   2 1062.19   42.70
  -8  -1  -2 1027.30   31.40
   8  -1   2 1084.29   32.50
   8  -1   2 1052.99   32.80
   8  -1   2 1058.49   37.40
  -8  -1  -2 1011.80   39.10
   8   1   2  944.81   44.10
  -8   1  -2  970.50   41.70
   8   1   2 1125.29   33.00
   8   1   2 1013.90   38.00
   8   1   2 1071.69   32.40
   8   1   2 1094.69   33.40
   8   1   2 1071.89   43.70
   8   1   2 1100.29   32.60
  -8   1  -2 1081.19   43.80
   8   1   2 1049.59   43.60
   8   1   2 1089.19   33.00
  -8   1  -2 1052.39   39.00
   8   1   2 1115.99   32.60
   9  -1   2  645.04   20.90
  -9  -1  -2  593.54   27.50
  -9  -1  -2  626.94   32.30
  -9  -1  -2  624.64   21.70
  -9  -1  -2  656.73   20.50
   9  -1   2  615.64   20.00
   9  -1   2  631.34   20.60
   9  -1   2  617.94   21.00
   9  -1   2  599.34   30.90
   9  -1   2  604.94   20.30
   9  -1   2  624.64   20.10
   9   1   2  627.34   21.20
   9   1   2  555.14   25.60
   9   1   2  618.54   21.50
  -9   1  -2  617.34   20.10
   9   1   2  651.33   20.80
   9   1   2  626.54   20.60
   9   1   2  615.34   31.70
   9   1   2  640.04   21.10
  -9   1  -2  585.64   31.80
   9   1   2  612.24   20.70
 -10  -1  -2    5.40    2.10
  10  -1   2    3.30    1.70
  10  -1   2    3.30    3.10
 -10  -1  -2    9.20    2.10
  10  -1   2    5.30    1.60
  10  -1   2    5.70    2.00
  10  -1   2    5.00    1.60
  10   1   2    6.70    2.00
  10   1   2    8.10    2.00
  10   1   2    5.10    1.70
  10   1   2    4.90    1.70
 -10   1  -2   11.60    2.90
  10   1   2    5.20    1.90
 -11  -1  -2  263.67    9.20
  11  -1   2  260.27    8.70
  11  -1   2  248.88    8.70
  11  -1   2  259.87    8.50
  11  -1   2  240.48    8.50
  11   1   2  249.58    9.30
  11   1   2  257.67    9.30
  11   1   2  262.67    9.10
  11   1   2  263.67    9.10
 -11  -2   2  414.76   12.80
 -11  -2   2  403.26   12.20
  11  -2  -2  368.96   11.70
  11  -2  -2  367.36   11.60
  11   2  -2  403.26   12.40
  11   2  -2  403.86   12.90
  11   2  -2  403.76   12.70
  11   2  -2  403.76   12.80
 -10  -2   2   19.40    3.10
  10  -2  -2   19.50    3.10
  10  -2  -2   18.30    2.50
  10  -2  -2   20.10    2.90
 -10  -2   2   18.10    2.70
 -10  -2   2   18.50    3.30
  10  -2  -2   19.20    2.70
  10  -2  -2   23.40    2.90
  10   2  -2   18.80    2.80
  10   2  -2   23.40    3.00
  10   2  -2   18.90    3.00
  10   2  -2   19.80    2.80
  10   2  -2   17.70    2.90
  -9  -2   2  360.46   14.90
  -9  -2   2  354.76   23.90
   9  -2  -2  339.37   12.90
   9  -2  -2  341.77   18.80
   9  -2  -2  358.86   13.50
  -9  -2   2  407.46   25.50
   9  -2  -2  361.46   12.60
  -9  -2   2  358.26   13.30
   9  -2  -2  370.96   13.10
   9  -2  -2  315.37   12.30
   9  -2  -2  348.47   13.50
   9  -2  -2  357.36   13.40
  -9  -2   2  329.07   12.90
   9   2  -2  375.26   14.20
   9   2  -2  365.26   19.80
   9   2  -2  338.97   22.90
   9   2  -2  370.96   13.80
   9   2  -2  357.26   14.10
   9   2  -2  355.86   12.70
   9   2  -2  363.36   13.90
   9   2  -2  361.56   14.40
  -9   2   2  339.97   21.70
   8  -2  -2  913.81   27.90
  -8  -2   2  899.01   34.60
  -8  -2   2  901.41   27.50
   8  -2  -2  968.30   28.40
   8  -2  -2  906.81   27.70
   8  -2  -2  889.31   37.30
   8  -2  -2  892.11   27.10
  -8  -2   2  923.11   40.70
  -8  -2   2  913.71   29.30
   8  -2  -2  911.61   28.30
   8  -2  -2  879.71   27.40
   8  -2  -2  875.71   34.20
   8  -2  -2  896.51   27.40
   8   2  -2  906.31   35.50
   8   2  -2  895.31   39.70
  -8   2   2  876.81   38.70
   8   2  -2  868.61   27.70
   8   2  -2  886.51   38.10
   8   2  -2  904.61   28.10
   8   2  -2  923.01   28.90
   8   2  -2  858.91   27.10
   8   2  -2  945.21   29.30
   8   2  -2  897.01   28.50
   8   2  -2  880.01   27.10
  -8   2   2  854.71   36.80
   8   2  -2  897.41   28.60
   7  -2  -2  287.07   11.40
  -7  -2   2  297.87   17.90
  -7  -2   2  294.87   12.70
   7  -2  -2  290.17   11.50
   7  -2  -2  286.87   16.70
   7  -2  -2  287.07   12.10
  -7  -2   2  310.77   16.60
   7  -2  -2  288.57   11.40
  -7  -2   2  334.07   20.80
   7  -2  -2  291.57   18.00
   7  -2  -2  297.77   16.40
   7  -2  -2  305.47   12.00
   7  -2  -2  303.27   12.00
  -7  -2   2  299.47   11.60
   7  -2  -2  289.07   11.80
   7  -2  -2  312.47   12.40
   7   2  -2  291.67   12.30
   7   2  -2  281.07   18.80
   7   2  -2  313.77   12.40
   7   2  -2  301.67   18.50
   7   2  -2  309.47   21.50
   7   2  -2  305.97   12.70
   7   2  -2  305.97   11.70
   7   2  -2  306.87   11.90
  -7   2   2  295.97   16.90
  -7   2   2  309.07   18.00
   7   2  -2  312.17   12.20
   7   2  -2  301.37   12.70
   7   2  -2  313.37   12.40
   7   2  -2  284.07   16.70
   6  -2  -2  370.06   19.20
   6  -2  -2  368.66   17.40
  -6  -2   2  373.36   14.00
   6  -2  -2  359.06   13.00
   6  -2  -2  338.17   17.60
  -6  -2   2  388.56   17.90
   6  -2  -2  405.26   20.10
  -6  -2   2  360.66   12.80
  -6  -2   2  364.26   20.30
   6  -2  -2  369.46   13.60
   6  -2  -2  355.76   13.40
   6  -2  -2  361.86   13.10
   6  -2  -2  347.87   17.10
   6  -2  -2  357.16   13.60
   6  -2  -2  360.46   13.40
  -6  -2   2  358.46   25.50
  -6  -2   2  349.77   18.10
  -6   2   2  349.87   23.80
   6   2  -2  366.46   21.50
   6   2  -2  363.76   13.60
  -6   2   2  376.66   22.00
   6   2  -2  387.66   14.30
   6   2  -2  386.76   20.10
   6   2  -2  383.76   18.30
   6   2  -2  369.36   19.30
   6   2  -2  387.86   20.50
   6   2  -2  359.26   13.30
   6   2  -2  373.76   14.00
   6   2  -2  341.67   13.20
   6   2  -2  387.86   13.90
   6   2  -2  389.96   13.80
   6   2  -2  362.76   13.10
  -5  -2   2  705.03   33.70
   5  -2  -2  687.53   25.70
   5  -2  -2  702.03   25.30
   5  -2  -2  706.53   26.40
  -5  -2   2  711.03   25.60
   5  -2  -2  708.53   27.30
   5  -2  -2  671.63   25.00
  -5  -2   2  666.73   28.00
   5  -2  -2  700.13   27.20
  -5  -2   2  670.93   20.70
  -5  -2   2  693.73   26.40
   5  -2  -2  685.33   23.60
  -5  -2   2  695.03   21.60
   5   2  -2  709.23   27.60
   5   2  -2  740.13   28.40
   5   2  -2  728.13   27.70
   5   2  -2  692.63   29.10
   5   2  -2  657.23   21.00
   5   2  -2  717.23   25.90
  -5   2   2  666.63   31.10
   5   2  -2  729.43   29.00
   4  -2  -2 4501.65  126.49
   4  -2  -2 4662.83  125.89
   4  -2  -2 4793.12  123.99
   4   2  -2 4701.23  122.79
  -4   2   2 4831.72  131.69
   3  -2  -2    3.10    2.00
   3  -2  -2    3.60    1.90
   3  -2  -2    2.20    1.60
  -3  -2   2   -2.00    1.80
  -3  -2   2    1.00    1.40
  -3  -2   2    0.70    1.70
   3  -2  -2    1.10    1.60
  -3  -2   2    2.10    1.70
   3  -2  -2    1.80    1.30
  -3  -2   2    1.20    1.50
   3  -2  -2   -1.00    0.90
   3  -2  -2    2.90    1.50
  -3  -2   2   -0.30    0.70
  -3   2   2    0.90    2.40
   3   2  -2    0.00    1.50
   3   2  -2    3.20    2.00
   3   2  -2    1.70    1.80
  -3   2   2   13.30    3.60
   3   2  -2    0.50    1.40
   3   2  -2    0.70    1.40
   3   2  -2    0.30    1.20
   3   2  -2    0.10    1.60
   2  -2  -2  560.04   21.80
   2  -2  -2  529.15   19.10
  -2  -2   2  568.34   19.10
   2  -2  -2  558.54   18.70
  -2  -2   2  552.74   21.30
  -2  -2   2  535.05   20.50
   2  -2  -2  528.95   16.60
   2  -2  -2  557.34   18.20
   2  -2  -2  578.34   19.50
   2  -2  -2  541.35   17.30
  -2  -2   2  545.05   16.00
   2  -2  -2  557.54   19.30
  -2  -2   2  542.25   16.30
  -2  -2   2  577.54   19.60
  -2  -2   2  564.54   18.30
   2   2  -2  545.05   18.30
   2   2  -2  583.14   18.40
  -2   2   2  568.14   18.90
   2   2  -2  553.34   19.90
  -2   2   2  545.95   19.20
   2   2  -2  552.54   17.40
   2   2  -2  532.85   18.60
   2   2  -2  577.14   19.30
   2   2  -2  552.24   17.10
  -2   2   2  543.25   22.40
   2   2  -2  571.24   17.60
   2   2  -2  552.54   18.80
   0  -2   2   36.80    3.60
   0  -2   2   18.10    2.60
   0  -2  -2   16.50    2.70
   0  -2  -2   17.40    2.70
   0  -2   2   31.20    3.10
   0  -2  -2   20.20    2.50
   0  -2  -2   17.90    1.90
   0  -2  -2   20.30    1.90
   0  -2  -2   18.30    2.90
   0  -2   2   24.50    1.60
   0  -2   2   22.00    2.70
   0  -2   2   21.80    1.80
   0  -2   2   24.00    1.60
   0  -2  -2   25.70    2.70
   0   2  -2   22.00    2.30
   0   2  -2   22.20    2.70
   0   2  -2   24.00    1.90
   0   2   2   22.40    2.60
   0   2   2   15.30    3.10
   0   2   2   24.40    2.60
   0   2  -2   18.30    3.10
   0   2  -2   15.70    2.30
   0   2  -2   16.00    2.80
   0   2   2   22.80    1.70
   0   2   2   25.60    1.80
   0   2  -2   18.20    1.80
   0   2   2   23.20    2.00
   0   2   2   19.70    2.50
   0   2   2   20.70    2.90
  -1  -2  -2  139.49    6.00
   1  -2   2  153.08    7.70
  -1  -2  -2  149.99    7.20
  -1  -2  -2  143.39    6.80
   1  -2   2  157.38    6.00
   1  -2   2  168.28    7.40
   1  -2   2  141.29    7.80
   1  -2   2  137.89    5.10
  -1  -2  -2  141.09    6.90
   1  -2   2  156.48    7.10
   1  -2   2  156.08    5.40
  -1  -2  -2  143.39    6.90
  -1  -2  -2  149.59    7.50
  -1  -2  -2  159.98    8.00
  -1   2  -2  154.88    7.10
  -1   2  -2  146.19    6.00
   1   2   2  145.29    6.70
   1   2   2  142.59    7.60
   1   2   2  153.48    6.40
   1   2   2  167.48    7.60
  -1   2  -2  144.39    8.90
   1   2   2  151.58    6.60
   1   2   2  144.49    7.40
  -1   2  -2  142.79    6.90
  -1   2  -2  149.19    5.60
   1   2   2  157.98    7.40
   1   2   2  149.19    7.10
   3  -2   2 3481.55   93.19
   3  -2   2 3446.76   92.49
   3  -2   2 3489.65   95.59
   3  -2   2 3531.75   93.89
  -3  -2  -2 3432.66   91.79
  -3  -2  -2 3860.81  105.59
   3  -2   2 3565.34   94.09
  -3   2  -2 3561.24  108.59
  -3   2  -2 3335.07   97.79
  -3   2  -2 3241.68   97.89
   4  -2   2 1118.69   34.80
   4  -2   2 1061.59   33.40
  -4  -2  -2 1048.90   34.20
  -4  -2  -2 1060.69   36.10
   4  -2   2 1078.79   34.30
   4  -2   2 1033.10   34.90
  -4  -2  -2 1008.40   29.90
   4  -2   2 1071.39   33.80
   4  -2   2 1071.09   33.80
   4  -2   2 1028.90   33.30
   4  -2   2 1068.19   32.40
  -4  -2  -2 1055.19   36.10
   4  -2   2 1016.80   35.30
   4  -2   2  998.10   34.20
  -4  -2  -2 1003.00   30.00
   4   2   2 1054.29   34.30
  -4   2  -2 1079.29   38.50
   4   2   2 1129.09   36.90
   4   2   2 1083.69   35.10
   4   2   2 1021.60   35.40
   4   2   2 1084.49   33.70
   4   2   2 1131.19   36.60
   5  -2   2   21.20    4.20
   5  -2   2   19.90    4.70
   5  -2   2   22.80    4.60
   5  -2   2   16.70    4.10
  -5  -2  -2   15.80    2.50
   5  -2   2   12.00    3.70
   5  -2   2   14.70    4.30
   5  -2   2   21.00    4.70
  -5  -2  -2   15.00    2.40
   5  -2   2   17.20    3.90
  -5  -2  -2   21.90    5.00
   5  -2   2   18.60    4.30
   5  -2   2   19.20    4.90
  -5  -2  -2   16.50    4.70
  -5  -2  -2   11.90    4.10
   5   2   2   19.70    4.90
   5   2   2   11.60    4.00
  -5   2  -2   12.30    4.50
   5   2   2   12.70    4.20
   5   2   2   15.70    4.10
   5   2   2   13.40    3.90
  -5   2  -2    6.70    3.80
   5   2   2   11.20    3.90
   6  -2   2 3192.78   94.19
   6  -2   2 3303.27   96.39
   6  -2   2 3321.27   92.69
   6  -2   2 3054.89   85.89
  -6  -2  -2 3339.47   87.39
   6  -2   2 3245.08   91.09
   6  -2   2 3070.49   86.29
   6  -2   2 3169.28   86.59
   6  -2   2 3265.67   94.39
   6  -2   2 3310.67   87.09
  -6  -2  -2 3276.97   93.99
   6  -2   2 3167.08   86.09
   6  -2   2 3062.79   86.09
   6  -2   2 3243.78   93.29
  -6  -2  -2 3330.07   98.89
  -6  -2  -2 3194.38   85.99
   6  -2   2 3018.10   85.39
  -6  -2  -2 3291.17   97.09
  -6  -2  -2 3408.16  109.89
  -6   2  -2 3303.37  100.69
   6   2   2 3292.27   87.39
   6   2   2 3410.86   93.19
   6   2   2 3266.17   86.89
   6   2   2 3259.77   87.19
   6   2   2 3234.78   86.99
   6   2   2 3053.19   85.99
  -6   2  -2 3366.46  105.59
   6   2   2 3240.28   96.49
   6   2   2 3333.17   94.29
   6   2   2 3375.06   87.89
   6   2   2 3633.34  100.09
   6   2   2 3282.47   98.59
   6   2   2 3283.67   87.29
   6   2   2 3286.17   97.69
   7  -2   2  457.95   23.50
  -7  -2  -2  486.75   16.60
   7  -2   2  459.25   15.70
   7  -2   2  470.95   16.30
  -7  -2  -2  505.35   17.90
  -7  -2  -2  497.15   26.90
  -7  -2  -2  518.25   26.00
   7  -2   2  502.55   21.10
   7  -2   2  489.95   23.90
   7  -2   2  467.05   16.70
   7  -2   2  461.15   16.60
   7  -2   2  483.35   16.90
   7  -2   2  447.46   15.90
   7  -2   2  487.55   17.20
  -7  -2  -2  494.05   23.30
   7  -2   2  472.25   16.60
   7  -2   2  502.15   16.60
  -7   2  -2  456.35   24.80
  -7   2  -2  484.05   23.30
   7   2   2  501.05   17.60
   7   2   2  511.15   17.70
   7   2   2  451.65   16.00
   7   2   2  511.35   18.10
   7   2   2  462.75   26.40
   7   2   2  490.65   23.50
   7   2   2  486.15   22.20
   7   2   2  528.25   17.70
   7   2   2  484.85   26.70
   7   2   2  527.05   17.80
   7   2   2  522.85   25.90
   7   2   2  459.65   25.40
   7   2   2  503.85   17.20
  -8  -2  -2    2.60    1.70
   8  -2   2    2.50    2.40
   8  -2   2    2.00    2.30
   8  -2   2    0.70    2.30
   8  -2   2    2.50    1.50
  -8  -2  -2   -0.10    3.90
  -8  -2  -2    0.70    3.50
   8  -2   2    2.30    1.90
   8  -2   2    3.90    2.20
  -8  -2  -2    6.10    5.60
   8  -2   2    0.80    4.40
   8  -2   2   -1.40    1.70
  -8  -2  -2    1.50    1.50
   8   2   2    1.40    1.60
  -8   2  -2   -0.70    5.30
   8   2   2    5.80    4.00
   8   2   2    4.30    1.90
   8   2   2    5.00    3.90
   8   2   2    6.30    4.90
   8   2   2    2.30    1.80
   8   2   2    1.00    1.80
  -8   2  -2    4.80    5.50
   8   2   2    1.90    1.50
   8   2   2    3.90    2.10
   9  -2   2   43.60    4.40
   9  -2   2   57.29    4.70
  -9  -2  -2   50.19    5.10
  -9  -2  -2   53.69    9.60
  -9  -2  -2   49.30    4.20
   9  -2   2   50.39    4.10
   9  -2   2   45.00    4.40
  -9  -2  -2   58.59    5.30
   9  -2   2   52.69    4.50
  -9  -2  -2   60.69   17.80
   9   2   2   44.30    4.30
   9   2   2   45.60    4.50
   9   2   2   50.29    4.60
   9   2   2   45.60    4.50
   9   2   2   43.10    8.30
   9   2   2   49.99    4.40
   9   2   2   51.79    4.80
  10  -2   2   12.00    2.20
  10  -2   2   17.20    2.40
 -10  -2  -2   14.20    3.00
 -10  -2  -2   11.60    2.20
  10  -2   2   15.90    2.50
 -10  -2  -2   14.40    2.30
  10  -2   2   15.40    2.40
  10   2   2   15.40    2.50
  10   2   2   19.40    2.90
  10   2   2   16.60    2.70
  10   2   2   15.70    2.60
  10   2   2   10.90    2.30
 -11  -2  -2  145.29    6.00
 -11  -2  -2  149.88    5.80
  11   2   2  147.29    6.10
 -11  -3   2    2.60    1.00
 -11  -3   2    2.80    1.20
  11   3  -2    2.60    1.10
  11   3  -2    2.80    1.00
  11   3  -2    3.20    1.10
  11   3  -2    4.20    1.10
  10  -3  -2  124.69    5.80
 -10  -3   2  144.19    6.30
 -10  -3   2  143.39    7.80
 -10  -3   2  143.69    6.60
  10  -3  -2  117.59    5.70
 -10  -3   2  139.89    6.10
  10  -3  -2  135.79    5.90
  10   3  -2  136.29    6.70
  10   3  -2  128.89    6.90
  10   3  -2  142.69    6.50
  10   3  -2  131.39    6.60
  10   3  -2  141.49    6.80
  -9  -3   2  244.88   10.10
   9  -3  -2  245.28    9.70
   9  -3  -2  237.98    9.70
  -9  -3   2  235.48    9.50
  -9  -3   2  250.07   11.70
   9  -3  -2  229.18    9.60
   9  -3  -2  228.38    9.10
   9  -3  -2  232.78    9.30
   9  -3  -2  227.88    9.10
   9   3  -2  235.38   10.10
   9   3  -2  221.08   15.30
   9   3  -2  256.17   10.90
   9   3  -2  234.18   10.80
   9   3  -2  231.78   10.40
   9   3  -2  224.68    9.20
   9   3  -2  239.58   10.40
   8  -3  -2   35.00    4.10
  -8  -3   2   35.40    4.10
   8  -3  -2   39.90    3.90
  -8  -3   2   34.20    4.40
   8  -3  -2   34.50    7.10
   8  -3  -2   37.20    4.00
  -8  -3   2   38.10    9.10
  -8  -3   2   32.30    3.70
  -8  -3   2   41.40    8.00
   8  -3  -2   34.00    4.10
   8  -3  -2   34.30    4.00
   8  -3  -2   25.40    3.70
   8  -3  -2   30.70    3.90
   8   3  -2   30.40    8.20
   8   3  -2   50.09    9.90
  -8   3   2   38.20    8.60
   8   3  -2   38.40    4.20
   8   3  -2   44.70    4.50
   8   3  -2   30.30    6.60
  -8   3   2   22.00    8.10
   8   3  -2   23.00    3.70
   8   3  -2   40.00    4.00
   8   3  -2   36.20    4.00
   8   3  -2   37.50    4.40
   8   3  -2   35.70    4.20
  -7  -3   2  185.48    8.70
   7  -3  -2  184.28   12.80
   7  -3  -2  171.68    8.40
  -7  -3   2  210.18   17.00
   7  -3  -2  182.78    8.50
   7  -3  -2  182.38    8.80
   7  -3  -2  193.88    9.00
   7  -3  -2  190.98   14.20
  -7  -3   2  185.08   15.10
   7  -3  -2  176.48    8.40
   7  -3  -2  198.88    8.70
   7  -3  -2  185.38    8.90
   7  -3  -2  192.98    9.10
  -7  -3   2  179.98   13.10
  -7  -3   2  175.28    8.50
  -7  -3   2  175.58    9.60
   7  -3  -2  161.38    8.50
   7   3  -2  156.78   14.00
   7   3  -2  204.08    8.90
   7   3  -2  185.08    8.70
   7   3  -2  191.88    9.00
   7   3  -2  187.98    9.20
  -7   3   2  152.68   13.60
   7   3  -2  183.58    9.00
  -7   3   2  156.68   15.70
   7   3  -2  167.88   13.00
   7   3  -2  196.28    9.60
   7   3  -2  171.28   14.90
   7   3  -2  143.29   15.80
  -7   3   2  180.38   14.70
   7   3  -2  195.98    9.80
  -6  -3   2  323.07   13.30
   6  -3  -2  342.47   18.70
  -6  -3   2  311.37   12.00
   6  -3  -2  304.07   12.10
   6  -3  -2  307.87   12.30
  -6  -3   2  341.07   18.60
   6  -3  -2  305.17   16.10
  -6  -3   2  328.17   17.10
   6  -3  -2  304.27   12.40
   6  -3  -2  302.97   12.20
  -6  -3   2  288.67   12.20
  -6  -3   2  333.47   25.70
   6  -3  -2  334.87   12.10
   6  -3  -2  342.17   18.30
   6  -3  -2  304.87   11.80
  -6  -3   2  312.97   11.90
  -6  -3   2  330.57   20.20
   6  -3  -2  304.67   14.60
   6  -3  -2  310.47   12.40
   6  -3  -2  316.67   12.10
   6  -3  -2  298.97   11.70
   6   3  -2  330.47   13.10
   6   3  -2  323.37   12.10
   6   3  -2  321.37   20.90
   6   3  -2  323.57   12.70
   6   3  -2  323.57   17.30
  -6   3   2  326.67   22.80
   6   3  -2  330.47   12.40
   6   3  -2  321.47   12.90
  -6   3   2  320.27   20.10
   6   3  -2  320.47   12.20
   6   3  -2  316.27   19.20
  -6   3   2  331.67   23.10
  -6   3   2  315.97   17.40
   6   3  -2  316.37   12.40
   6   3  -2  325.27   12.70
   6   3  -2  339.27   19.20
   5  -3  -2 1922.91   59.59
   5  -3  -2 1954.90   59.59
   5  -3  -2 1854.11   56.39
  -5  -3   2 1847.32   50.69
  -5  -3   2 1887.01   58.99
   5  -3  -2 1908.51   58.99
  -5  -3   2 1911.01   67.99
   5  -3  -2 1815.12   51.39
  -5  -3   2 1836.82   52.09
   5  -3  -2 1850.41   51.19
   5  -3  -2 1869.11   57.39
  -5  -3   2 1958.80   61.59
  -5  -3   2 1928.91   57.39
   5  -3  -2 1849.61   54.49
   5   3  -2 1902.71   60.39
   5   3  -2 1744.53   51.09
   5   3  -2 1786.32   51.39
   5   3  -2 1815.52   50.89
   5   3  -2 1850.21   51.89
   5   3  -2 1887.61   62.89
   5   3  -2 1800.62   51.59
   5   3  -2 1897.61   57.69
   5   3  -2 1799.72   58.39
   5   3  -2 1943.31   60.09
  -5   3   2 1849.61   61.39
   5   3  -2 1836.22   51.99
  -4  -3   2 1677.53   53.29
  -4  -3   2 1702.23   47.60
   4  -3  -2 1688.23   52.39
   4  -3  -2 1771.52   54.09
  -4  -3   2 1624.54   51.49
   4  -3  -2 1702.13   51.29
   4  -3  -2 1752.82   53.69
  -4  -3   2 1734.73   46.50
   4  -3  -2 1620.04   49.10
  -4  -3   2 1678.73   54.49
   4  -3  -2 1725.93   53.79
  -4  -3   2 1941.21   60.49
   4  -3  -2 1640.74   49.50
   4   3  -2 1716.73   52.69
   4   3  -2 1664.93   47.90
   4   3  -2 1712.23   53.79
  -4   3   2 1699.13   55.09
   4   3  -2 1782.52   52.39
   4   3  -2 1744.33   53.99
  -4   3   2 1804.82   55.09
   4   3  -2 1715.23   56.19
  -3  -3   2 1342.07   40.90
   3  -3  -2 1332.17   39.20
  -3  -3   2 1339.47   42.70
   3  -3  -2 1438.26   38.40
  -3  -3   2 1263.27   35.70
  -3  -3   2 1308.17   36.20
  -3  -3   2 1257.67   42.00
   3  -3  -2 1360.86   41.70
   3  -3  -2 1348.77   40.30
  -3  -3   2 1350.46   45.00
  -3  -3   2 1378.46   37.20
   3  -3  -2 1314.77   42.30
   3  -3  -2 1299.57   42.00
   3   3  -2 1335.27   38.60
   3   3  -2 1333.47   40.50
   3   3  -2 1361.86   41.80
  -3   3   2 1295.67   43.10
  -3   3   2 1298.67   41.30
   3   3  -2 1345.17   40.60
   3   3  -2 1313.97   43.60
  -3   3   2 1338.87   38.50
   3   3  -2 1288.77   42.10
  -3   3   2 1292.97   40.70
  -3   3   2 1323.07   40.90
   2  -3  -2  110.49    7.80
  -2  -3   2   95.59    7.30
  -2  -3   2   94.39    5.60
   2  -3  -2  109.39    5.20
  -2  -3   2   96.89    4.90
   2  -3  -2   99.69    6.20
  -2  -3   2   99.89    7.90
   2  -3  -2  105.59    7.50
   2  -3  -2  102.59    9.00
   2  -3  -2  108.49    7.40
  -2  -3   2  103.89    6.90
  -2  -3   2  102.69    7.60
  -2  -3   2  107.79    7.50
   2   3  -2  104.19    4.80
  -2   3   2   92.29    7.50
   2   3  -2  105.49    7.40
   2   3  -2  102.19    6.80
  -2   3   2   99.89    6.60
   2   3  -2  112.79    6.60
   2   3  -2  110.59    6.30
   2   3  -2  107.69    6.60
  -2   3   2   99.59    4.50
  -2   3   2  103.19    5.40
   2   3  -2  106.39    7.90
  -2   3   2   95.19    4.60
  -2   3   2  108.89    5.40
   2   3  -2  102.49    6.70
   1  -3  -2   16.70    3.30
  -1  -3   2   15.60    3.30
   1  -3  -2   10.70    3.20
   1  -3  -2   13.10    2.00
  -1  -3   2   19.00    3.10
  -1  -3   2   16.90    2.00
   1  -3  -2   14.20    3.10
  -1  -3   2   17.30    2.10
   1  -3  -2   17.10    3.20
  -1  -3   2   20.40    3.00
  -1  -3   2   18.00    2.50
  -1  -3   2   19.60    3.70
  -1  -3   2   11.70    2.40
   1  -3  -2   21.30    4.10
  -1   3   2   16.00    1.80
  -1   3   2    9.90    3.40
  -1   3   2   24.80    4.40
   1   3  -2   13.50    3.20
   1   3  -2   27.70    3.80
   1   3  -2   10.50    2.50
   1   3  -2   15.20    1.90
   1   3  -2   15.70    2.60
  -1   3   2   13.80    2.80
   1   3  -2   21.20    2.90
   1   3  -2   22.30    3.50
   1   3  -2   14.30    3.30
   0  -3  -2 2815.42   79.99
   0  -3  -2 3048.90   76.49
   0  -3  -2 2800.22   74.79
   0  -3  -2 2758.02   77.29
   0  -3   2 2800.82   78.19
   0   3  -2 2920.91   81.39
   0   3  -2 2790.72   73.19
   0   3  -2 2760.12   77.69
   0   3  -2 2718.93   74.49
   0   3   2 2709.33   73.19
   0   3   2 2655.43   80.49
   0   3  -2 2816.62   75.69
   0   3   2 2879.61   76.29
   1  -3   2 1710.43   49.50
   1  -3   2 1696.13   47.80
   1  -3   2 1695.73   50.09
   1  -3   2 1702.33   48.10
  -1  -3  -2 1714.53   48.40
  -1  -3  -2 1727.33   48.20
  -1  -3  -2 1645.04   47.30
  -1  -3  -2 1617.44   47.20
  -1  -3  -2 1706.63   49.90
  -1   3  -2 1652.33   51.99
  -1   3  -2 1704.83   47.10
  -1   3  -2 1696.43   48.60
   1   3   2 1686.83   50.19
  -1   3  -2 1698.63   49.10
   1   3   2 1589.64   48.50
   1   3   2 1649.13   49.99
   1   3   2 1719.23   47.80
  -1   3  -2 1583.84   45.50
   1   3   2 1679.13   45.40
   1   3   2 1695.93   45.00
   1   3   2 1714.73   48.60
  -1   3  -2 1617.74   53.59
   1   3   2 1588.24   45.70
   2  -3   2 5607.54  135.29
   2   3   2 4934.11  136.89
  -3  -3  -2  548.25   16.80
   3  -3   2  560.54   22.60
   3  -3   2  566.94   20.60
   3  -3   2  527.25   22.20
  -3  -3  -2  566.14   19.00
  -3  -3  -2  560.94   21.30
   3  -3   2  554.24   20.50
  -3  -3  -2  557.64   22.00
   3  -3   2  544.75   18.70
   3  -3   2  546.55   21.60
   3  -3   2  571.44   18.40
  -3  -3  -2  555.24   22.80
  -3  -3  -2  556.94   17.80
  -3   3  -2  551.24   19.20
  -3   3  -2  565.74   25.50
   3   3   2  573.74   23.30
   3   3   2  569.74   21.40
  -3   3  -2  550.04   21.60
  -3   3  -2  573.54   21.00
   3   3   2  549.85   21.90
   3   3   2  585.14   20.80
   3   3   2  544.95   15.90
   3   3   2  601.34   20.90
  -3   3  -2  557.34   21.50
   3   3   2  593.44   21.70
   4  -3   2  502.95   21.30
  -4  -3  -2  529.35   17.40
   4  -3   2  527.85   21.00
  -4  -3  -2  508.65   21.10
   4  -3   2  489.25   18.90
  -4  -3  -2  533.05   23.10
   4  -3   2  540.55   22.70
  -4  -3  -2  502.65   16.20
  -4  -3  -2  516.05   22.60
   4  -3   2  505.65   19.60
   4  -3   2  527.65   22.50
  -4  -3  -2  484.85   16.60
   4  -3   2  519.15   20.20
   4  -3   2  520.35   19.00
  -4   3  -2  525.75   22.70
  -4   3  -2  535.75   26.30
   4   3   2  521.35   20.50
  -4   3  -2  510.05   21.70
   4   3   2  532.55   23.50
   4   3   2  537.45   22.50
   4   3   2  522.25   22.40
   4   3   2  499.65   20.90
   4   3   2  536.55   21.60
   5  -3   2  431.46   20.00
   5  -3   2  413.26   19.10
  -5  -3  -2  439.86   26.50
   5  -3   2  449.95   21.30
  -5  -3  -2  455.35   20.50
   5  -3   2  433.06   19.00
  -5  -3  -2  428.76   22.00
  -5  -3  -2  434.36   15.90
  -5  -3  -2  460.85   14.90
  -5  -3  -2  434.06   21.90
   5  -3   2  430.16   21.20
   5  -3   2  461.55   18.30
   5  -3   2  430.56   18.50
   5   3   2  443.96   20.40
   5   3   2  453.45   20.80
  -5   3  -2  442.56   21.20
   5   3   2  429.26   15.20
   5   3   2  437.66   15.60
  -5   3  -2  417.36   24.60
   5   3   2  470.65   22.20
   5   3   2  443.76   15.70
   5   3   2  474.35   23.40
   5   3   2  440.66   15.10
   5   3   2  467.45   22.30
   5   3   2  411.46   15.30
  -5   3  -2  420.16   23.20
   5   3   2  434.46   15.60
   5   3   2  448.56   19.50
   6  -3   2   19.20    3.50
   6  -3   2    8.50    3.60
   6  -3   2   20.80    3.50
  -6  -3  -2   20.80    5.40
   6  -3   2   16.40    4.70
   6  -3   2   17.00    3.20
  -6  -3  -2   20.40    6.00
   6  -3   2   21.00    3.80
   6  -3   2   13.40    4.20
   6  -3   2   15.80    3.70
   6  -3   2   21.10    3.40
  -6  -3  -2   13.60    6.70
   6  -3   2   18.20    3.70
   6  -3   2   19.00    3.40
   6  -3   2   13.40    3.00
  -6  -3  -2   12.60    2.80
  -6  -3  -2   19.90    2.80
  -6  -3  -2   18.70    3.10
   6  -3   2   20.10    3.40
  -6  -3  -2   18.30    5.60
   6  -3   2   14.80    3.10
   6  -3   2   18.20    3.20
   6  -3   2   13.20    3.50
   6  -3   2   21.50    5.80
  -6  -3  -2   14.20    3.00
   6  -3   2   20.70    6.10
  -6   3  -2   11.40    6.20
   6   3   2   19.30    3.20
   6   3   2   20.00    3.50
  -6   3  -2   12.50    6.80
  -6   3  -2   22.90    6.10
   6   3   2    8.40    2.40
   6   3   2   12.80    2.70
   6   3   2   13.30    4.90
   6   3   2    9.40    3.60
   6   3   2   21.70    3.60
   6   3   2   20.20    6.10
   6   3   2   13.20    2.80
   6   3   2   22.10    5.30
   6   3   2   14.60    5.30
   6   3   2   16.00    3.00
   6   3   2   10.20    4.30
   7  -3   2  734.83   28.20
  -7  -3  -2  767.62   35.60
   7  -3   2  699.13   22.80
   7  -3   2  728.63   22.90
  -7  -3  -2  768.22   31.80
   7  -3   2  697.03   22.40
  -7  -3  -2  740.63   23.60
   7  -3   2  727.93   22.80
  -7  -3  -2  756.62   34.30
   7  -3   2  738.93   23.30
   7  -3   2  681.63   23.30
   7  -3   2  726.53   23.40
   7  -3   2  721.93   22.90
   7  -3   2  741.43   23.20
  -7  -3  -2  771.72   25.90
   7  -3   2  761.62   23.20
   7  -3   2  733.93   23.40
  -7  -3  -2  715.83   23.20
   7  -3   2  731.23   22.70
   7  -3   2  760.52   29.30
   7  -3   2  733.93   23.40
   7   3   2  735.73   36.00
   7   3   2  800.52   24.20
   7   3   2  808.02   24.70
   7   3   2  731.43   22.90
   7   3   2  745.43   34.80
   7   3   2  739.93   32.00
   7   3   2  776.12   24.60
   7   3   2  802.62   25.30
   7   3   2  799.02   24.90
   7   3   2  763.92   30.70
   7   3   2  780.22   24.80
   7   3   2  785.92   34.00
  -7   3  -2  717.03   33.90
  -8  -3  -2  180.58   17.00
  -8  -3  -2  167.08    8.00
   8  -3   2  153.08    7.90
   8  -3   2  166.28    8.10
  -8  -3  -2  166.68   16.20
   8  -3   2  157.98    8.00
   8  -3   2  165.38    7.70
   8  -3   2  137.69    7.40
  -8  -3  -2  160.48    7.90
  -8  -3  -2  167.78    8.30
  -8  -3  -2  183.18    9.80
  -8  -3  -2  172.88   13.80
   8  -3   2  171.18    8.20
  -8   3  -2  163.18   16.50
   8   3   2  169.28    8.40
   8   3   2  146.39   14.90
   8   3   2  172.68    8.90
   8   3   2  160.18    8.50
   8   3   2  165.18    9.00
   8   3   2  175.58    9.00
   8   3   2  183.68    9.00
   8   3   2  186.78   13.50
  -9  -3  -2   42.50    4.70
   9  -3   2   43.50    4.30
   9  -3   2   48.50    4.10
   9  -3   2   44.00    3.90
  -9  -3  -2   43.40    3.90
  -9  -3  -2   44.10    8.60
  -9  -3  -2   54.49    4.30
   9   3   2   35.70    7.80
   9   3   2   47.30    4.10
   9   3   2   45.80    4.40
   9   3   2   44.70    4.30
   9   3   2   49.80    4.70
   9   3   2   44.20    4.20
 -10  -3  -2    5.60    2.20
 -10  -3  -2    2.00    1.20
 -10  -3  -2    6.20    1.70
  10   3   2    1.60    1.40
  10   3   2    3.40    1.50
  10   3   2    2.00    1.20
  10   3   2    2.90    1.20
  10   3   2    4.70    1.60
 -11  -3  -2   11.20    1.50
 -11  -3  -2   13.60    1.80
  11   3   2   12.90    1.70
  11   3   2   14.10    1.80
 -10  -4   2    7.60    1.90
 -10  -4   2    9.40    1.80
 -10  -4   2   12.30    1.80
  10   4  -2    7.20    1.50
  10   4  -2    5.60    1.50
  10   4  -2   13.20    2.10
  10   4  -2   13.70    2.10
  -9  -4   2  274.07   12.30
   9  -4  -2  257.47   10.00
   9  -4  -2  259.27    9.90
  -9  -4   2  279.67   10.30
   9  -4  -2  286.67    9.80
  -9  -4   2  284.97   10.80
  -9  -4   2  267.97   10.80
   9   4  -2  278.77   17.00
   9   4  -2  279.47   11.00
   9   4  -2  286.07   11.80
   9   4  -2  287.57   10.80
   9   4  -2  269.27   11.30
   9   4  -2  268.37    9.90
   9   4  -2  282.27   11.20
  -8  -4   2  238.98   20.40
  -8  -4   2  261.17   11.00
   8  -4  -2  278.07   11.10
   8  -4  -2  253.37   10.40
   8  -4  -2  247.48   10.70
   8  -4  -2  276.17   10.60
  -8  -4   2  259.27   17.10
   8  -4  -2  260.37   10.70
   8  -4  -2  270.67   10.60
  -8  -4   2  268.87   21.10
  -8  -4   2  275.07   12.80
  -8  -4   2  277.77   10.70
   8   4  -2  281.67   12.10
   8   4  -2  228.68   18.90
   8   4  -2  284.17   12.30
   8   4  -2  295.47   11.40
   8   4  -2  274.37   11.50
   8   4  -2  249.97   19.50
   8   4  -2  270.17   10.70
   8   4  -2  281.07   11.70
   8   4  -2  256.67   16.70
  -8   4   2  201.78   18.30
   7  -4  -2  140.59    7.80
   7  -4  -2  133.79    7.40
  -7  -4   2  148.89    9.00
   7  -4  -2  132.19    7.30
  -7  -4   2  164.28   15.50
   7  -4  -2  140.89    7.30
   7  -4  -2  124.29    7.00
   7  -4  -2  130.49    7.40
  -7  -4   2  132.29    6.90
   7  -4  -2  143.39    7.70
   7  -4  -2  141.79    7.50
  -7  -4   2  134.09   11.90
  -7  -4   2  149.19    7.50
  -7  -4   2  139.59   14.90
   7   4  -2  150.38    8.40
   7   4  -2  146.49    7.90
  -7   4   2  141.59   14.20
   7   4  -2  156.38   14.30
   7   4  -2  144.59    8.20
   7   4  -2  145.89   12.20
   7   4  -2  139.19    7.70
   7   4  -2  131.19    7.40
   7   4  -2  142.89    7.40
   7   4  -2  124.99   13.40
   7   4  -2  127.99    7.20
  -7   4   2  126.69   16.10
   6  -4  -2  264.17   10.60
   6  -4  -2  254.07   10.00
   6  -4  -2  245.68   10.70
  -6  -4   2  264.37   12.20
   6  -4  -2  252.37   11.00
   6  -4  -2  242.48   16.00
   6  -4  -2  271.57   11.10
   6  -4  -2  245.78   11.10
  -6  -4   2  290.37   19.70
  -6  -4   2  271.87   10.70
  -6  -4   2  244.58   17.20
  -6  -4   2  254.47   10.20
   6  -4  -2  268.87   10.80
   6  -4  -2  242.98   10.40
   6  -4  -2  264.67   11.20
  -6  -4   2  283.77   16.70
   6  -4  -2  264.27   11.10
  -6  -4   2  251.47   10.50
   6  -4  -2  249.28   16.90
   6  -4  -2  247.38   17.20
   6   4  -2  275.57   11.00
   6   4  -2  260.77   11.60
   6   4  -2  261.57   11.00
   6   4  -2  257.97   10.90
  -6   4   2  271.27   19.70
   6   4  -2  246.28   19.50
   6   4  -2  258.57   11.60
   6   4  -2  266.07   11.20
   6   4  -2  260.27   18.00
   6   4  -2  285.37   18.60
   6   4  -2  249.28   10.60
  -6   4   2  251.27   16.50
   6   4  -2  245.48   15.60
   5  -4  -2  490.85   17.30
  -5  -4   2  513.35   23.00
  -5  -4   2  471.55   24.10
   5  -4  -2  499.45   16.30
  -5  -4   2  508.65   16.70
   5  -4  -2  480.85   16.70
   5  -4  -2  494.15   24.40
  -5  -4   2  495.25   18.20
   5  -4  -2  516.55   23.30
   5  -4  -2  508.25   20.40
   5  -4  -2  483.95   17.40
  -5  -4   2  497.65   25.30
   5  -4  -2  477.45   16.50
   5  -4  -2  527.05   24.90
  -5  -4   2  501.55   16.80
  -5  -4   2  497.85   16.30
   5  -4  -2  525.05   17.10
  -5  -4   2  510.55   29.80
   5  -4  -2  509.55   17.30
   5  -4  -2  501.35   17.30
  -5   4   2  546.45   23.50
  -5   4   2  460.75   19.80
   5   4  -2  520.45   17.90
  -5   4   2  496.05   19.50
   5   4  -2  503.45   17.20
   5   4  -2  507.05   16.80
   5   4  -2  505.55   24.60
   5   4  -2  516.65   27.20
   5   4  -2  503.15   17.10
   5   4  -2  513.25   17.20
   5   4  -2  531.15   23.00
   5   4  -2  522.95   18.00
   5   4  -2  497.65   16.90
   5   4  -2  495.95   24.50
  -5   4   2  505.35   26.10
  -4  -4   2   64.09    7.90
   4  -4  -2   62.09    4.60
   4  -4  -2   70.59    7.70
  -4  -4   2   75.29    8.60
   4  -4  -2   77.19    8.40
   4  -4  -2   68.49    5.10
  -4  -4   2   81.89    4.50
  -4  -4   2   67.69    4.30
   4  -4  -2   73.69    4.90
  -4  -4   2   74.59    9.70
   4  -4  -2   90.59    9.10
   4  -4  -2   76.69    5.10
   4  -4  -2   82.99    6.90
  -4  -4   2   77.49    5.30
   4  -4  -2   76.39    5.20
  -4  -4   2   73.99    7.40
  -4   4   2   81.49    9.00
   4   4  -2   84.29    8.30
   4   4  -2   71.49    6.00
  -4   4   2   70.39    7.20
   4   4  -2   64.79    5.00
  -4   4   2   72.09    6.90
   4   4  -2   69.79    7.90
  -4   4   2   67.99    5.50
   4   4  -2   78.49    9.10
  -4   4   2   61.89    5.60
   4   4  -2   66.39    4.60
   4   4  -2   84.79    7.80
  -3  -4   2   87.09    8.30
  -3  -4   2   61.19    6.40
  -3  -4   2   81.39    5.00
  -3  -4   2   70.49    5.20
  -3  -4   2   76.49    8.40
   3  -4  -2   85.19    6.60
  -3  -4   2   78.59    8.00
   3  -4  -2   82.09    8.30
   3  -4  -2   80.99    7.90
   3  -4  -2   69.19    5.10
  -3  -4   2   78.49    4.20
   3  -4  -2   87.79    8.10
   3   4  -2   76.99    7.30
  -3   4   2   81.29    8.30
   3   4  -2   80.89    7.70
  -3   4   2   70.69    3.70
  -3   4   2   73.99    6.80
   3   4  -2   82.09    8.60
   3   4  -2   77.49    6.10
   3   4  -2   68.99    4.80
   3   4  -2   77.39    6.90
   2  -4  -2  598.54   23.80
  -2  -4   2  585.14   20.90
  -2  -4   2  616.74   23.80
  -2  -4   2  568.14   19.20
  -2  -4   2  546.55   22.30
  -2  -4   2  560.24   17.80
   2  -4  -2  599.24   21.50
  -2  -4   2  591.04   22.10
   2  -4  -2  562.54   18.30
  -2  -4   2  609.54   24.40
  -2  -4   2  601.14   22.50
  -2  -4   2  588.74   17.00
   2  -4  -2  582.24   24.00
   2  -4  -2  615.64   24.10
  -2  -4   2  593.74   19.90
   2   4  -2  567.44   23.60
   2   4  -2  590.94   17.20
   2   4  -2  608.34   23.70
   2   4  -2  529.65   20.80
   2   4  -2  567.94   18.10
   2   4  -2  607.94   22.20
   2   4  -2  634.34   25.30
   2   4  -2  600.74   21.90
  -2   4   2  567.14   17.40
  -2   4   2  582.14   23.60
  -2   4   2  598.24   24.80
   2   4  -2  577.34   22.30
  -2   4   2  606.44   22.00
   1  -4  -2   36.00    4.90
  -1  -4   2   35.10    2.40
  -1  -4   2   32.90    2.20
   1  -4  -2   35.80    4.30
  -1  -4   2   33.90    4.80
  -1  -4   2   42.00    4.80
  -1  -4   2   33.40    2.10
  -1  -4   2   32.70    5.10
   1  -4  -2   34.90    5.10
   1  -4  -2   23.00    3.00
  -1  -4   2   33.90    2.30
   1  -4  -2   35.60    5.10
  -1  -4   2   36.90    4.60
  -1   4   2   37.20    4.40
   1   4  -2   35.00    5.10
   1   4  -2   41.50    4.70
  -1   4   2   29.30    5.50
   1   4  -2   49.50    4.90
   1   4  -2   46.30    5.60
   1   4  -2   33.00    2.60
  -1   4   2   35.50    4.90
   1   4  -2   31.50    4.50
   1   4  -2   32.90    3.00
   1   4  -2   39.90    4.20
  -1   4   2   35.00    4.30
  -1   4   2   33.80    2.90
   0  -4  -2  364.26   15.70
   0  -4   2  382.56   16.20
   0  -4   2  425.26   16.70
   0  -4   2  391.36   17.00
   0  -4   2  368.96   17.70
   0  -4  -2  386.66   16.30
   0  -4  -2  419.36   17.60
   0  -4  -2  382.66   17.80
   0  -4  -2  399.46   14.80
   0   4   2  367.26   12.90
   0   4  -2  380.86   13.00
   0   4  -2  389.86   15.50
   0   4   2  380.46   16.10
   0   4   2  388.66   15.90
   0   4  -2  398.96   17.30
   0   4  -2  417.26   18.20
   0   4   2  384.96   17.20
   0   4  -2  402.76   19.60
   0   4  -2  402.06   14.80
   0   4   2  412.36   18.70
   1  -4   2    0.20    1.90
  -1  -4  -2    0.40    0.90
   1  -4   2   12.10    3.30
  -1  -4  -2    1.00    0.80
  -1  -4  -2    1.30    1.70
   1  -4   2   -2.10    1.60
  -1  -4  -2    2.90    1.90
  -1  -4  -2   -0.80    1.50
   1  -4   2    1.70    1.80
  -1  -4  -2    2.60    2.10
   1   4   2    0.50    0.90
  -1   4  -2    1.50    1.70
   1   4   2   -0.10    1.20
   1   4   2    0.70    1.60
   1   4   2   -0.30    0.90
   1   4   2   -1.20    1.30
  -1   4  -2   -1.90    1.20
   1   4   2    1.00    1.80
  -1   4  -2   -0.70    0.90
  -1   4  -2   -0.40    1.20
   1   4   2    0.90    1.10
  -1   4  -2   -0.50    1.30
  -1   4  -2    0.80    1.60
  -2  -4  -2   13.10    3.60
   2  -4   2    7.40    2.70
  -2  -4  -2   12.80    3.90
  -2  -4  -2   12.40    2.30
  -2  -4  -2    7.60    3.30
  -2  -4  -2   17.80    3.80
   2  -4   2    9.00    3.30
  -2  -4  -2   17.80    3.90
   2  -4   2   14.50    3.70
  -2  -4  -2   12.90    3.50
   2  -4   2    9.80    3.50
  -2  -4  -2   14.60    1.80
  -2   4  -2   12.30    3.20
  -2   4  -2    8.40    3.00
   2   4   2   14.50    3.70
   2   4   2   14.60    4.00
   2   4   2   12.60    1.70
   2   4   2   14.10    4.30
   2   4   2   22.30    5.40
  -2   4  -2   13.00    2.80
   2   4   2   16.90    4.10
   2   4   2   12.50    2.80
   2   4   2   14.20    3.30
   2   4   2   18.80    3.40
  -2   4  -2   15.00    2.10
   2   4   2   13.40    2.20
  -2   4  -2   14.60    3.80
   2   4   2   16.30    3.30
  -2   4  -2   13.80    4.80
  -3  -4  -2  266.07   14.30
  -3  -4  -2  244.98    9.90
   3  -4   2  256.07   13.00
  -3  -4  -2  240.68    8.90
   3  -4   2  241.68   14.70
  -3  -4  -2  269.77   15.60
   3  -4   2  236.78   14.60
  -3  -4  -2  249.28   11.90
   3  -4   2  235.38   12.30
  -3  -4  -2  260.87   13.70
  -3  -4  -2  247.38   15.00
  -3   4  -2  249.38   18.00
   3   4   2  250.27   14.10
   3   4   2  258.37   13.20
  -3   4  -2  253.77   11.40
   3   4   2  246.88   12.20
   3   4   2  246.88   13.90
  -3   4  -2  252.67   14.40
   3   4   2  249.18   15.50
   3   4   2  233.58    9.60
  -3   4  -2  246.28   13.70
   3   4   2  235.28   12.60
  -4  -4  -2  259.07   14.50
  -4  -4  -2  221.48   10.40
   4  -4   2  244.08   13.30
   4  -4   2  245.48   10.00
  -4  -4  -2  226.68   17.00
  -4  -4  -2  257.97   10.70
   4  -4   2  235.68    9.70
  -4  -4  -2  233.28   14.90
   4  -4   2  247.58   10.40
   4  -4   2  238.78   15.40
  -4  -4  -2  254.37    9.50
   4  -4   2  247.08   15.60
   4  -4   2  243.78   13.30
   4  -4   2  241.38    9.50
   4  -4   2  249.08   10.00
  -4  -4  -2  230.58    9.10
  -4  -4  -2  249.08   15.90
   4   4   2  237.98   14.30
   4   4   2  233.88   13.40
  -4   4  -2  260.67   12.90
   4   4   2  242.78   10.30
   4   4   2  222.18   10.10
   4   4   2  243.38   10.40
   4   4   2  249.18   15.20
  -4   4  -2  241.78   12.20
  -4   4  -2  248.68   15.00
  -4   4  -2  267.67   14.80
   4   4   2  247.58   16.50
  -4   4  -2  257.67   19.50
   4   4   2  260.67   14.00
   4   4   2  233.18   14.20
  -5  -4  -2   -0.40    1.30
   5  -4   2    2.00    2.40
   5  -4   2   12.40    3.60
  -5  -4  -2    0.60    1.50
   5  -4   2    0.40    2.70
   5  -4   2    1.30    1.80
   5  -4   2    1.70    2.80
  -5  -4  -2    0.30    2.00
  -5  -4  -2   -2.10    2.00
   5  -4   2    1.50    2.00
   5  -4   2    0.80    1.70
   5  -4   2   -0.40    2.70
   5  -4   2    0.40    2.30
  -5  -4  -2    0.50    1.20
   5  -4   2    6.90    2.50
  -5  -4  -2    2.50    2.80
   5  -4   2    3.50    1.80
  -5  -4  -2   -0.80    2.60
   5  -4   2   -1.60    2.00
  -5  -4  -2    1.80    4.60
   5  -4   2    0.10    1.60
  -5   4  -2   -2.10    2.30
   5   4   2    8.60    3.00
  -5   4  -2    1.00    2.80
   5   4   2    3.80    2.30
  -5   4  -2    0.30    3.10
   5   4   2    2.60    3.00
   5   4   2    0.00    2.70
   5   4   2    1.30    1.90
   5   4   2   -0.80    1.60
   5   4   2   -1.50    1.90
  -5   4  -2    2.40    4.70
   5   4   2    1.70    1.80
   5   4   2    1.90    1.90
   5   4   2    0.60    1.80
   5   4   2    1.20    1.60
   5   4   2   11.30    4.70
   5   4   2    0.10    2.70
   5   4   2    1.30    2.30
  -6  -4  -2  381.06   13.60
  -6  -4  -2  343.57   12.60
   6  -4   2  378.16   21.60
   6  -4   2  352.36   13.30
  -6  -4  -2  353.76   12.90
  -6  -4  -2  357.66   19.90
   6  -4   2  367.36   13.60
  -6  -4  -2  368.76   15.10
   6  -4   2  348.07   13.50
   6  -4   2  383.46   18.60
   6  -4   2  357.66   13.40
  -6  -4  -2  362.96   13.50
   6  -4   2  349.87   12.90
   6  -4   2  341.97   13.90
  -6  -4  -2  296.47   20.80
   6  -4   2  340.07   13.20
   6  -4   2  345.97   13.30
   6  -4   2  346.57   12.90
  -6  -4  -2  358.26   22.00
  -6   4  -2  341.57   18.90
   6   4   2  369.26   14.40
   6   4   2  361.76   20.60
  -6   4  -2  374.76   20.60
   6   4   2  354.26   13.80
   6   4   2  409.06   25.00
   6   4   2  360.56   19.20
   6   4   2  366.26   13.50
  -6   4  -2  327.07   21.30
   6   4   2  386.96   14.20
   6   4   2  354.96   20.30
   6   4   2  378.76   14.50
   6   4   2  369.26   13.20
   6   4   2  382.86   14.60
   7  -4   2  275.47   11.10
  -7  -4  -2  310.27   21.90
  -7  -4  -2  305.87   11.90
   7  -4   2  275.57   11.60
  -7  -4  -2  306.37   21.20
  -7  -4  -2  316.07   11.70
  -7  -4  -2  316.77   19.00
   7  -4   2  303.97   12.30
  -7  -4  -2  304.87   13.80
   7  -4   2  310.27   11.40
   7  -4   2  289.97   11.70
  -7  -4  -2  306.37   12.20
   7  -4   2  285.47   11.50
   7  -4   2  309.27   11.90
   7  -4   2  298.57   11.70
   7  -4   2  283.87   16.40
   7   4   2  288.67   19.00
   7   4   2  299.47   12.00
  -7   4  -2  320.17   19.90
   7   4   2  300.87   12.60
   7   4   2  307.87   12.90
   7   4   2  302.17   21.10
   7   4   2  323.67   18.20
   7   4   2  291.77   12.40
   7   4   2  304.47   13.00
   7   4   2  290.07   11.40
  -8  -4  -2   71.39    9.70
   8  -4   2   72.89    4.60
   8  -4   2   70.19    4.80
   8  -4   2   63.59    5.00
  -8  -4  -2   79.89    6.50
  -8  -4  -2   68.39    5.00
   8  -4   2   68.29    4.80
  -8  -4  -2   68.39   12.60
  -8  -4  -2   68.49    4.90
  -8  -4  -2   71.69    4.80
   8   4   2   75.19    5.50
   8   4   2   70.19    5.50
   8   4   2   60.09    8.70
   8   4   2   80.39    5.30
   8   4   2   68.39    5.50
   8   4   2   69.59    5.30
   8   4   2   62.39   11.50
  -9  -4  -2    1.80    1.30
  -9  -4  -2   -1.60    1.40
  -9  -4  -2   -1.30    0.90
   9   4   2    0.10    1.30
   9   4   2    2.00    1.40
   9   4   2    0.90    1.20
   9   4   2    5.20    1.80
   9   4   2    1.60    1.30
 -10  -4  -2   85.09    4.40
 -10  -4  -2   83.69    4.10
 -10  -4  -2   78.59    4.50
  10   4   2   82.69    4.50
  10   4   2   83.79    4.80
  10   4   2   88.39    4.40
  10   4   2   86.69    4.70
  10   4   2   84.59    4.70
 -10  -5   2   14.60    2.20
 -10  -5   2   14.60    1.50
  10   5  -2   14.90    1.90
  10   5  -2   13.60    1.90
  10   5  -2   17.70    2.00
   9  -5  -2    5.90    1.90
  -9  -5   2    8.00    2.00
  -9  -5   2    7.10    1.40
  -9  -5   2    8.80    4.70
   9  -5  -2    5.90    1.80
  -9  -5   2    6.50    1.60
   9  -5  -2    5.50    1.80
   9   5  -2    7.90    1.80
   9   5  -2    4.50    1.60
   9   5  -2    4.90    1.50
   9   5  -2    4.30    1.60
   9   5  -2    2.20    1.40
  -8  -5   2  209.88    8.80
   8  -5  -2  203.18    8.70
   8  -5  -2  203.38    8.80
   8  -5  -2  203.58    8.30
  -8  -5   2  183.18   14.50
   8  -5  -2  198.68    8.40
  -8  -5   2  203.98    8.30
   8  -5  -2  188.88    8.50
  -8  -5   2  217.28    9.80
   8  -5  -2  203.58    9.00
  -8  -5   2  205.88   10.40
   8   5  -2  207.78    8.60
   8   5  -2  208.18    9.10
   8   5  -2  208.48   14.80
   8   5  -2  205.68    8.70
   8   5  -2  212.78    9.90
   8   5  -2  205.58    9.80
   8   5  -2  186.08    8.80
  -7  -5   2  680.13   34.40
  -7  -5   2  656.23   34.60
   7  -5  -2  738.43   23.00
   7  -5  -2  728.73   22.50
  -7  -5   2  707.93   21.70
   7  -5  -2  684.43   21.20
  -7  -5   2  731.33   24.70
   7  -5  -2  699.03   23.00
   7  -5  -2  691.63   22.50
  -7  -5   2  682.33   35.30
  -7  -5   2  700.73   23.70
  -7  -5   2  674.63   31.50
  -7  -5   2  671.23   30.50
   7  -5  -2  709.43   23.20
  -7  -5   2  722.73   21.90
  -7  -5   2  729.83   22.50
   7  -5  -2  717.13   22.30
   7   5  -2  659.83   22.10
   7   5  -2  701.73   34.00
   7   5  -2  727.93   23.90
   7   5  -2  719.63   23.00
   7   5  -2  712.93   23.90
   7   5  -2  711.73   22.20
   7   5  -2  731.93   31.10
   7   5  -2  712.13   34.10
  -7   5   2  645.24   33.10
   7   5  -2  710.13   22.50
   7   5  -2  707.33   22.80
   6  -5  -2  561.34   19.20
  -6  -5   2  535.35   27.30
  -6  -5   2  526.25   19.90
   6  -5  -2  529.65   17.80
  -6  -5   2  550.44   17.70
  -6  -5   2  533.15   18.10
   6  -5  -2  557.84   18.90
  -6  -5   2  529.55   29.50
   6  -5  -2  544.55   17.70
   6  -5  -2  525.85   27.00
   6  -5  -2  574.34   18.70
   6  -5  -2  571.84   29.20
   6  -5  -2  557.04   19.50
  -6  -5   2  501.25   28.00
  -6  -5   2  543.05   26.20
   6  -5  -2  542.85   18.50
  -6  -5   2  547.75   18.20
   6  -5  -2  569.74   19.10
  -6  -5   2  440.76   24.10
   6   5  -2  549.05   18.70
   6   5  -2  525.95   31.90
  -6   5   2  513.45   26.10
   6   5  -2  560.44   19.80
   6   5  -2  549.95   18.10
   6   5  -2  556.84   19.70
   6   5  -2  592.44   29.30
  -6   5   2  516.05   30.90
   6   5  -2  565.54   18.70
   6   5  -2  547.15   28.80
   6   5  -2  544.05   26.00
  -6   5   2  564.94   28.50
   6   5  -2  529.75   18.50
   6   5  -2  559.34   18.80
   5  -5  -2    5.90    2.10
   5  -5  -2    6.70    3.90
  -5  -5   2   10.70    5.00
  -5  -5   2    6.10    1.90
   5  -5  -2    7.90    2.40
  -5  -5   2    9.30    4.20
   5  -5  -2    7.30    2.30
   5  -5  -2   10.50    4.90
  -5  -5   2   13.50    5.60
   5  -5  -2    4.30    2.00
   5  -5  -2    7.00    2.30
   5  -5  -2    4.40    4.00
  -5  -5   2    8.60    4.90
   5  -5  -2    6.10    2.40
   5  -5  -2    5.10    2.30
  -5  -5   2    8.30    2.60
  -5  -5   2    8.30    3.30
  -5  -5   2   11.70    2.60
   5  -5  -2   10.10    2.80
  -5  -5   2    7.20    1.70
   5   5  -2    5.70    2.10
   5   5  -2   11.20    2.50
  -5   5   2    5.70    2.10
   5   5  -2    8.10    5.50
   5   5  -2   11.50    2.90
   5   5  -2    4.60    2.00
   5   5  -2    5.60    3.80
   5   5  -2    7.20    2.30
   5   5  -2    6.00    2.70
   5   5  -2    8.90    4.50
   5   5  -2    6.00    3.50
  -5   5   2    4.70    4.30
  -5   5   2    9.40    5.20
   5   5  -2   11.40    2.80
  -5   5   2    4.60    3.50
   4  -5  -2  233.78   16.80
   4  -5  -2  257.37   10.40
   4  -5  -2  253.67   10.70
  -4  -5   2  222.58   18.00
   4  -5  -2  239.18   10.70
  -4  -5   2  248.88   15.40
  -4  -5   2  234.78    9.60
  -4  -5   2  239.58   10.70
   4  -5  -2  245.08   13.60
   4  -5  -2  245.78   10.90
  -4  -5   2  237.38    9.10
  -4  -5   2  248.38    9.50
   4  -5  -2  241.18    9.90
  -4  -5   2  262.27   17.30
   4  -5  -2  253.37   16.40
  -4  -5   2  242.68   10.20
   4  -5  -2  264.17   10.50
  -4  -5   2  248.28   17.10
   4  -5  -2  252.67   10.70
  -4  -5   2  230.88   14.20
  -4  -5   2  239.68   13.60
   4  -5  -2  260.67   10.40
   4  -5  -2  253.77   16.80
   4   5  -2  239.88   10.10
   4   5  -2  229.68   17.70
  -4   5   2  247.08    9.70
   4   5  -2  252.97   10.80
   4   5  -2  242.48   15.80
  -4   5   2  251.07   16.60
   4   5  -2  256.47   10.90
   4   5  -2  260.77   15.30
   4   5  -2  243.68   10.30
  -4   5   2  249.88   17.80
  -4   5   2  251.57   15.00
   4   5  -2  248.78   10.40
   4   5  -2  246.18   10.50
   4   5  -2  265.77   16.90
   3  -5  -2   35.10    3.80
   3  -5  -2   46.20    4.30
  -3  -5   2   38.00    7.50
   3  -5  -2   36.60    3.80
  -3  -5   2   43.60    8.40
   3  -5  -2   36.30    3.70
  -3  -5   2   29.90    3.90
   3  -5  -2   39.10    3.90
   3  -5  -2   38.40    3.90
  -3  -5   2   33.80    2.80
   3  -5  -2   38.20    5.30
  -3  -5   2   35.60    4.30
   3  -5  -2   43.60    3.90
   3  -5  -2   35.00    7.30
   3  -5  -2   31.20    6.80
  -3  -5   2   41.10    4.00
  -3  -5   2   33.30    5.30
   3  -5  -2   43.70    4.30
  -3  -5   2   32.40    2.80
  -3  -5   2   23.80    3.80
   3  -5  -2   37.80    7.60
  -3  -5   2   33.50    5.60
  -3   5   2   31.00    5.60
   3   5  -2   37.90    7.00
   3   5  -2   53.09    8.10
  -3   5   2   37.90    8.20
   3   5  -2   35.70    5.80
   3   5  -2   38.80    2.60
  -3   5   2   36.30    3.40
   3   5  -2   36.60    3.60
   3   5  -2   43.90    5.90
   3   5  -2   34.60    6.50
   3   5  -2   33.20    3.80
   3   5  -2   37.60    2.60
  -3   5   2   40.70    7.10
  -2  -5   2   95.89    8.40
   2  -5  -2   96.49    5.80
   2  -5  -2   98.49    8.10
   2  -5  -2   81.89    9.20
  -2  -5   2   87.89    9.40
   2  -5  -2   96.39    5.80
  -2  -5   2   98.19    4.40
   2  -5  -2   89.99    9.30
  -2  -5   2   96.49    9.10
   2  -5  -2  109.19    6.70
   2  -5  -2   96.89    5.50
   2  -5  -2   89.19    5.80
   2  -5  -2   99.79    5.60
   2  -5  -2   98.69    9.20
  -2  -5   2  101.59    8.10
   2  -5  -2   97.19    5.90
  -2  -5   2   98.79    5.80
  -2  -5   2   94.69    6.10
  -2   5   2   97.89    5.40
   2   5  -2   96.69    9.20
   2   5  -2   99.39    5.70
   2   5  -2   92.29    7.90
   2   5  -2   99.99   10.10
  -2   5   2   93.99    8.00
  -2   5   2   91.19    5.50
   2   5  -2   91.69    8.20
   2   5  -2   93.59    7.90
   2   5  -2   96.49    4.80
  -2   5   2   97.09    9.20
  -2   5   2   86.09    7.90
   2   5  -2  115.89    8.10
  -2   5   2  101.99   10.30
   2   5  -2   88.39    8.90
   2   5  -2   89.69    4.70
  -1  -5   2   75.49    7.50
   1  -5  -2   61.79    6.40
  -1  -5   2   53.59    6.50
   1  -5  -2   63.99    5.30
  -1  -5   2   62.89    7.90
  -1  -5   2   68.49    7.00
   1  -5  -2   68.99    7.90
   1  -5  -2   67.19    7.90
  -1   5   2   68.39    6.70
   1   5  -2   69.19    7.50
  -1   5   2   57.49    7.10
  -1   5   2   65.99    4.60
   1   5  -2   78.89    9.10
   1   5  -2   66.89    8.10
   1   5  -2   66.99    4.00
  -1   5   2   64.29    8.10
   1   5  -2   69.59    6.50
  -1   5   2   75.89    7.10
   1   5  -2   73.19    7.00
   1   5  -2   71.69    6.70
  -1   5   2   69.69    4.30
   0  -5   2   -0.20    2.20
   0  -5  -2    0.00    2.00
   0  -5  -2    0.80    2.00
   0  -5  -2    0.00    1.90
   0  -5   2    4.20    2.80
   0  -5   2    4.00    2.30
   0  -5  -2    0.40    2.00
   0  -5   2    1.00    2.20
   0   5   2    0.50    2.10
   0   5   2   -0.20    1.00
   0   5   2    3.50    2.60
   0   5   2    8.60    2.20
   0   5  -2    1.90    1.20
   0   5   2    4.60    2.50
   0   5  -2   -1.30    2.30
   0   5  -2    1.60    2.00
   0   5  -2    0.60    1.10
   0   5   2   11.50    3.70
   0   5  -2    1.30    1.90
   0   5  -2    1.40    2.10
   0   5  -2    1.50    2.00
   0   5  -2    3.70    2.70
  -1  -5  -2  960.30   32.50
   1  -5   2  927.61   32.40
  -1  -5  -2  985.10   34.10
  -1  -5  -2  952.10   36.80
   1  -5   2 1012.70   36.50
   1  -5   2 1022.80   34.30
   1  -5   2  933.51   36.70
  -1  -5  -2  954.30   34.80
  -1   5  -2  941.01   35.20
   1   5   2  957.50   37.10
   1   5   2  977.80   27.50
   1   5   2  942.01   28.70
  -1   5  -2  982.90   28.90
   1   5   2  960.30   35.60
  -1   5  -2  963.00   27.70
  -1   5  -2  956.90   40.40
   1   5   2  912.01   33.70
   1   5   2  987.80   38.00
   1   5   2  975.90   32.90
   1   5   2  976.20   33.50
  -1   5  -2  949.11   36.20
  -1   5  -2  925.51   30.30
  -2  -5  -2   14.00    2.60
   2  -5   2   20.10    5.70
  -2  -5  -2   15.20    2.80
  -2  -5  -2   10.50    3.60
   2  -5   2   13.70    2.70
   2  -5   2   12.90    2.70
  -2  -5  -2   10.40    4.00
   2  -5   2    6.40    3.30
   2  -5   2   29.70    5.50
   2  -5   2    8.30    4.10
   2  -5   2    9.30    2.80
  -2  -5  -2   11.30    1.70
  -2  -5  -2    9.00    4.30
   2  -5   2   17.40    2.80
   2  -5   2   15.40    2.90
   2  -5   2   16.20    2.90
  -2  -5  -2   12.20    4.00
   2  -5   2   20.30    3.20
  -2  -5  -2   10.10    1.60
   2   5   2   13.10    2.80
  -2   5  -2    9.30    3.70
  -2   5  -2    9.80    5.10
   2   5   2   16.50    4.50
  -2   5  -2    8.90    3.50
   2   5   2   13.00    2.50
   2   5   2   12.40    3.90
  -2   5  -2   14.70    3.60
   2   5   2   12.30    3.60
   2   5   2   26.30    6.50
   2   5   2   11.00    1.90
  -2   5  -2   16.50    4.10
  -2   5  -2   15.00    2.70
   2   5   2   10.70    1.80
   2   5   2   12.30    3.90
  -2   5  -2   12.60    2.30
   2   5   2   11.30    3.30
  -3  -5  -2  167.48   10.70
   3  -5   2  168.68    8.40
   3  -5   2  171.78   11.50
  -3  -5  -2  169.48    6.80
   3  -5   2  168.18    7.80
  -3  -5  -2  167.88    6.70
  -3  -5  -2  160.88    7.40
  -3  -5  -2  148.19    7.60
  -3  -5  -2  154.38   11.50
   3  -5   2  173.48    8.30
   3  -5   2  213.08   14.90
  -3  -5  -2  148.79   12.90
   3  -5   2  156.98   13.00
  -3  -5  -2  162.88    7.90
   3  -5   2  170.08    8.00
   3  -5   2  163.58   10.60
   3  -5   2  167.58    7.60
   3  -5   2  171.98    8.20
   3  -5   2  163.78    8.00
  -3  -5  -2  171.48   12.30
   3  -5   2  171.28    8.00
   3   5   2  163.48    8.30
   3   5   2  168.98   12.50
   3   5   2  176.28   11.70
  -3   5  -2  176.18   13.30
  -3   5  -2  166.98   16.60
  -3   5  -2  150.78    9.20
  -3   5  -2  169.08    7.50
  -3   5  -2  167.88   10.80
  -3   5  -2  172.28   12.50
   3   5   2  177.98   14.40
   3   5   2  186.78   13.20
   3   5   2  159.58    6.10
   4  -5   2   91.09    8.20
  -4  -5  -2   91.79    5.90
   4  -5   2   88.19    6.10
  -4  -5  -2   87.79   12.70
   4  -5   2   87.99   10.40
   4  -5   2   87.89    5.70
   4  -5   2   86.89    6.10
  -4  -5  -2   84.99    5.90
   4  -5   2   84.59    5.40
   4  -5   2   90.89    5.70
   4  -5   2   78.09    5.50
  -4  -5  -2   85.59    9.10
   4  -5   2   85.59    5.70
   4  -5   2   78.49    6.10
   4  -5   2   80.19    9.80
  -4  -5  -2   83.79    4.70
  -4  -5  -2   85.39    9.80
  -4  -5  -2   85.19    4.90
  -4  -5  -2   77.29    5.10
  -4  -5  -2   87.79   10.50
   4  -5   2   94.59    5.60
   4  -5   2  100.19    8.90
   4   5   2   82.39    5.90
   4   5   2   79.49    9.50
   4   5   2   87.39   11.10
  -4   5  -2   82.79   13.50
   4   5   2   90.69    6.00
  -4   5  -2   97.09    8.30
  -4   5  -2   93.79    9.60
   4   5   2   86.09    5.70
   4   5   2   85.49    5.60
   4   5   2   95.99   10.00
   4   5   2   89.79    8.80
   4   5   2   81.79    5.40
   4   5   2   89.39    6.10
  -4   5  -2   93.19   10.20
  -4   5  -2   79.19    5.00
  -5  -5  -2   92.39   11.10
   5  -5   2   99.69    6.20
   5  -5   2   93.59    5.90
   5  -5   2   88.59    6.10
   5  -5   2   90.79    6.10
  -5  -5  -2   97.39    5.30
  -5  -5  -2   88.89    5.50
   5  -5   2   87.09    6.40
  -5  -5  -2   85.49    6.40
   5  -5   2   93.39    6.50
   5  -5   2   98.39    6.10
   5  -5   2  104.89   11.60
  -5  -5  -2   87.39   11.40
   5  -5   2  101.29   11.20
  -5  -5  -2   95.09   10.20
  -5  -5  -2   97.49    6.20
  -5  -5  -2   96.39    5.50
   5  -5   2   89.39    6.00
   5  -5   2   96.69    5.80
   5  -5   2  104.49    9.70
   5   5   2   94.19   10.60
   5   5   2   89.89    5.90
  -5   5  -2   97.69    9.00
  -5   5  -2  111.69   12.70
   5   5   2   98.79    6.20
   5   5   2   97.29   12.40
   5   5   2   93.79    6.30
   5   5   2  102.29    6.30
   5   5   2   89.19    5.90
   5   5   2  102.19   11.10
  -5   5  -2   83.59    9.70
   5   5   2  103.89    9.80
   5   5   2   95.19    6.40
   5   5   2   98.59    6.00
   6  -5   2  521.95   18.50
   6  -5   2  508.55   17.50
  -6  -5  -2  474.05   28.00
   6  -5   2  491.55   17.60
   6  -5   2  496.55   17.50
  -6  -5  -2  521.25   16.80
  -6  -5  -2  526.95   17.40
  -6  -5  -2  532.55   28.80
  -6  -5  -2  509.45   16.60
   6  -5   2  542.25   24.00
   6  -5   2  486.25   16.90
   6  -5   2  523.35   17.10
  -6  -5  -2  518.95   17.70
   6  -5   2  483.45   27.00
   6  -5   2  467.55   16.90
  -6  -5  -2  501.85   19.10
  -6  -5  -2  507.35   25.60
   6  -5   2  519.05   17.80
   6   5   2  493.45   27.50
   6   5   2  512.35   24.70
   6   5   2  491.55   17.10
   6   5   2  527.75   18.80
   6   5   2  514.95   18.20
   6   5   2  513.75   18.00
   6   5   2  507.05   31.10
   6   5   2  496.35   17.70
  -6   5  -2  464.35   22.20
   6   5   2  534.15   27.40
   6   5   2  490.85   17.00
  -6   5  -2  498.35   26.10
  -7  -5  -2   33.70    9.10
   7  -5   2   38.40    3.80
  -7  -5  -2   54.79    4.60
  -7  -5  -2   34.30    9.90
  -7  -5  -2   44.20    3.70
   7  -5   2   42.60    4.10
   7  -5   2   48.50    4.40
  -7  -5  -2   58.49    8.80
   7  -5   2   49.00    4.00
  -7  -5  -2   44.70    3.90
  -7  -5  -2   46.30    5.10
   7  -5   2   46.50    4.10
   7  -5   2   48.20   12.60
   7  -5   2   35.80    4.00
   7  -5   2   42.40    4.10
  -7   5  -2   37.60    9.00
   7   5   2   37.60    3.80
   7   5   2   36.80    4.00
   7   5   2   36.20    9.70
   7   5   2   27.70    8.40
   7   5   2   36.00    7.60
   7   5   2   47.30    4.70
   7   5   2   44.90    4.40
   7   5   2   40.20    4.30
   7   5   2   45.00    4.10
  -8  -5  -2   44.80    3.80
   8  -5   2   44.80    3.80
   8  -5   2   43.10    3.70
   8  -5   2   43.00    3.80
   8  -5   2   38.00    3.50
  -8  -5  -2   39.00    4.80
  -8  -5  -2   35.10    7.80
  -8  -5  -2   46.10    3.90
  -8  -5  -2   42.80    3.50
   8   5   2   43.30    4.10
   8   5   2   48.60    4.30
   8   5   2   48.50    4.40
   8   5   2   44.40    4.20
   8   5   2   39.90    7.80
   8   5   2   49.10    3.90
  -9  -5  -2   -0.10    0.70
  -9  -5  -2    0.90    1.20
  -9  -5  -2    1.50    1.10
   9   5   2   -0.30    1.20
   9   5   2   -0.90    0.90
   9   5   2    1.30    1.30
   9   5   2    0.70    1.30
   9   5   2    0.90    1.30
 -10  -5  -2   13.60    1.90
 -10  -5  -2   13.20    1.40
  10   5   2   12.40    1.80
  10   5   2   12.80    1.70
  10   5   2   12.00    1.70
  -9  -6   2   34.60    2.90
  -9  -6   2   37.80    2.10
   9   6  -2   33.90    2.90
   9   6  -2   30.50    2.80
   9   6  -2   34.60    2.90
  -8  -6   2   25.50    3.30
   8  -6  -2   37.80    3.00
   8  -6  -2   36.40    3.20
   8  -6  -2   35.00    3.10
   8  -6  -2   36.30    3.30
  -8  -6   2   36.90    2.60
  -8  -6   2   29.70    2.70
   8  -6  -2   27.20    2.90
   8   6  -2   33.50    3.40
   8   6  -2   32.60    3.40
   8   6  -2   36.80    3.10
   8   6  -2   30.80    3.20
   7  -6  -2   23.30    3.30
   7  -6  -2   31.70    3.70
  -7  -6   2   25.50    2.80
   7  -6  -2   22.90    3.10
   7  -6  -2   27.50    3.10
  -7  -6   2   27.40    2.70
  -7  -6   2   27.10    3.60
  -7  -6   2   30.60    3.90
  -7  -6   2   20.70    6.10
   7  -6  -2   25.30    3.00
   7  -6  -2   23.00    3.20
   7  -6  -2   30.10    3.40
   7   6  -2   22.60    6.20
  -7   6   2   15.20    6.50
   7   6  -2   24.80    3.60
   7   6  -2   28.50    3.20
  -7   6   2   29.40    4.30
   7   6  -2   31.00    3.80
   7   6  -2   23.40    3.10
   7   6  -2   27.30    3.30
  -6  -6   2  264.27   10.90
  -6  -6   2  273.37   12.20
  -6  -6   2  281.47   21.70
  -6  -6   2  269.77   10.00
   6  -6  -2  271.27   10.70
   6  -6  -2  262.87   11.90
   6  -6  -2  261.27   11.00
   6  -6  -2  280.97   11.90
  -6  -6   2  261.57   17.60
  -6  -6   2  256.27   20.70
  -6  -6   2  269.07    9.90
   6  -6  -2  303.17   11.70
   6  -6  -2  287.67   11.40
   6  -6  -2  288.07   11.80
   6  -6  -2  273.17   20.60
   6  -6  -2  268.17   10.50
   6   6  -2  271.97   11.20
  -6   6   2  291.67   11.80
   6   6  -2  271.87   11.00
   6   6  -2  263.97   10.90
   6   6  -2  258.77   17.20
   6   6  -2  278.17   11.30
  -6   6   2  253.17   16.50
   6   6  -2  251.07   19.30
   6   6  -2  296.67   21.00
   6   6  -2  289.37   12.40
  -6   6   2  273.67   19.80
   5  -6  -2 1616.44   45.90
   5  -6  -2 1556.44   44.60
   5  -6  -2 1607.64   45.30
   5  -6  -2 1580.94   45.40
  -5  -6   2 1570.44   44.40
  -5  -6   2 1513.25   42.80
  -5  -6   2 1570.54   42.40
  -5  -6   2 1509.75   42.30
   5  -6  -2 1578.74   44.60
   5  -6  -2 1651.43   44.80
   5  -6  -2 1494.15   43.50
   5  -6  -2 1530.55   58.39
   5  -6  -2 1537.75   44.00
  -5  -6   2 1491.15   54.29
  -5  -6   2 1524.75   58.49
  -5  -6   2 1577.44   45.80
  -5  -6   2 1545.95   58.99
   5  -6  -2 1569.84   56.59
   5   6  -2 1529.95   57.69
  -5   6   2 1347.37   76.59
   5   6  -2 1548.95   56.19
   5   6  -2 1592.44   44.80
  -5   6   2 1499.15   57.19
   5   6  -2 1480.95   43.60
   5   6  -2 1572.24   44.60
  -5   6   2 1572.34   44.70
   5   6  -2 1545.25   53.99
   5   6  -2 1506.65   43.60
  -5   6   2 1510.35   52.79
   5   6  -2 1636.34   46.00
   4  -6  -2    4.90    2.30
  -4  -6   2    4.50    2.30
   4  -6  -2    5.00    2.00
  -4  -6   2    2.30    1.50
   4  -6  -2    1.80    4.30
   4  -6  -2    2.60    2.00
  -4  -6   2    3.30    3.30
   4  -6  -2    0.40    1.50
  -4  -6   2    4.60    4.70
   4  -6  -2    0.80    1.60
   4  -6  -2    0.30    1.40
   4  -6  -2   -1.40    3.30
   4  -6  -2    1.50    1.70
   4  -6  -2    0.60    4.10
  -4  -6   2    3.10    1.80
   4  -6  -2    2.30    2.00
  -4  -6   2    8.80    2.40
  -4  -6   2    0.70    1.00
  -4  -6   2    2.90    4.00
   4   6  -2    5.40    4.00
   4   6  -2    0.40    1.60
   4   6  -2    0.80    3.00
  -4   6   2   -2.80    4.60
  -4   6   2   -3.30    2.40
  -4   6   2   -0.90    1.40
   4   6  -2   -1.10    2.60
   4   6  -2    6.40    2.40
   4   6  -2    2.50    1.90
   4   6  -2   -4.20    2.70
  -4   6   2    2.60    3.10
   4   6  -2    0.10    4.20
  -4   6   2    4.60    2.30
  -4   6   2    5.80    5.20
   3  -6  -2   36.20    4.00
  -3  -6   2   28.50    3.70
   3  -6  -2   29.40    3.60
   3  -6  -2   31.10    3.90
   3  -6  -2   26.00    3.80
   3  -6  -2   26.70    3.40
  -3  -6   2   31.30    3.40
   3  -6  -2   29.30    3.60
   3  -6  -2   40.30    8.50
  -3  -6   2   24.20    6.30
  -3  -6   2   38.30    8.40
  -3  -6   2   34.80    4.40
   3  -6  -2   31.10    3.90
   3  -6  -2   30.50    6.40
   3  -6  -2   31.20    4.40
  -3  -6   2   28.90    2.30
   3  -6  -2   29.70    3.70
  -3  -6   2   34.50    7.50
   3  -6  -2   40.30    9.00
   3   6  -2   12.10    4.90
   3   6  -2   32.20    3.50
  -3   6   2   41.10    7.30
   3   6  -2   27.00    2.50
   3   6  -2   32.00    8.00
  -3   6   2   38.80    7.40
   3   6  -2   30.80    8.40
   3   6  -2   29.10    6.30
  -3   6   2   24.90    3.60
   3   6  -2   17.80    5.40
  -3   6   2   35.20    3.60
   3   6  -2   37.20    4.00
  -3   6   2   26.40    6.80
  -3   6   2   18.70    6.10
  -2  -6   2  326.67   17.90
  -2  -6   2  304.17   12.00
   2  -6  -2  309.87   12.20
  -2  -6   2  307.27   20.00
  -2  -6   2  314.87   12.60
   2  -6  -2  287.87   11.80
   2  -6  -2  297.77   19.50
  -2  -6   2  288.87   11.50
  -2  -6   2  298.57   11.40
   2  -6  -2  308.37   12.00
  -2  -6   2  321.37   18.40
   2  -6  -2  317.07   12.30
   2  -6  -2  299.17   19.30
   2  -6  -2  307.37   16.60
   2  -6  -2  306.07   11.70
   2  -6  -2  292.67   12.00
   2  -6  -2  298.57   12.40
   2  -6  -2  298.37   12.50
  -2  -6   2  313.27   17.30
   2  -6  -2  304.57   12.30
  -2   6   2  295.47   11.40
  -2   6   2  315.57   17.10
   2   6  -2  290.07   16.60
  -2   6   2  293.97   20.30
  -2   6   2  302.47   19.20
  -2   6   2  290.37   24.00
   2   6  -2  316.07   10.90
   2   6  -2  307.47   10.60
   2   6  -2  295.77   12.20
   2   6  -2  289.97   12.00
   2   6  -2  317.67   20.80
   2   6  -2  317.17   19.30
   2   6  -2  290.77   16.40
  -2   6   2  309.17   12.70
  -2   6   2  309.37   16.90
   2   6  -2  309.17   17.00
  -1  -6   2  221.28   10.50
  -1  -6   2  247.68   15.60
   1  -6  -2  253.57   10.40
   1  -6  -2  251.17   10.10
   1  -6  -2  228.08   10.40
  -1  -6   2  230.58    9.80
   1  -6  -2  230.08   10.30
  -1  -6   2  258.17   17.90
  -1  -6   2  229.58   14.70
  -1  -6   2  234.08   10.20
   1  -6  -2  258.97   10.60
  -1  -6   2  245.98   10.60
   1  -6  -2  243.28   17.20
  -1  -6   2  254.47   10.00
   1  -6  -2  244.28   10.70
  -1  -6   2  259.67   15.40
   1  -6  -2  245.18   10.20
   1  -6  -2  249.58   14.80
   1  -6  -2  227.58    9.90
  -1  -6   2  258.67   10.60
  -1  -6   2  239.08    9.90
   1  -6  -2  238.28   16.50
   1   6  -2  259.07   15.30
  -1   6   2  252.47   18.20
  -1   6   2  240.38   11.00
   1   6  -2  231.48   18.30
  -1   6   2  222.78   19.80
   1   6  -2  260.97    9.80
  -1   6   2  245.88   14.90
   1   6  -2  221.48   15.70
   1   6  -2  242.58    9.20
  -1   6   2  242.48   14.50
   1   6  -2  230.48   14.10
   1   6  -2  243.28   17.70
  -1   6   2  220.48    9.60
   1   6  -2  256.37   11.10
   1   6  -2  245.98   10.60
   1   6  -2  264.97   14.50
  -1   6   2  239.48   16.50
  -1   6   2  238.88    9.80
   0  -6   2  239.48   17.10
   0  -6  -2  213.58    9.40
   0  -6   2  212.58    9.30
   0  -6   2  198.78    9.60
   0  -6   2  229.18    9.60
   0  -6   2  198.48    9.50
   0  -6  -2  212.48    9.10
   0  -6  -2  213.08   15.10
   0  -6  -2  218.98    9.80
   0  -6  -2  228.98    9.50
   0  -6  -2  216.08    9.80
   0  -6  -2  215.08    9.30
   0  -6  -2  205.58   15.80
   0  -6  -2  220.08    9.60
   0  -6   2  243.98   15.90
   0  -6   2  214.78    9.60
   0  -6  -2  205.68   13.40
   0  -6   2  219.38   10.00
   0  -6   2  207.58   13.80
   0  -6  -2  206.98    9.70
   0  -6   2  206.98    9.30
   0  -6   2  212.58    9.10
   0  -6   2  219.88   13.50
   0   6   2  232.48   17.20
   0   6   2  205.88   15.00
   0   6  -2  213.78    8.80
   0   6  -2  203.78   14.90
   0   6   2  224.48    9.10
   0   6  -2  205.28   15.90
   0   6  -2  232.98   10.40
   0   6  -2  219.38   14.50
   0   6   2  227.88   14.10
   0   6   2  217.08   13.60
   0   6   2  200.38   18.00
   0   6  -2  234.58    9.30
   0   6  -2  196.98   17.90
   0   6   2  200.38    8.60
   0   6   2  222.18   10.30
   0   6  -2  238.18   13.80
   0   6  -2  224.58   12.30
   1  -6   2  137.09    7.10
  -1  -6  -2  123.39    7.60
   1  -6   2  137.49   13.10
  -1  -6  -2  134.69    7.20
  -1  -6  -2  130.59   10.20
  -1  -6  -2  131.49    7.20
  -1  -6  -2  116.89   11.00
   1  -6   2  131.89   10.10
  -1  -6  -2  135.19    6.90
  -1  -6  -2  135.29   12.80
  -1  -6  -2  113.79    6.70
   1  -6   2  134.79    7.30
   1  -6   2  143.19    7.30
  -1  -6  -2  137.59    7.20
  -1  -6  -2  133.49    7.00
   1  -6   2  135.39    6.90
  -1  -6  -2  148.89   11.20
   1  -6   2  140.79    7.30
   1  -6   2  149.59    7.70
   1  -6   2  138.99   12.50
  -1  -6  -2  127.49    7.30
   1  -6   2  132.79    7.50
   1  -6   2  126.89   10.80
   1  -6   2  146.19    7.70
   1   6   2  143.39   10.80
  -1   6  -2  136.19   12.80
  -1   6  -2  142.09    7.80
   1   6   2  142.49   13.60
   1   6   2  142.69   12.30
  -1   6  -2  145.39   12.30
  -1   6  -2  142.59    6.90
   1   6   2  140.39   14.70
   1   6   2  131.19   11.00
   1   6   2  142.69    7.70
   1   6   2  139.49   10.90
  -1   6  -2  125.99    9.90
  -1   6  -2  115.49    7.00
  -1   6  -2  127.29   15.60
   1   6   2  139.69    6.60
   1   6   2  129.39    6.20
  -1   6  -2  149.88   12.20
  -2  -6  -2    7.50    3.00
   2  -6   2   -5.70    2.90
   2  -6   2    9.60    3.10
  -2  -6  -2    6.70    4.00
   2  -6   2   10.00    2.40
   2  -6   2    7.00    2.40
   2  -6   2    4.90    4.00
  -2  -6  -2    6.40    3.80
   2  -6   2    4.80    2.00
   2  -6   2   10.90    2.70
   2  -6   2   10.10    2.70
  -2  -6  -2    2.20    3.20
   2  -6   2    6.40    3.90
  -2  -6  -2    5.60    3.50
  -2  -6  -2    4.00    2.30
   2  -6   2    8.50    4.60
   2  -6   2   10.90    2.40
   2  -6   2    6.70    2.30
  -2  -6  -2   14.20    3.10
  -2  -6  -2    7.00    2.00
   2   6   2    7.40    1.60
  -2   6  -2    7.10    3.20
  -2   6  -2    2.10    1.60
   2   6   2    8.30    2.50
  -2   6  -2    4.90    3.80
   2   6   2    8.50    4.20
   2   6   2    5.30    1.50
  -2   6  -2    5.90    6.90
   2   6   2   13.20    4.30
   2   6   2    6.30    2.20
  -2   6  -2    7.40    2.10
   2   6   2    7.20    3.50
   2   6   2   -1.50    3.30
  -2   6  -2    5.30    3.70
  -2   6  -2    7.30    3.90
   2   6   2    9.00    4.00
   3  -6   2   14.30    5.80
  -3  -6  -2   15.60    6.30
   3  -6   2   12.30    2.80
  -3  -6  -2   12.90    2.70
   3  -6   2   13.80    5.00
  -3  -6  -2   15.80    5.80
   3  -6   2   12.50    3.00
  -3  -6  -2   19.70    2.70
   3  -6   2   12.50    3.20
   3  -6   2   11.90    2.40
  -3  -6  -2   24.50    6.60
   3  -6   2   27.00    7.40
   3  -6   2   16.20    3.00
   3  -6   2   16.40    3.50
  -3  -6  -2   20.40    6.00
   3  -6   2   13.80    2.70
   3  -6   2   11.30    3.00
  -3  -6  -2   24.30    3.80
  -3  -6  -2   14.20    2.00
   3  -6   2   25.70    3.30
   3   6   2   18.40    3.20
  -3   6  -2   14.30    4.30
  -3   6  -2   14.10    2.80
   3   6   2   18.70    5.50
   3   6   2   11.00    5.80
   3   6   2   11.00    3.30
   3   6   2   15.40    3.00
   3   6   2   16.70    5.80
  -3   6  -2   22.80    6.90
  -3   6  -2   19.90    5.70
   3   6   2   13.60    1.90
   3   6   2   16.40    5.30
  -3   6  -2   13.10    2.90
   4  -6   2    5.30    2.10
   4  -6   2    7.10    2.60
   4  -6   2    1.10    2.80
   4  -6   2    7.70    5.10
  -4  -6  -2   -0.90    3.60
  -4  -6  -2    3.00    1.20
   4  -6   2    3.30    1.90
   4  -6   2    3.10    2.10
  -4  -6  -2    4.20    3.60
   4  -6   2    8.70    2.50
   4  -6   2   10.30    4.60
  -4  -6  -2    5.50    2.10
  -4  -6  -2    4.70    1.90
  -4  -6  -2    4.20    4.70
   4  -6   2    7.70    2.60
  -4  -6  -2    6.10    2.40
   4  -6   2    6.10    4.40
   4  -6   2    6.50    2.40
   4  -6   2    7.00    2.70
  -4  -6  -2    6.40    1.60
  -4   6  -2    4.20    3.50
   4   6   2    9.40    4.70
   4   6   2    6.40    2.70
   4   6   2    4.10    5.40
   4   6   2    5.10    2.30
  -4   6  -2    4.20    6.20
   4   6   2    6.70    2.60
   4   6   2    6.80    2.30
   4   6   2    5.00    2.10
   4   6   2   13.70    5.70
  -4   6  -2    3.40    1.90
  -4   6  -2    5.10    3.70
   4   6   2    4.50    4.30
   5  -6   2   46.80    7.50
  -5  -6  -2   38.20    8.40
   5  -6   2   42.30    4.40
  -5  -6  -2   42.00    4.90
  -5  -6  -2   41.10    3.40
   5  -6   2   45.00    4.50
  -5  -6  -2   43.40    4.00
  -5  -6  -2   51.29   11.20
   5  -6   2   49.30    4.80
  -5  -6  -2   47.60    9.90
   5  -6   2   44.60    4.10
   5  -6   2   45.40   10.30
   5  -6   2   38.70    4.00
  -5  -6  -2   40.10    4.30
   5  -6   2   44.50    4.40
   5  -6   2   43.30    9.50
  -5  -6  -2   46.80    3.50
   5  -6   2   44.50    4.50
   5  -6   2   47.80    4.90
  -5   6  -2   44.60    4.50
   5   6   2   47.00    7.50
   5   6   2   42.40    9.10
   5   6   2   43.40    4.60
   5   6   2   52.89    4.40
   5   6   2   44.10    4.40
  -5   6  -2   39.20    8.90
   5   6   2   59.99   10.80
   5   6   2   46.50    4.50
   5   6   2   48.70    4.50
  -5   6  -2   39.30    8.90
  -5   6  -2   48.40    8.00
   5   6   2   48.00    4.80
  -6  -6  -2  707.93   32.70
  -6  -6  -2  759.12   25.10
   6  -6   2  768.62   24.20
   6  -6   2  682.73   35.30
   6  -6   2  708.73   23.60
   6  -6   2  704.43   23.30
   6  -6   2  774.22   23.90
   6  -6   2  714.53   30.00
  -6  -6  -2  714.13   36.70
  -6  -6  -2  734.93   22.40
   6  -6   2  751.42   23.10
   6  -6   2  774.32   23.30
  -6  -6  -2  769.32   22.30
  -6  -6  -2  734.13   22.20
  -6  -6  -2  706.33   35.70
   6  -6   2  768.72   24.70
  -6  -6  -2  753.02   23.80
   6   6   2  758.22   23.80
   6   6   2  773.52   25.00
  -6   6  -2  705.23   34.30
   6   6   2  707.53   35.00
   6   6   2  754.72   32.10
  -6   6  -2  707.63   34.30
   6   6   2  717.93   34.90
   6   6   2  767.72   23.30
  -6   6  -2  756.12   23.80
   6   6   2  745.93   23.90
   6   6   2  759.72   23.80
   7  -6   2 1050.69   30.90
   7  -6   2 1008.00   29.30
   7  -6   2  971.20   28.80
   7  -6   2 1060.79   30.20
   7  -6   2  996.90   29.70
   7  -6   2 1014.40   29.20
  -7  -6  -2 1027.00   29.80
  -7  -6  -2 1011.20   28.80
  -7  -6  -2 1023.60   31.40
  -7  -6  -2 1014.10   28.80
  -7  -6  -2  970.20   39.40
   7  -6   2  999.90   30.20
   7   6   2 1027.00   30.20
  -7   6  -2 1031.90   30.20
   7   6   2 1024.70   31.30
   7   6   2 1006.70   30.10
   7   6   2 1020.30   29.30
   7   6   2  998.90   38.40
   8  -6   2    2.60    1.50
   8  -6   2    4.00    1.50
  -8  -6  -2    4.10    1.90
   8  -6   2    4.60    1.70
   8  -6   2    6.00    1.70
  -8  -6  -2    3.30    1.10
  -8  -6  -2    4.10    1.70
  -8  -6  -2    3.70    1.50
   8   6   2    2.90    1.50
   8   6   2    2.40    1.50
   8   6   2    4.30    1.70
  -9  -6  -2   13.80    1.40
  -9  -6  -2   15.60    2.20
   9   6   2   14.00    2.00
   9   6   2   15.80    2.10
   9   6   2   15.90    2.00
   8  -7  -2   55.59    3.30
   8  -7  -2   57.69    3.40
   8  -7  -2   54.99    3.20
   8  -7  -2   54.69    3.10
  -8  -7   2   50.59    3.20
  -8  -7   2   60.69    3.90
   8   7  -2   58.39    3.10
   8   7  -2   57.89    3.80
   7  -7  -2  138.99    6.20
   7  -7  -2  136.79    6.70
   7  -7  -2  142.29    6.50
   7  -7  -2  135.69    6.60
   7  -7  -2  135.29    5.60
  -7  -7   2  144.09    7.20
   7  -7  -2  142.29    7.00
  -7   7   2  142.39    7.30
   7   7  -2  137.19    7.10
   7   7  -2  140.59    6.40
   6  -7  -2  747.73   22.80
   6  -7  -2  724.43   21.90
  -6  -7   2  704.23   31.50
   6  -7  -2  762.42   23.20
   6  -7  -2  712.73   21.90
   6  -7  -2  743.63   24.00
  -6  -7   2  788.32   22.80
   6  -7  -2  764.92   23.60
   6  -7  -2  733.63   23.40
  -6  -7   2  717.43   23.90
   6   7  -2  725.53   22.90
   6   7  -2  721.43   23.90
  -6   7   2  735.83   24.00
  -6   7   2  723.53   22.80
   6   7  -2  717.93   30.90
   6   7  -2  732.63   22.70
  -6   7   2  687.23   30.00
   5  -7  -2  472.95   17.40
   5  -7  -2  443.56   27.50
   5  -7  -2  445.66   16.50
   5  -7  -2  478.65   16.50
  -5  -7   2  446.26   14.80
   5  -7  -2  464.15   16.50
  -5  -7   2  441.86   28.20
   5  -7  -2  476.35   17.10
  -5  -7   2  462.25   16.20
   5  -7  -2  464.35   15.70
  -5  -7   2  440.56   17.10
   5  -7  -2  444.96   15.90
   5  -7  -2  460.75   15.90
  -5  -7   2  469.25   24.40
   5   7  -2  459.35   16.30
  -5   7   2  443.76   17.20
  -5   7   2  461.45   22.90
   5   7  -2  477.45   17.30
   5   7  -2  451.45   23.50
  -5   7   2  442.26   26.80
  -5   7   2  489.35   16.50
   5   7  -2  410.46   25.90
   5   7  -2  478.85   16.50
   4  -7  -2   26.10    8.40
  -4  -7   2   32.60    3.80
   4  -7  -2   33.60    3.90
  -4  -7   2   31.00    8.60
   4  -7  -2   38.90    4.00
   4  -7  -2   31.80    8.30
   4  -7  -2   34.50    4.00
  -4  -7   2   31.80    4.40
   4  -7  -2   34.20    4.10
   4  -7  -2   31.60    7.10
   4  -7  -2   32.50    4.20
  -4  -7   2   25.10    6.80
   4  -7  -2   27.30    3.50
   4  -7  -2   37.70    3.80
   4  -7  -2   35.40    4.20
  -4  -7   2   33.80    3.60
  -4  -7   2   26.50    7.80
  -4   7   2   33.70    3.80
   4   7  -2   31.50    3.80
   4   7  -2   36.50    8.90
  -4   7   2   43.30    9.80
   4   7  -2   28.20    9.50
   4   7  -2   28.10    6.80
   4   7  -2   29.80    4.00
   4   7  -2   32.50    3.70
  -4   7   2   30.90    7.10
  -4   7   2   40.30    4.50
  -3  -7   2  205.08   10.30
   3  -7  -2  215.68   10.50
   3  -7  -2  209.18    9.90
  -3  -7   2  196.68   16.50
  -3  -7   2  194.88   17.90
   3  -7  -2  215.48   10.30
   3  -7  -2  190.48   13.80
  -3  -7   2  210.08    9.80
   3  -7  -2  205.38   17.60
   3  -7  -2  198.38    9.50
  -3  -7   2  218.88   15.90
   3  -7  -2  224.38   10.00
   3  -7  -2  199.18    9.60
   3  -7  -2  216.08    9.50
  -3  -7   2  216.28    9.10
   3  -7  -2  195.88   17.40
   3  -7  -2  180.68    9.30
  -3   7   2  204.98   10.70
   3   7  -2  205.48   14.70
  -3   7   2  196.58    9.20
  -3   7   2  233.28   18.00
  -3   7   2  225.78   15.30
   3   7  -2  209.08    9.70
   3   7  -2  200.48    7.20
   3   7  -2  214.58    9.90
  -3   7   2  178.18    9.00
   3   7  -2  200.78   16.80
   3   7  -2  212.68   10.10
   3   7  -2  210.88   19.90
   2  -7  -2  105.69    6.50
   2  -7  -2  106.69    6.50
   2  -7  -2  101.09    6.50
   2  -7  -2  101.99    6.80
  -2  -7   2   96.49   11.70
   2  -7  -2  104.69    6.80
   2  -7  -2  101.39    6.30
  -2  -7   2   88.99   11.90
  -2  -7   2  105.49    6.50
  -2  -7   2  109.59    7.10
   2  -7  -2  113.49   13.20
   2  -7  -2   99.79   10.10
   2  -7  -2  106.19    6.70
   2  -7  -2   89.69   11.60
  -2  -7   2   98.89   12.50
   2  -7  -2  105.99    6.60
  -2  -7   2  100.19   10.70
  -2  -7   2  101.79    6.00
  -2  -7   2   96.59    6.00
  -2   7   2   94.89    9.90
   2   7  -2  116.79   14.90
   2   7  -2   98.89   10.10
  -2   7   2  117.49   14.80
  -2   7   2  100.29    6.20
   2   7  -2   98.69   11.60
   2   7  -2  103.09    5.30
  -2   7   2   98.59   11.70
  -2   7   2   95.39    7.00
   2   7  -2  101.19   11.40
  -2   7   2   97.69    5.90
   2   7  -2  103.79    6.80
   2   7  -2  109.19    5.30
   1  -7  -2   30.00    3.60
   1  -7  -2   24.70    6.80
  -1  -7   2   19.60    6.80
   1  -7  -2   42.00    4.50
  -1  -7   2   29.10    7.20
  -1  -7   2   31.30    3.80
   1  -7  -2   25.80    3.40
  -1  -7   2   23.30    7.10
   1  -7  -2   29.90    4.10
   1  -7  -2   30.70    3.70
   1  -7  -2   28.00    3.60
  -1  -7   2   35.20    4.10
   1  -7  -2   20.60    6.90
  -1  -7   2   26.90    3.60
   1  -7  -2   34.30    3.90
  -1  -7   2   18.60    3.50
  -1  -7   2   31.30    3.60
  -1  -7   2   25.10    7.40
  -1  -7   2   28.00    4.20
   1  -7  -2   28.30    3.80
   1  -7  -2   20.50    7.20
  -1   7   2   21.60    3.20
   1   7  -2   29.00    7.00
  -1   7   2   26.90    7.50
   1   7  -2   28.30    3.10
  -1   7   2   25.60    7.00
  -1   7   2   23.50    3.10
   1   7  -2   26.90    6.40
   1   7  -2   24.50    3.90
   1   7  -2   21.60    6.20
  -1   7   2   29.30    7.10
  -1   7   2   29.10    6.40
  -1   7   2   25.30    8.00
  -1   7   2   30.90    4.10
   1   7  -2   36.50   10.10
   1   7  -2   25.30    3.10
   1   7  -2   27.30    3.70
   0  -7  -2   65.29    5.00
   0  -7  -2   67.49    5.40
   0  -7   2   63.69    5.30
   0  -7   2   75.89    5.80
   0  -7  -2   70.69    5.50
   0  -7   2   68.69    4.90
   0  -7  -2   71.89    5.40
   0  -7   2   86.89   12.10
   0  -7  -2   66.29   10.40
   0  -7   2   62.19    5.20
   0  -7  -2   73.99    5.20
   0  -7  -2   68.29   10.10
   0  -7   2   67.79    5.10
   0  -7   2   72.69    9.00
   0  -7  -2   66.59    5.10
   0  -7  -2   65.09    8.60
   0  -7  -2   60.89    5.60
   0  -7   2   60.39    5.10
   0  -7   2   73.59    5.60
   0  -7  -2   70.79    5.10
   0  -7   2   56.69    9.50
   0   7   2   62.89    5.70
   0   7   2   58.19    8.90
   0   7  -2   78.39    8.70
   0   7   2   65.29    9.70
   0   7   2   70.69    4.70
   0   7   2   64.89    4.80
   0   7   2   78.69   10.40
   0   7  -2   60.59    4.40
   0   7  -2   55.49    8.90
   0   7  -2   67.39    5.50
   0   7  -2   76.19    6.10
   0   7  -2   56.99   12.00
   0   7   2   84.19    9.30
   0   7  -2   64.89    9.60
   0   7  -2   65.59    4.80
   0   7   2   66.29   12.50
   1  -7   2  576.84   26.60
  -1  -7  -2  578.04   30.80
  -1  -7  -2  540.75   18.10
   1  -7   2  549.65   18.60
  -1  -7  -2  558.94   19.20
   1  -7   2  562.14   18.80
   1  -7   2  551.54   19.10
   1  -7   2  554.74   19.30
   1  -7   2  535.75   19.40
  -1  -7  -2  555.44   19.30
   1  -7   2  546.15   30.20
  -1  -7  -2  555.74   19.40
  -1  -7  -2  584.04   26.70
   1  -7   2  543.65   28.70
   1  -7   2  542.85   19.40
   1  -7   2  562.94   19.00
   1  -7   2  534.25   19.00
  -1  -7  -2  540.25   18.50
  -1  -7  -2  530.65   18.10
  -1  -7  -2  554.74   18.50
  -1  -7  -2  557.54   27.80
   1   7   2  530.45   26.20
   1   7   2  479.05   24.50
  -1   7  -2  551.54   20.40
   1   7   2  570.04   20.10
   1   7   2  567.14   19.80
  -1   7  -2  546.45   30.50
  -1   7  -2  526.75   17.90
   1   7   2  564.44   17.50
  -1   7  -2  561.44   18.70
   1   7   2  552.24   28.80
  -1   7  -2  553.44   28.70
   1   7   2  575.54   32.40
   1   7   2  527.35   17.90
  -1   7  -2  535.05   24.80
  -1   7  -2  569.04   28.30
   1   7   2  541.05   25.80
   2  -7   2 1155.68   34.80
   2  -7   2 1195.18   48.70
   2  -7   2 1157.28   34.50
   2  -7   2 1174.38   35.10
  -2  -7  -2 1139.79   34.60
   2  -7   2 1143.89   42.80
  -2  -7  -2 1121.09   42.90
   2  -7   2 1154.38   34.00
  -2  -7  -2  986.30   33.70
   2  -7   2 1063.99   46.00
  -2  -7  -2 1134.39   48.20
   2  -7   2 1098.79   33.80
   2  -7   2 1155.18   34.00
   2  -7   2 1170.58   33.90
   2  -7   2 1131.49   34.50
  -2  -7  -2 1127.39   33.50
  -2  -7  -2 1114.79   43.60
  -2  -7  -2 1169.98   34.50
   2   7   2 1188.98   35.10
  -2   7  -2 1077.69   33.00
  -2   7  -2 1163.48   33.80
  -2   7  -2 1126.89   46.10
  -2   7  -2 1162.28   45.90
   2   7   2 1123.89   46.10
   2   7   2 1071.49   49.00
   2   7   2 1101.49   31.80
   2   7   2 1177.68   32.00
  -2   7  -2 1093.99   40.70
  -2   7  -2 1127.39   48.90
  -2   7  -2 1172.98   35.70
   2   7   2 1116.39   42.40
   2   7   2 1132.69   44.10
   3  -7   2    2.90    2.10
  -3  -7  -2    0.80    4.20
   3  -7   2    5.60    2.40
  -3  -7  -2    4.40    2.10
  -3  -7  -2    3.90    2.20
   3  -7   2    6.00    2.00
   3  -7   2    3.50    2.40
  -3  -7  -2    2.20    1.70
   3  -7   2   -1.70    4.00
   3  -7   2    4.10    2.00
   3  -7   2    3.30    4.80
   3  -7   2    4.90    2.00
   3  -7   2    2.80    1.70
   3  -7   2    2.60    1.90
   3  -7   2    3.60    3.90
  -3  -7  -2    5.60    3.70
   3   7   2    8.00    5.80
  -3   7  -2    1.10    1.50
  -3   7  -2   10.00   13.30
   3   7   2   -0.40    3.50
   3   7   2    3.30    1.80
  -3   7  -2    4.70    4.20
  -3   7  -2    4.00    2.00
  -3   7  -2    9.40    4.50
   3   7   2    4.60    3.60
   3   7   2    4.10    1.10
  -3   7  -2   -1.70    3.20
   3   7   2    2.80    2.00
   4  -7   2 1435.96   40.90
  -4  -7  -2 1417.76   39.80
   4  -7   2 1432.36   41.90
   4  -7   2 1402.76   41.10
   4  -7   2 1362.26   40.00
   4  -7   2 1431.26   40.30
   4  -7   2 1406.36   40.70
  -4  -7  -2 1281.77   51.89
   4  -7   2 1427.96   41.20
   4  -7   2 1381.06   48.90
  -4  -7  -2 1391.86   41.40
   4  -7   2 1404.76   40.10
  -4  -7  -2 1434.86   56.99
  -4  -7  -2 1367.66   40.70
   4  -7   2 1313.77   54.39
   4  -7   2 1412.46   55.29
  -4  -7  -2 1416.56   51.19
   4   7   2 1349.27   39.30
   4   7   2 1433.36   40.30
  -4   7  -2 1373.76   47.70
  -4   7  -2 1367.66   39.90
   4   7   2 1405.76   41.60
   4   7   2 1358.96   52.99
   4   7   2 1418.76   50.29
   4   7   2 1369.56   40.10
  -4   7  -2 1316.47   52.59
  -4   7  -2 1399.76   41.70
  -4   7  -2 1390.86   53.79
   4   7   2 1371.96   53.39
   5  -7   2  544.95   19.30
  -5  -7  -2  541.35   18.60
   5  -7   2  531.15   18.80
  -5  -7  -2  523.75   17.30
   5  -7   2  566.14   18.20
   5  -7   2  540.95   18.20
   5  -7   2  524.25   18.50
   5  -7   2  503.45   24.50
  -5  -7  -2  505.65   30.60
   5  -7   2  545.85   30.20
  -5  -7  -2  572.04   27.50
  -5  -7  -2  534.65   19.20
   5  -7   2  534.65   17.60
   5  -7   2  557.34   18.60
   5  -7   2  550.04   17.90
   5   7   2  520.95   17.50
   5   7   2  535.75   18.00
   5   7   2  536.25   19.30
   5   7   2  532.45   17.70
  -5   7  -2  537.65   18.10
   5   7   2  534.05   17.50
  -5   7  -2  529.05   29.00
   5   7   2  553.04   26.40
  -5   7  -2  551.14   19.30
   6  -7   2   54.89    4.60
   6  -7   2   55.69    4.30
  -6  -7  -2   49.20    8.30
   6  -7   2   52.59    3.80
   6  -7   2   52.99    4.30
   6  -7   2   54.19    4.30
   6  -7   2   49.00    3.90
   6  -7   2   51.29    4.10
  -6  -7  -2   53.89    4.80
  -6  -7  -2   48.50    3.90
  -6  -7  -2   49.20    4.10
   6   7   2   55.39    4.30
   6   7   2   41.90    3.60
   6   7   2   52.39    4.60
  -6   7  -2   44.60    4.60
   6   7   2   50.29    4.50
  -6   7  -2   38.40    4.30
   6   7   2   52.39    8.50
  -7  -7  -2   79.29    4.60
   7  -7   2   81.39    4.60
   7  -7   2   92.49    4.50
   7  -7   2   96.79    5.10
   7  -7   2   95.69    5.10
   7  -7   2   94.49    4.60
   7  -7   2   82.89    5.10
  -7  -7  -2   88.39    5.60
  -7   7  -2   84.99    5.80
   7   7   2   85.39    4.40
   7   7   2   92.89    4.90
   7   7   2   77.29    4.70
   7   7   2   85.39    5.40
   8  -7   2  173.08    6.60
   8  -7   2  178.48    6.40
   8  -7   2  172.98    6.30
  -8  -7  -2  172.58    7.30
   8   7   2  183.88    7.30
   8   7   2  180.58    6.60
   7  -8  -2  221.38    7.80
   7  -8  -2  215.98    7.90
   7  -8  -2  230.08    7.80
   7  -8  -2  222.88    8.20
   7   8  -2  219.88    7.40
  -6  -8   2    6.30    1.60
   6  -8  -2    5.60    1.50
   6  -8  -2    3.00    1.30
  -6  -8   2    5.90    1.70
   6  -8  -2    5.30    1.70
   6  -8  -2    8.30    1.60
   6  -8  -2    4.90    1.40
   6  -8  -2    4.60    1.50
   6   8  -2    5.80    1.60
  -6   8   2    7.00    1.70
  -6   8   2    7.80    2.40
   6   8  -2    5.40    1.70
   6   8  -2    3.00    1.30
   5  -8  -2 1365.76   37.80
   5  -8  -2 1387.46   38.40
   5  -8  -2 1369.16   38.70
  -5  -8   2 1321.67   39.30
  -5  -8   2 1239.38   47.50
  -5  -8   2 1393.66   38.20
   5  -8  -2 1313.47   38.80
   5  -8  -2 1344.87   37.60
   5  -8  -2 1365.16   39.10
   5   8  -2 1340.87   47.70
   5   8  -2 1392.26   38.30
  -5   8   2 1361.36   37.90
  -5   8   2 1335.77   38.30
  -5   8   2 1361.16   40.10
   5   8  -2 1379.46   38.50
   5   8  -2 1351.56   39.20
   4  -8  -2  771.42   24.50
   4  -8  -2  808.12   25.40
  -4  -8   2  754.72   33.40
   4  -8  -2  762.02   24.00
  -4  -8   2  789.72   25.40
  -4  -8   2  776.62   24.40
   4  -8  -2  784.02   25.50
   4  -8  -2  815.22   24.20
   4  -8  -2  801.62   24.60
   4  -8  -2  783.12   24.90
  -4  -8   2  803.62   23.50
  -4   8   2  787.52   26.20
  -4   8   2  798.82   24.00
   4   8  -2  789.82   24.60
   4   8  -2  799.22   25.30
   4   8  -2  794.42   24.50
   4   8  -2  739.63   32.40
  -4   8   2  724.43   31.40
  -4   8   2  763.12   24.30
  -3  -8   2  341.07   13.80
  -3  -8   2  328.47   12.20
   3  -8  -2  301.37   18.70
   3  -8  -2  335.87   13.70
   3  -8  -2  338.77   13.10
  -3  -8   2  341.07   20.50
   3  -8  -2  337.57   13.10
   3  -8  -2  339.67   13.10
  -3  -8   2  344.47   13.30
   3  -8  -2  333.07   13.30
   3  -8  -2  330.27   13.60
   3  -8  -2  357.16   13.10
  -3   8   2  336.07   12.40
  -3   8   2  323.67   14.30
  -3   8   2  332.07   19.30
   3   8  -2  339.37   13.60
   3   8  -2  331.47   13.20
   3   8  -2  337.07   19.70
  -3   8   2  339.07   12.90
   3   8  -2  352.36   13.20
  -2  -8   2  257.67   21.30
   2  -8  -2  246.78   10.70
   2  -8  -2  229.18   10.70
  -2  -8   2  272.67   18.00
   2  -8  -2  255.17   16.60
   2  -8  -2  259.07   20.30
   2  -8  -2  253.87   11.10
   2  -8  -2  273.67   11.50
  -2  -8   2  270.47   11.40
   2  -8  -2  243.28   11.30
  -2  -8   2  269.97   10.70
  -2  -8   2  268.97   11.80
   2  -8  -2  254.57   11.60
   2  -8  -2  229.78   10.50
   2  -8  -2  259.07   10.60
   2  -8  -2  244.18   20.50
  -2   8   2  272.17   12.70
  -2   8   2  267.77   20.30
   2   8  -2  301.87   11.70
   2   8  -2  231.28   16.30
   2   8  -2  242.48    9.00
   2   8  -2  274.47   11.60
  -2   8   2  230.38   18.80
  -2   8   2  278.47   11.20
  -2   8   2  255.67   16.60
  -2   8   2  283.17   10.60
   2   8  -2  274.37   20.50
  -1  -8   2  808.52   34.70
  -1  -8   2  817.92   24.80
  -1  -8   2  809.92   25.70
  -1  -8   2  801.02   39.60
   1  -8  -2  774.62   25.40
   1  -8  -2  817.22   24.90
  -1  -8   2  747.63   24.10
   1  -8  -2  806.52   39.40
  -1  -8   2  765.62   24.20
   1  -8  -2  776.32   25.40
   1  -8  -2  768.02   37.20
   1  -8  -2  799.52   25.40
  -1  -8   2  748.43   23.60
   1  -8  -2  804.32   25.00
  -1  -8   2  762.72   25.50
   1  -8  -2  785.32   25.90
   1  -8  -2  790.32   33.20
   1  -8  -2  805.22   24.70
   1  -8  -2  798.12   25.10
  -1   8   2  798.52   25.80
  -1   8   2  778.72   33.20
  -1   8   2  762.52   35.50
  -1   8   2  809.32   24.90
   1   8  -2  786.42   23.50
   1   8  -2  774.82   25.90
  -1   8   2  763.12   37.20
   1   8  -2  825.82   33.80
  -1   8   2  813.62   24.20
   1   8  -2  843.82   38.40
   1   8  -2  742.13   34.80
  -1   8   2  795.72   27.00
   1   8  -2  784.12   25.40
   0  -8  -2    8.50    2.40
   0  -8  -2    9.00    2.60
   0  -8   2   12.10    2.70
   0  -8   2   16.50    2.90
   0  -8   2   11.20    2.90
   0  -8  -2   11.00    5.80
   0  -8   2    9.30    2.70
   0  -8   2    7.60    2.40
   0  -8   2    8.10    7.00
   0  -8   2    9.20    4.70
   0  -8  -2    4.00    2.00
   0  -8  -2    4.70    1.90
   0  -8  -2    7.60    6.40
   0  -8  -2    4.00    6.50
   0  -8  -2   13.60    2.70
   0  -8  -2    7.30    2.40
   0  -8   2    0.30    5.10
   0  -8   2    8.70    2.30
   0  -8  -2   12.50    3.00
   0   8   2    3.90    2.40
   0   8  -2    8.60    5.70
   0   8  -2    5.90    2.20
   0   8   2    5.60    2.20
   0   8   2    5.00    5.00
   0   8   2    8.00    2.00
   0   8  -2    5.70    1.80
   0   8   2    7.90    1.90
   0   8  -2    0.80    5.40
   0   8   2    7.40    4.40
   0   8  -2    8.00    2.60
   0   8  -2   13.40    5.10
   0   8  -2    5.90    1.60
   0   8   2    6.50    6.10
   1  -8   2   43.70    4.50
   1  -8   2   39.90    4.40
   1  -8   2   42.00    4.20
   1  -8   2   51.19   11.10
  -1  -8  -2   44.30   10.70
   1  -8   2   49.50    4.70
  -1  -8  -2   44.00    4.40
  -1  -8  -2   47.90    4.20
  -1  -8  -2   44.10    4.10
  -1  -8  -2   38.30   10.10
   1  -8   2   38.50    8.20
   1  -8   2   43.90    4.10
  -1  -8  -2   46.80    4.70
  -1  -8  -2   39.10    4.20
  -1  -8  -2   40.30    5.30
  -1  -8  -2   61.19    9.00
   1  -8   2   42.00    4.20
   1  -8   2   44.70   10.30
   1  -8   2   51.39    4.80
   1   8   2   33.50    5.20
  -1   8  -2   57.39    8.40
  -1   8  -2   46.10    5.00
  -1   8  -2   54.29    4.20
  -1   8  -2   53.89    4.40
  -1   8  -2   53.29   10.80
   1   8   2   41.70    3.50
   1   8   2   44.70    9.90
  -1   8  -2   38.90    9.30
   1   8   2   36.60    7.60
  -1   8  -2   48.00    4.60
   1   8   2   50.29    4.80
   1   8   2   44.70    3.50
  -2  -8  -2  397.16   22.20
   2  -8   2  379.16   15.00
   2  -8   2  442.96   15.20
   2  -8   2  394.26   15.00
  -2  -8  -2  345.47   14.60
   2  -8   2  377.16   26.00
   2  -8   2  363.46   14.40
   2  -8   2  418.86   15.70
   2  -8   2  412.46   22.00
   2  -8   2  400.06   14.70
  -2  -8  -2  408.76   15.30
   2  -8   2  421.76   26.00
  -2  -8  -2  358.76   25.40
   2  -8   2  389.26   15.40
  -2  -8  -2  396.06   14.40
  -2   8  -2  383.26   24.70
   2   8   2  410.66   12.60
  -2   8  -2  429.16   25.50
  -2   8  -2  400.56   21.10
   2   8   2  391.66   15.50
  -2   8  -2  388.96   14.30
  -2   8  -2  407.66   16.60
  -2   8  -2  408.36   14.10
   2   8   2  431.26   15.20
  -2   8  -2  395.36   14.60
   2   8   2  379.16   21.60
   2   8   2  387.26   24.40
   3  -8   2 1294.77   46.80
   3  -8   2 1397.26   39.20
   3  -8   2 1274.07   39.20
   3  -8   2 1315.37   39.20
   3  -8   2 1310.97   38.10
  -3  -8  -2 1343.77   37.90
  -3  -8  -2 1331.17   38.90
  -3  -8  -2 1277.37   48.30
   3  -8   2 1321.37   37.90
  -3  -8  -2 1343.47   39.20
   3  -8   2 1329.07   38.60
   3  -8   2 1315.97   38.60
  -3   8  -2 1304.17   37.60
   3   8   2 1331.77   38.30
  -3   8  -2 1320.57   38.30
  -3   8  -2 1351.46   40.70
  -3   8  -2 1307.57   46.20
   3   8   2 1286.57   39.20
   3   8   2 1281.87   47.60
   3   8   2 1311.07   38.30
  -3   8  -2 1339.07   37.60
   4  -8   2   17.10    2.90
  -4  -8  -2   18.00    3.00
  -4  -8  -2   23.70    7.00
   4  -8   2   20.10    3.10
   4  -8   2   22.10    3.50
   4  -8   2   12.50    2.80
   4  -8   2   10.20    6.30
   4  -8   2   19.40    2.80
   4  -8   2   16.80    2.90
   4  -8   2   11.60    2.50
  -4  -8  -2   17.70    2.60
   4  -8   2   19.30    2.70
  -4  -8  -2   25.20    3.60
  -4   8  -2   20.80    3.50
   4   8   2   10.90    4.50
   4   8   2   18.20    2.70
   4   8   2   21.00    3.20
  -4   8  -2   11.90    2.60
   4   8   2   16.70    2.80
  -4   8  -2   14.00    2.60
   5  -8   2  122.59    7.00
  -5  -8  -2  134.29    6.00
   5  -8   2  135.69    6.90
  -5  -8  -2  112.99   11.60
  -5  -8  -2  132.09    6.70
   5  -8   2  132.39    6.70
   5  -8   2  140.29    6.60
  -5  -8  -2  151.38    7.60
   5  -8   2  131.99    6.80
   5  -8   2  127.49    6.30
   5   8   2  134.89    6.40
   5   8   2  133.19    7.20
   5   8   2  108.09   10.80
  -5   8  -2  132.49    7.60
  -5   8  -2  143.79    6.70
  -5   8  -2  133.19    6.80
   5   8   2  130.39    6.10
   6  -8   2  428.96   13.90
  -6  -8  -2  444.26   14.90
   6  -8   2  418.16   13.50
   6  -8   2  438.36   14.30
  -6  -8  -2  426.66   13.90
   6  -8   2  417.46   14.60
   6  -8   2  436.46   14.20
   6  -8   2  434.06   13.60
   6   8   2  426.86   14.80
   6   8   2  421.16   13.40
  -6   8  -2  439.86   15.40
  -6   8  -2  438.46   14.20
   7  -8   2   34.30    2.50
   7  -8   2   35.80    2.70
   7  -8   2   38.80    2.50
   7  -8   2   33.20    2.50
  -7  -8  -2   33.80    2.80
   7   8   2   33.40    2.80
  -6  -9   2  206.98    7.30
   6  -9  -2  192.78    6.90
   6  -9  -2  206.58    6.90
   6   9  -2  188.28    6.40
   6   9  -2  204.68    7.10
  -5  -9   2   47.30    2.90
   5  -9  -2   43.00    3.20
   5  -9  -2   48.50    3.20
   5  -9  -2   44.00    3.10
   5  -9  -2   39.40    3.00
   5  -9  -2   42.80    2.70
   5  -9  -2   40.60    2.70
  -5  -9   2   43.20    3.30
  -5   9   2   39.70    2.80
   5   9  -2   40.40    2.80
  -5   9   2   43.30    3.10
   5   9  -2   31.20    2.70
   5   9  -2   45.40    3.30
   4  -9  -2  122.69    5.60
   4  -9  -2  122.49    6.00
  -4  -9   2  127.39    6.40
   4  -9  -2  133.09    5.70
   4  -9  -2  119.79    6.20
   4  -9  -2  123.69    5.90
   4  -9  -2  113.59    6.10
  -4  -9   2  124.99    5.10
  -4  -9   2  118.69    5.80
  -4   9   2  127.69    6.00
  -4   9   2  132.39    7.40
   4   9  -2  119.79    6.10
   4   9  -2  122.89    5.80
   4   9  -2  121.29    5.90
  -4   9   2  130.59    5.60
  -3  -9   2  248.78    8.80
  -3  -9   2  230.78    9.80
   3  -9  -2  231.68    9.20
   3  -9  -2  240.48    9.50
   3  -9  -2  227.18    9.80
   3  -9  -2  236.28    9.90
   3  -9  -2  250.67    9.50
   3  -9  -2  238.08    9.50
  -3  -9   2  237.38    9.60
  -3   9   2  247.88    9.50
   3   9  -2  229.98    9.50
   3   9  -2  236.58    9.70
  -3   9   2  233.18    9.20
  -3   9   2  235.08   10.90
   3   9  -2  231.68    9.40
  -3   9   2  239.38    8.90
  -2  -9   2  798.82   33.60
   2  -9  -2  817.12   25.30
   2  -9  -2  814.52   25.70
  -2  -9   2  828.92   25.40
   2  -9  -2  786.42   24.70
   2  -9  -2  855.01   25.00
  -2  -9   2  818.32   25.40
  -2  -9   2  817.32   24.40
   2  -9  -2  837.82   24.90
   2  -9  -2  827.62   25.20
  -2   9   2  822.22   24.80
   2   9  -2  851.81   25.60
   2   9  -2  780.62   24.90
   2   9  -2  817.82   25.10
  -2   9   2  823.82   24.20
  -2   9   2  849.81   27.10
  -2   9   2  847.42   25.00
   1  -9  -2   25.30    3.50
   1  -9  -2   25.90    3.10
  -1  -9   2   27.80    3.50
   1  -9  -2   21.70    2.90
   1  -9  -2   25.10    3.20
  -1  -9   2   23.90    3.20
  -1  -9   2   31.30    8.00
   1  -9  -2   31.50    3.10
   1  -9  -2   22.30    2.90
  -1  -9   2   27.80    3.30
  -1  -9   2   28.10    3.00
   1   9  -2   22.30    6.80
  -1   9   2   20.90    6.30
   1   9  -2   22.00    3.00
   1   9  -2   25.90    2.30
  -1   9   2   22.80    2.70
  -1   9   2   26.30    4.10
  -1   9   2   24.50    3.10
   1   9  -2   22.60    3.00
  -1   9   2   21.90    2.50
   0  -9  -2  608.04   20.30
   0  -9   2  621.54   19.40
   0  -9   2  623.24   20.00
   0  -9   2  633.44   19.20
   0  -9  -2  626.94   19.40
   0  -9   2  545.65   27.10
   0  -9  -2  613.44   19.20
   0  -9   2  608.94   19.30
   0  -9   2  609.84   20.30
   0  -9  -2  609.34   19.80
   0  -9  -2  605.64   27.80
   0  -9  -2  602.84   19.00
   0  -9   2  650.33   19.90
   0  -9  -2  621.54   19.10
   0   9   2  622.64   20.30
   0   9  -2  598.34   21.10
   0   9   2  610.34   18.80
   0   9   2  619.04   18.60
   0   9  -2  652.23   20.40
   0   9  -2  631.44   19.00
   0   9  -2  641.34   18.80
   0   9   2  582.64   27.10
   0   9  -2  640.54   19.90
   0   9  -2  593.64   27.10
   1  -9   2  157.48    7.80
   1  -9   2  158.68   13.30
   1  -9   2  156.08    7.10
   1  -9   2  154.98    7.40
  -1  -9  -2  156.88    7.30
  -1  -9  -2  150.88    7.70
  -1  -9  -2  134.09    9.00
  -1  -9  -2  170.28   13.60
   1  -9   2  160.98    7.50
   1  -9   2  162.08    7.50
   1  -9   2  149.49    7.30
  -1  -9  -2  157.68    7.40
  -1   9  -2  163.38    7.30
   1   9   2  165.88    7.80
   1   9   2  175.68   13.70
   1   9   2  154.08    6.00
  -1   9  -2  161.18    6.90
   1   9   2  154.88    7.90
  -1   9  -2  155.18    7.30
  -1   9  -2  152.08    8.60
   2  -9   2  480.75   16.40
  -2  -9  -2  481.45   16.50
  -2  -9  -2  484.65   16.80
  -2  -9  -2  481.65   16.00
   2  -9   2  490.55   16.80
   2  -9   2  483.75   16.20
   2  -9   2  516.95   16.10
   2  -9   2  499.75   16.70
   2  -9   2  504.65   16.40
  -2   9  -2  508.75   18.40
   2   9   2  495.75   16.50
  -2   9  -2  501.25   16.40
   2   9   2  471.05   23.60
   2   9   2  471.65   16.30
  -2   9  -2  497.15   15.80
   2   9   2  503.45   17.10
  -3  -9  -2   73.89    4.30
   3  -9   2   71.79    4.50
  -3  -9  -2   74.69    4.80
   3  -9   2   75.99    5.00
   3  -9   2   71.69    4.60
   3  -9   2   72.79    4.60
   3  -9   2   74.29    4.70
  -3  -9  -2   76.79    5.00
   3  -9   2   66.79    4.40
  -3   9  -2   72.39    4.20
  -3   9  -2   71.29    4.50
   3   9   2   76.49    4.50
  -3   9  -2   76.59    5.80
   3   9   2   71.39    4.90
   3   9   2   80.89    4.70
  -4  -9  -2  393.16   13.50
  -4  -9  -2  399.66   13.70
   4  -9   2  389.26   13.70
   4  -9   2  421.56   13.40
   4  -9   2  404.76   13.60
  -4  -9  -2  393.66   12.50
   4  -9   2  415.86   13.20
   4  -9   2  403.66   13.40
   4   9   2  386.96   13.00
  -4   9  -2  408.26   12.90
   4   9   2  389.96   13.80
  -4   9  -2  403.96   15.10
   4   9   2  376.96   12.30
  -4   9  -2  419.76   13.60
   5  -9   2  486.85   14.60
   5  -9   2  495.45   15.30
  -5  -9  -2  538.45   15.70
  -5  -9  -2  472.35   14.90
   5  -9   2  483.65   15.10
   5  -9   2  482.15   14.70
   5   9   2  477.95   14.50
   5   9   2  488.95   15.60
  -5   9  -2  491.95   14.70
  -5   9  -2  493.05   15.20
  -6  -9  -2   36.00    2.50
   6  -9   2   36.10    2.40
   6  -9   2   33.80    2.20
   6  -9   2   33.80    2.40
   6   9   2   37.30    2.50
   4  10  -2  192.88    6.30
  -4  10   2  184.88    6.20
   3 -10  -2    0.20    0.90
   3 -10  -2    1.00    0.70
   3 -10  -2    1.90    1.00
   3 -10  -2    0.60    0.90
  -3 -10   2    3.10    1.10
   3 -10  -2    0.70    0.90
  -3 -10   2    0.30    0.80
   3  10  -2    1.20    0.80
  -3  10   2    0.00    0.50
   3  10  -2    0.20    0.90
  -3  10   2    1.30    1.00
   2 -10  -2  159.98    6.30
   2 -10  -2  160.48    6.00
   2 -10  -2  161.38    6.00
   2 -10  -2  158.48    5.90
  -2 -10   2  160.98    5.80
  -2 -10   2  163.38    6.50
  -2 -10   2  164.18    6.40
   2  10  -2  146.19    5.80
  -2  10   2  149.29    6.30
   2  10  -2  158.38    6.40
  -2  10   2  159.48    5.70
   2  10  -2  159.18    6.40
   1 -10  -2  439.66   13.90
   1 -10  -2  463.75   13.90
   1 -10  -2  437.26   13.00
  -1 -10   2  444.76   13.60
  -1 -10   2  415.96   13.30
  -1 -10   2  428.16   14.00
  -1  10   2  451.95   12.80
  -1  10   2  432.96   14.00
   1  10  -2  449.95   14.10
  -1  10   2  411.06   13.20
   1  10  -2  451.85   14.30
   0 -10   2    3.90    1.20
   0 -10   2    2.30    1.20
   0 -10  -2    3.40    1.30
   0 -10   2    2.10    1.40
   0 -10  -2    2.40    1.10
   0  10  -2    2.60    1.10
   0  10  -2    1.60    0.70
   0  10  -2    2.00    1.00
   0  10   2    2.20    0.70
   0  10   2    3.80    1.40
   0  10   2    3.10    1.20
   0  10   2    1.90    1.10
   1 -10   2   41.20    2.90
   1 -10   2   36.50    2.80
   1 -10   2   44.60    2.90
  -1 -10  -2   41.70    3.10
  -1 -10  -2   46.10    3.00
  -1 -10  -2   35.50    3.40
   1 -10   2   43.10    2.90
   1  10   2   41.10    2.90
   1  10   2   41.50    3.10
  -1  10  -2   40.80    3.00
   1  10   2   43.30    3.00
  -1  10  -2   46.40    2.50
   2 -10   2   42.10    2.90
   2 -10   2   34.90    2.70
  -2 -10  -2   41.90    2.70
   2 -10   2   36.70    2.60
  -2 -10  -2   41.70    3.00
   2 -10   2   43.80    2.70
   2 -10   2   30.30    2.50
  -2 -10  -2   40.20    2.80
  -2  10  -2   45.70    2.70
  -2  10  -2   40.00    2.80
  -2  10  -2   48.70    2.60
   2  10   2   32.10    2.70
   2  10   2   41.70    2.70
   2  10   2   38.00    2.70
  -3 -10  -2  378.36   12.00
  -3 -10  -2  390.36   11.20
  -3 -10  -2  369.96   11.40
   3 -10   2  369.36   11.70
   3 -10   2  373.76   11.80
   3 -10   2  387.26   11.80
   3 -10   2  405.66   11.70
   3 -10   2  405.36   11.90
  -3  10  -2  382.16   11.60
   3  10   2  385.06   12.00
   3  10   2  368.56   11.60
  -3  10  -2  382.86   11.70
  -3  10  -2  406.06   11.50
 -11   0   3    0.80    1.70
  11   0  -3    0.20    1.20
  11   0  -3   -0.90    1.00
  11   0  -3    1.00    1.20
  11   0  -3    0.50    1.00
  10   0  -3    0.70    1.60
  10   0  -3    1.20    1.40
 -10   0   3   -1.30    1.90
  10   0  -3    0.60    1.10
  10   0  -3    1.60    1.60
  10   0  -3    1.40    1.40
  10   0  -3    0.30    1.50
 -10   0   3    0.20    1.60
   9   0  -3    0.00    1.50
   9   0  -3    2.00    2.20
   9   0  -3   -1.90    1.00
   9   0  -3    0.10    1.60
  -9   0   3    1.70    1.70
   9   0  -3   -0.10    1.60
   9   0  -3    2.10    1.50
   9   0  -3    2.10    1.70
  -9   0   3    1.60    6.20
   9   0  -3    1.00    4.50
   9   0  -3    2.40    6.80
  -9   0   3   -1.30    4.60
   9   0  -3    4.70    3.70
   8   0  -3   -0.80    1.40
   8   0  -3   -3.20    3.40
   8   0  -3    0.80    1.40
  -8   0   3   -0.50    1.60
   8   0  -3    1.90    2.80
   8   0  -3    2.10    3.30
   8   0  -3    0.20    3.40
  -8   0   3    2.80    4.40
   8   0  -3    1.50    1.50
   8   0  -3    2.60    5.50
   8   0  -3    1.20    2.00
   8   0  -3    1.30    1.80
   8   0  -3   -1.00    1.50
   8   0  -3    2.60    1.90
   7   0  -3    0.50    1.60
   7   0  -3    1.10    1.30
  -7   0   3    1.30    2.80
   7   0  -3    0.90    2.50
   7   0  -3    0.10    2.50
   7   0  -3    1.40    1.60
   7   0  -3   -0.10    2.50
  -7   0   3   -6.30    5.00
   7   0  -3    0.10    1.50
  -7   0   3    2.70    3.10
  -7   0   3    2.50    4.90
  -7   0   3    0.40    1.70
   7   0  -3    1.50    1.60
   7   0  -3    3.00    3.10
   7   0  -3    1.10    3.60
   7   0  -3   -0.40    1.80
   7   0  -3   -0.60    2.10
   6   0  -3   -0.50    1.50
  -6   0   3   -0.10    2.00
   6   0  -3    0.80    2.40
   6   0  -3    1.60    2.30
  -6   0   3    0.30    1.60
   6   0  -3    0.80    2.20
   6   0  -3    0.80    2.70
   6   0  -3    3.60    2.00
   6   0  -3    1.00    1.70
  -6   0   3   -2.10    2.80
   6   0  -3    0.00    2.00
  -6   0   3    0.90    2.20
   6   0  -3    2.70    2.10
   6   0  -3   -0.70    1.90
  -6   0   3    3.60    2.40
   6   0  -3   -0.10    2.00
  -6   0   3    1.00    2.00
  -5   0   3    0.60    1.90
   5   0  -3   -0.50    1.60
   5   0  -3   -1.20    1.50
   5   0  -3    1.90    2.20
  -5   0   3    2.50    2.80
  -5   0   3   -0.70    1.60
  -5   0   3    1.50    1.70
   5   0  -3    2.90    2.30
   5   0  -3    0.50    1.50
   5   0  -3    0.80    1.70
  -5   0   3    1.60    2.50
  -5   0   3    0.10    1.30
   4   0  -3    0.90    1.80
   4   0  -3    8.80    2.40
  -4   0   3   -1.30    1.20
  -4   0   3    1.00    1.60
   4   0  -3   -0.90    1.20
   4   0  -3    1.60    1.60
  -4   0   3   -0.80    1.50
   4   0  -3    0.00    1.30
   4   0  -3    0.90    2.00
   4   0  -3    2.40    2.00
   4   0  -3   -0.10    1.80
  -4   0   3    0.10    1.20
  -3   0   3    1.20    1.00
   3   0  -3    1.10    1.50
  -3   0   3    2.60    2.00
   3   0  -3    1.50    1.30
   3   0  -3   -0.10    1.20
  -3   0   3   -0.40    1.20
   3   0  -3    0.70    1.50
  -3   0   3   -0.10    1.10
   3   0  -3    7.30    2.00
   3   0  -3    1.20    0.80
   3   0  -3    1.10    1.40
   3   0  -3   -0.40    1.20
   3   0  -3    0.80    1.30
   2   0  -3    1.00    1.20
   2   0  -3    0.70    1.20
  -2   0   3    0.50    1.40
   2   0  -3    1.30    1.10
   2   0  -3    0.40    1.40
   2   0  -3    1.60    1.50
  -2   0   3    1.90    1.20
   2   0  -3    0.60    0.80
   2   0  -3   -1.30    1.00
   2   0  -3    3.40    1.40
  -2   0   3    0.00    1.00
  -2   0   3    0.30    0.60
   1   0  -3   -0.20    0.80
   1   0  -3   -0.50    0.70
   1   0  -3    0.00    0.70
  -1   0   3    0.30    0.60
  -1   0   3    3.90    1.50
  -1   0   3    4.30    1.40
   1   0  -3    1.50    0.90
   1   0  -3    0.10    0.80
  -1   0   3    0.20    0.70
   1   0  -3    0.80    0.60
  -1   0   3    1.20    0.90
   1   0  -3   -0.10    0.70
   1   0  -3    0.30    0.80
   0   0   3   -0.10    0.60
   0   0  -3    0.80    0.70
   0   0   3   -0.20    0.30
   0   0  -3    0.20    0.30
   0   0  -3    0.10    0.50
   0   0   3    1.00    0.80
   0   0  -3    1.20    0.80
   0   0  -3    0.00    0.50
   0   0  -3    1.20    0.50
   0   0   3    0.40    0.60
   0   0   3   -0.10    0.40
   0   0   3    0.00    0.50
   0   0   3    0.40    0.60
  -1   0  -3    0.70    0.70
  -1   0  -3    1.10    0.90
   1   0   3    0.30    0.70
   1   0   3    3.00    1.20
   1   0   3    0.40    0.90
   1   0   3    0.50    0.70
  -1   0  -3    0.60    0.30
   1   0   3    0.40    0.80
  -1   0  -3    0.50    0.90
   1   0   3    0.70    0.90
  -1   0  -3    4.10    0.80
   1   0   3    6.70    1.60
   1   0   3    0.10    0.90
  -2   0  -3   -0.20    1.10
  -2   0  -3    0.40    0.80
   2   0   3    0.20    1.10
   2   0   3    1.80    1.00
   2   0   3    0.10    0.80
   2   0   3    0.80    1.30
   2   0   3    1.10    0.80
   2   0   3    1.20    1.20
   2   0   3    1.10    1.40
   2   0   3    3.20    1.40
   2   0   3   -1.10    1.00
  -2   0  -3    0.70    0.80
   3   0   3    1.10    1.10
  -3   0  -3    0.00    0.90
   3   0   3   -0.60    0.80
   3   0   3    1.90    1.70
  -3   0  -3    3.00    1.50
  -3   0  -3    1.70    1.30
   3   0   3    1.10    1.60
   3   0   3    0.60    1.30
   3   0   3    0.10    1.10
   3   0   3    0.40    1.50
   3   0   3   -0.40    1.20
  -3   0  -3    2.60    2.40
   3   0   3   -1.00    1.10
  -4   0  -3    1.50    1.40
   4   0   3    0.50    1.50
  -4   0  -3    1.50    1.50
   4   0   3    0.90    1.30
   4   0   3    0.30    1.40
   4   0   3    1.20    1.60
   4   0   3    0.90    1.70
   4   0   3    3.50    2.50
   4   0   3    0.40    1.50
   4   0   3    1.30    1.80
  -4   0  -3    7.70    2.10
   5   0   3    0.40    1.80
   5   0   3    0.80    2.00
  -5   0  -3    0.40    1.50
  -5   0  -3    0.10    1.80
   5   0   3    0.80    1.60
  -5   0  -3    1.00    1.40
   5   0   3   -1.20    1.40
  -5   0  -3    1.50    1.90
   5   0   3   -1.70    1.70
   5   0   3    1.80    2.20
   6   0   3   -2.00    1.50
   6   0   3   -0.60    1.90
   6   0   3    0.30    1.80
   6   0   3    0.50    2.10
  -6   0  -3   -0.20    2.00
   6   0   3    0.10    1.60
  -6   0  -3   -1.40    2.50
   6   0   3    2.50    1.90
   6   0   3    1.20    2.30
   6   0   3    2.50    2.40
   6   0   3   -0.70    2.20
   6   0   3    4.20    2.80
   6   0   3   -0.60    2.10
   7   0   3   -0.70    1.30
  -7   0  -3   -1.00    1.70
   7   0   3   -0.50    2.60
   7   0   3    4.90    3.10
   7   0   3    5.90    3.60
   7   0   3    1.30    3.00
   7   0   3    2.00    2.20
   7   0   3    0.30    2.10
   7   0   3    0.10    3.00
   7   0   3    2.10    2.20
   7   0   3    1.70    3.60
   7   0   3   -5.50    2.40
   7   0   3   -1.20    1.50
  -7   0  -3    2.70    3.30
   7   0   3    0.30    1.50
   7   0   3   -1.00    1.70
  -8   0  -3    0.40    1.90
  -8   0  -3    3.70    5.10
   8   0   3   -2.10    3.80
   8   0   3    0.60    3.80
   8   0   3    2.60    1.90
   8   0   3   -0.80    2.10
  -8   0  -3    3.10    3.40
   8   0   3    0.70    1.80
   8   0   3    0.20    1.80
   8   0   3    1.60    1.70
   8   0   3    1.90    2.20
  -8   0  -3    0.50    3.70
   8   0   3   -2.30    3.30
   8   0   3    1.90    1.80
   8   0   3    2.40    3.90
   9   0   3    0.40    1.30
  -9   0  -3    3.90    5.90
   9   0   3    0.30    1.80
   9   0   3    0.80    1.50
   9   0   3    3.30    5.90
   9   0   3   -0.60    1.60
  -9   0  -3    0.50    1.80
  -9   0  -3    4.90    4.70
   9   0   3    4.30    2.10
   9   0   3    1.20    1.50
  10   0   3    2.30    1.30
  10   0   3   -0.30    1.00
 -10   0  -3    2.10    1.90
  10   0   3    0.60    2.10
 -10   0  -3   -0.60    2.00
  10   0   3    0.00    1.30
  10   0   3    0.80    1.50
  10   0   3    1.10    1.50
  11   0   3    0.00    1.10
  11   0   3    0.30    0.90
  11   0   3    0.50    1.10
  11   0   3    0.70    0.80
  11  -1  -3    6.30    1.30
  11  -1  -3    5.70    1.60
  11  -1  -3    5.90    1.60
 -11  -1   3    9.20    1.90
  11  -1  -3    5.10    1.40
 -11  -1   3    8.60    1.90
  11   1  -3    6.20    1.60
  11   1  -3    6.80    1.50
  11   1  -3    4.80    1.40
  11   1  -3    5.30    1.60
 -10  -1   3   34.50    3.40
  10  -1  -3   27.00    3.10
  10  -1  -3   34.30    3.40
  10  -1  -3   30.90    3.30
 -10  -1   3   30.70    3.90
  10  -1  -3   33.80    3.60
  10  -1  -3   29.30    3.20
  10  -1  -3   29.00    3.50
  10   1  -3   32.10    3.60
  10   1  -3   35.60    3.70
 -10   1   3   30.00    4.00
  10   1  -3   29.30    3.50
  10   1  -3   33.00    3.70
  10   1  -3   28.20    3.10
  10   1  -3   35.90    3.60
   9  -1  -3   97.19   10.40
   9  -1  -3   98.89    6.30
  -9  -1   3  108.29    7.00
   9  -1  -3  115.49   13.90
  -9  -1   3   99.49   13.40
   9  -1  -3  111.29    6.40
  -9  -1   3   84.69   13.40
  -9  -1   3  102.69    6.20
   9  -1  -3  106.89    6.60
   9  -1  -3  102.29    5.80
   9  -1  -3   98.09    6.40
   9  -1  -3   99.49    6.20
   9  -1  -3   95.79    6.00
   9   1  -3  100.19   12.70
   9   1  -3   96.39    5.80
  -9   1   3  102.29    6.30
   9   1  -3  100.89   13.60
  -9   1   3  117.39   14.50
  -9   1   3   86.99   19.60
   9   1  -3   90.59   10.00
   9   1  -3  102.59    6.60
   9   1  -3   80.89    6.10
   9   1  -3  109.39    6.60
   9   1  -3   97.29    6.60
   9   1  -3   99.69    6.60
   8  -1  -3   76.39    5.50
  -8  -1   3   70.39    5.20
   8  -1  -3   66.99    5.30
   8  -1  -3   72.19    5.30
   8  -1  -3   72.39    5.60
   8  -1  -3   70.99    5.00
  -8  -1   3   67.29   10.30
   8  -1  -3   84.59   11.20
  -8  -1   3   66.39    8.80
   8  -1  -3   75.29    8.70
   8  -1  -3   77.79    5.80
   8  -1  -3   72.89    9.90
  -8  -1   3   69.39    5.50
   8  -1  -3   74.19    5.70
   8   1  -3   74.39    5.40
   8   1  -3   81.59   13.20
   8   1  -3   79.39    5.30
   8   1  -3   70.09    5.20
   8   1  -3   78.39    5.90
   8   1  -3   77.99    5.80
   8   1  -3   92.79   11.00
   8   1  -3   76.09   10.80
   8   1  -3   75.19    8.80
  -8   1   3   68.19   10.60
   8   1  -3   77.49    5.80
   8   1  -3   74.99    5.80
  -8   1   3   71.49    5.00
   8   1  -3   77.99    5.70
   7  -1  -3   96.19    9.00
   7  -1  -3   97.09    6.30
   7  -1  -3  114.79   12.40
  -7  -1   3   78.99    5.70
   7  -1  -3   91.29    5.90
  -7  -1   3   95.59    9.70
   7  -1  -3   98.89   10.20
   7  -1  -3  104.79    6.40
   7  -1  -3   92.29    6.20
   7  -1  -3  101.79    5.90
  -7  -1   3   78.89    5.70
   7  -1  -3  105.29   10.80
   7  -1  -3   94.39    6.10
   7  -1  -3   99.19    6.00
  -7  -1   3  103.39    8.80
   7  -1  -3   89.19    8.90
  -7  -1   3  107.99   11.10
   7   1  -3   93.89    6.10
  -7   1   3   98.49    9.90
   7   1  -3  102.19    6.50
   7   1  -3   80.19    8.60
   7   1  -3   97.59    6.40
   7   1  -3  105.19   10.90
   7   1  -3   99.19    5.90
   7   1  -3   95.59   11.50
  -7   1   3   95.99    8.00
   7   1  -3  101.79    6.40
   7   1  -3  108.59    6.30
   7   1  -3   96.29    6.40
   7   1  -3   85.29    9.80
   7   1  -3   94.19    6.00
  -7   1   3   85.29   14.90
   6  -1  -3  387.66   17.90
  -6  -1   3  374.66   13.10
   6  -1  -3  363.66   13.30
   6  -1  -3  377.36   19.20
   6  -1  -3  369.46   13.90
  -6  -1   3  393.36   20.40
   6  -1  -3  385.76   13.90
   6  -1  -3  373.56   20.80
   6  -1  -3  366.76   17.20
  -6  -1   3  376.16   16.70
   6  -1  -3  364.96   13.60
  -6  -1   3  376.26   17.30
   6  -1  -3  397.46   20.10
  -6  -1   3  363.96   25.20
   6  -1  -3  352.16   13.10
  -6   1   3  374.46   16.50
  -6   1   3  397.56   25.50
   6   1  -3  374.86   14.00
   6   1  -3  384.46   18.00
   6   1  -3  381.86   19.40
   6   1  -3  370.66   19.70
   6   1  -3  400.06   14.00
   6   1  -3  386.56   21.60
   6   1  -3  369.86   13.50
   6   1  -3  387.96   14.20
   6   1  -3  400.06   14.10
   6   1  -3  364.36   13.20
  -6   1   3  417.26   19.20
   6   1  -3  349.17   19.00
  -5  -1   3 1202.88   40.10
   5  -1  -3 1199.18   38.70
   5  -1  -3 1160.58   37.40
   5  -1  -3 1115.29   35.10
  -5  -1   3 1175.18   46.20
  -5  -1   3 1117.19   35.70
   5  -1  -3 1208.68   39.80
  -5  -1   3 1140.79   36.50
   5  -1  -3 1181.68   37.40
  -5  -1   3 1140.29   32.10
   5  -1  -3 1214.78   39.50
   5  -1  -3 1153.68   40.80
   5   1  -3 1181.58   39.10
   5   1  -3 1195.78   39.90
   5   1  -3 1152.88   34.90
  -5   1   3 1151.78   36.40
   5   1  -3 1098.79   38.80
  -5   1   3 1148.39   44.80
   5   1  -3 1070.79   36.90
   5   1  -3 1143.19   40.90
  -4  -1   3   75.29    5.50
   4  -1  -3   65.99    4.60
  -4  -1   3   67.49    6.30
   4  -1  -3   80.19    6.30
   4  -1  -3   72.89    6.80
  -4  -1   3   63.09    3.60
   4  -1  -3   75.59    5.80
  -4  -1   3   65.69    3.90
   4  -1  -3   79.49    6.60
   4  -1  -3   70.79    5.20
  -4  -1   3   70.99    5.30
   4  -1  -3   80.69    6.20
  -4  -1   3   77.89    8.60
   4  -1  -3   82.79    7.40
   4  -1  -3   80.89    6.70
   4   1  -3   70.99    6.30
   4   1  -3   85.89    6.20
   4   1  -3  100.19    8.00
   4   1  -3   72.99    6.50
   4   1  -3   68.29    6.70
   4   1  -3   70.89    5.10
   4   1  -3   77.89    6.50
  -4   1   3   75.39    8.00
  -4   1   3   74.89    7.80
   3  -1  -3  979.70   28.50
   3  -1  -3  987.70   30.30
  -3  -1   3  958.30   28.80
   3  -1  -3  995.70   31.10
  -3  -1   3 1015.10   29.30
   3  -1  -3  999.00   32.00
   3  -1  -3  989.90   29.40
   3  -1  -3  988.70   30.10
  -3  -1   3 1046.70   35.00
  -3  -1   3  981.00   31.00
   3  -1  -3  958.90   27.70
   3  -1  -3  952.80   32.10
  -3  -1   3  925.81   34.90
  -3  -1   3  946.81   28.20
   3  -1  -3  970.00   30.90
   3  -1  -3  974.80   29.80
   3   1  -3  980.10   30.90
   3   1  -3  982.70   29.00
   3   1  -3  996.80   28.10
   3   1  -3  998.40   30.00
   3   1  -3  990.90   32.00
  -3   1   3  912.61   32.90
   3   1  -3 1038.90   31.00
  -3   1   3  984.00   33.20
  -3   1   3  999.40   34.40
   3   1  -3 1002.50   31.60
   3   1  -3  996.50   31.00
   2  -1  -3  257.67    9.10
  -2  -1   3  261.97    9.60
   2  -1  -3  294.77   10.50
  -2  -1   3  256.27    9.70
   2  -1  -3  268.37   10.70
  -2  -1   3  287.77   11.00
   2  -1  -3  291.07   11.10
  -2  -1   3  268.57    9.60
   2  -1  -3  271.77   11.40
   2  -1  -3  281.57   11.00
  -2  -1   3  276.07   12.60
   2  -1  -3  254.87   10.10
   2   1  -3  273.67   10.70
   2   1  -3  254.57   10.00
   2   1  -3  280.77   10.10
   2   1  -3  273.37   10.60
   2   1  -3  278.27   11.50
   2   1  -3  260.67    9.70
  -2   1   3  274.77   11.90
   2   1  -3  272.07   10.80
  -2   1   3  259.07   12.20
  -1  -1   3  440.26   13.90
   1  -1  -3  438.06   13.00
  -1  -1   3  414.96   13.40
  -1  -1   3  454.65   15.30
   1  -1  -3  465.45   14.30
   1  -1  -3  437.66   14.70
   1  -1  -3  405.16   13.90
   1  -1  -3  446.46   14.20
  -1  -1   3  447.86   14.30
   1  -1  -3  408.36   15.40
   1  -1  -3  431.26   13.50
  -1  -1   3  451.15   13.40
  -1  -1   3  432.16   14.30
  -1  -1   3  408.76   14.40
  -1   1   3  405.76   11.50
   1   1  -3  440.56   13.40
   1   1  -3  468.85   15.50
   1   1  -3  423.76   14.10
  -1   1   3  436.66   14.60
  -1   1   3  447.06   13.60
  -1   1   3  414.16   11.50
  -1   1   3  417.36   15.60
   1   1  -3  399.66   13.20
   1   1  -3  409.06   14.10
  -1   1   3  457.55   13.40
  -1   1   3  428.16   14.80
   1   1  -3  456.55   14.20
   1   1  -3  466.35   13.90
   0  -1   3  426.86   13.20
   0  -1   3  455.65   13.60
   0  -1  -3  457.35   14.50
   0  -1  -3  447.16   14.20
   0  -1   3  442.36   15.00
   0  -1   3  452.95   14.10
   0  -1  -3  463.95   14.20
   0  -1   3  437.46   14.10
   0  -1  -3  439.96   13.70
   0  -1   3  468.25   13.20
   0  -1   3  419.36   11.80
   0  -1  -3  420.06   14.80
   0  -1   3  451.95   13.90
   0  -1   3  462.65   14.30
   0  -1  -3  424.96   13.40
   0  -1   3  454.05   13.40
   0   1   3  462.65   15.10
   0   1  -3  432.36   13.10
   0   1   3  430.26   12.40
   0   1  -3  454.35   13.80
   0   1  -3  451.95   13.40
   0   1  -3  433.96   11.80
   0   1  -3  453.35   14.40
   0   1   3  430.86   13.10
   0   1   3  450.15   14.00
   0   1  -3  440.66   14.90
   0   1   3  469.35   14.10
   0   1   3  443.86   13.40
  -1  -1  -3    9.00    2.10
  -1  -1  -3    4.40    1.20
   1  -1   3    4.30    1.60
  -1  -1  -3    3.60    1.40
   1  -1   3    6.10    1.50
  -1  -1  -3    5.30    1.50
   1  -1   3    4.80    0.90
   1  -1   3    4.90    1.50
   1  -1   3    4.40    1.60
  -1  -1  -3    4.70    1.30
  -1  -1  -3    5.40    0.90
   1  -1   3    6.20    1.40
   1  -1   3    1.40    1.30
   1   1   3    4.90    1.50
   1   1   3    8.10    1.80
  -1   1  -3    5.00    1.10
   1   1   3    4.60    1.20
  -1   1  -3    6.20    1.10
   1   1   3    3.20    1.40
   1   1   3    4.70    1.40
   1   1   3    4.80    1.70
  -1   1  -3    3.80    1.30
  -1   1  -3    4.40    0.90
  -1   1  -3    4.00    1.40
   1   1   3   11.10    1.50
   1   1   3    4.00    1.30
   1   1   3    4.90    1.50
   2  -1   3   99.69    5.80
   2  -1   3   87.89    4.20
  -2  -1  -3   91.39    7.10
   2  -1   3   91.99    4.50
  -2  -1  -3   88.49    4.20
   2  -1   3   99.69    4.80
   2  -1   3   99.79    5.30
   2  -1   3   92.09    5.70
   2  -1   3   94.29    5.40
   2  -1   3   90.59    5.30
  -2  -1  -3   95.49    6.10
   2  -1   3   99.59    6.50
  -2  -1  -3   82.69    4.80
   2  -1   3   85.09    5.70
   2   1   3   91.19    5.40
   2   1   3   98.39    5.80
   2   1   3  100.39    4.90
  -2   1  -3   92.59    6.30
   2   1   3   98.09    6.00
   2   1   3   97.79    6.00
   2   1   3   93.89    6.90
  -2   1  -3   88.89    6.40
   2   1   3   91.79    4.10
   2   1   3   91.99    5.50
  -2   1  -3   87.39    4.90
   3  -1   3   29.60    3.80
  -3  -1  -3   40.40    6.00
   3  -1   3   28.50    3.80
  -3  -1  -3   28.60    4.00
   3  -1   3   24.80    4.20
   3  -1   3   26.60    2.80
  -3  -1  -3   28.50    1.70
   3  -1   3   35.70    3.70
  -3  -1  -3   29.80    3.00
   3  -1   3   27.50    3.30
  -3  -1  -3   28.20    1.70
   3  -1   3   25.30    3.30
   3  -1   3   21.80    2.80
   3  -1   3   29.30    3.60
   3  -1   3   30.10    3.00
   3  -1   3   29.50    3.80
   3  -1   3   26.30    3.10
   3   1   3   27.90    3.70
   3   1   3   35.70    3.90
  -3   1  -3   24.40    3.60
   3   1   3   21.80    3.60
   3   1   3   27.70    3.90
  -3   1  -3   28.80    5.50
   3   1   3   28.30    3.70
   3   1   3   28.00    3.00
   3   1   3   29.30    4.70
  -3   1  -3   25.40    4.00
   3   1   3   32.40    3.10
   4  -1   3  757.82   25.60
   4  -1   3  753.72   26.90
  -4  -1  -3  696.03   20.90
   4  -1   3  758.42   26.10
   4  -1   3  756.62   25.40
   4  -1   3  796.32   27.20
  -4  -1  -3  703.63   23.30
   4  -1   3  783.52   27.10
  -4  -1  -3  729.23   27.00
   4  -1   3  762.82   25.30
   4  -1   3  740.53   24.40
   4   1   3  767.22   27.60
   4   1   3  786.42   27.00
  -4   1  -3  730.23   28.20
   4   1   3  746.03   24.30
   4   1   3  744.63   26.50
   4   1   3  749.23   24.60
  -4   1  -3  737.63   27.10
   4   1   3  736.93   26.60
   5  -1   3  141.29    8.30
   5  -1   3  162.38    9.80
   5  -1   3  161.98   10.30
   5  -1   3  146.79   10.00
  -5  -1  -3  138.79    6.10
   5  -1   3  155.68   10.90
   5  -1   3  142.59    9.90
   5  -1   3  176.28    9.60
   5  -1   3  168.98   11.40
  -5  -1  -3  149.99    7.90
  -5  -1  -3  143.79   10.70
   5   1   3  166.08   11.70
   5   1   3  145.29    8.80
   5   1   3  141.59   10.30
   5   1   3  159.58   10.90
   5   1   3  156.38   10.80
   5   1   3  159.08    9.40
  -5   1  -3  164.78   11.00
   6  -1   3  582.84   26.70
   6  -1   3  584.64   19.50
   6  -1   3  615.54   23.90
   6  -1   3  588.84   19.20
   6  -1   3  588.64   25.10
   6  -1   3  622.54   25.70
  -6  -1  -3  586.24   18.60
   6  -1   3  561.94   19.10
   6  -1   3  646.44   22.80
  -6  -1  -3  594.94   26.90
   6  -1   3  585.04   18.90
   6  -1   3  601.84   23.40
   6  -1   3  558.14   18.90
   6  -1   3  613.04   25.70
  -6  -1  -3  614.04   24.60
  -6   1  -3  608.44   23.70
   6   1   3  575.84   19.40
   6   1   3  576.74   19.20
   6   1   3  606.74   26.60
   6   1   3  565.64   18.90
   6   1   3  606.34   19.50
   6   1   3  565.84   26.20
   6   1   3  591.14   22.90
   6   1   3  591.14   19.30
   6   1   3  600.24   26.20
  -6   1  -3  587.44   25.40
   6   1   3  485.65   25.90
   6   1   3  614.64   20.00
   6   1   3  595.64   23.80
  -7  -1  -3  336.17   17.80
   7  -1   3  287.17   15.80
   7  -1   3  300.57   12.30
   7  -1   3  289.57   11.90
   7  -1   3  280.17   10.90
   7  -1   3  292.67   11.80
   7  -1   3  294.57   11.50
   7  -1   3  300.67   11.80
   7  -1   3  284.47   19.00
  -7  -1  -3  277.57   18.30
   7  -1   3  315.17   18.30
   7  -1   3  288.97   14.80
  -7  -1  -3  275.27   19.00
  -7  -1  -3  305.37   12.00
   7  -1   3  299.97   12.10
   7  -1   3  305.77   18.30
   7  -1   3  296.37   12.10
   7   1   3  311.97   12.40
   7   1   3  316.67   12.90
   7   1   3  296.37   12.00
   7   1   3  321.37   12.60
   7   1   3  305.47   19.00
   7   1   3  293.67   12.10
   7   1   3  277.87   16.00
   7   1   3  308.67   18.90
  -7   1  -3  335.17   19.60
  -7   1  -3  294.87   18.00
   7   1   3  308.87   11.60
   7   1   3  302.47   19.30
   7   1   3  288.27   15.50
   7   1   3  306.37   12.30
   7   1   3  271.37   19.30
   8  -1   3   43.80    9.30
  -8  -1  -3   39.30    9.20
   8  -1   3   46.80    4.50
   8  -1   3   53.09    4.80
   8  -1   3   53.09    4.60
  -8  -1  -3   46.40    7.50
   8  -1   3   38.90    6.90
   8  -1   3   41.10    8.80
  -8  -1  -3   48.90    4.60
   8  -1   3   47.30    4.40
   8  -1   3   50.09    4.80
   8  -1   3   48.10    4.70
  -8  -1  -3   45.20    4.60
  -8  -1  -3   50.29   10.40
   8  -1   3   53.39    4.80
   8   1   3   45.30    4.40
   8   1   3   50.09    4.80
   8   1   3   42.70    4.40
   8   1   3   54.39    5.10
   8   1   3   48.20    4.70
   8   1   3   33.00    9.90
  -8   1  -3   45.70    9.70
  -8   1  -3   65.59   11.20
   8   1   3   46.00    9.60
   8   1   3   52.49   11.20
   8   1   3   44.70    7.30
   8   1   3   45.80    4.70
   8   1   3   61.09    9.40
   8   1   3   45.50    5.00
  -9  -1  -3  462.85   23.70
   9  -1   3  501.85   16.70
   9  -1   3  460.65   16.50
  -9  -1  -3  483.15   16.60
  -9  -1  -3  486.55   28.10
  -9  -1  -3  502.95   18.10
   9  -1   3  449.36   17.00
   9  -1   3  481.85   16.90
   9  -1   3  488.65   16.80
   9  -1   3  443.56   15.80
   9   1   3  479.35   27.20
   9   1   3  486.15   16.70
  -9   1  -3  495.75   23.50
   9   1   3  501.65   17.60
   9   1   3  488.55   17.80
  -9   1  -3  483.15   16.50
   9   1   3  470.85   16.90
   9   1   3  486.45   17.20
   9   1   3  484.95   17.00
  -9   1  -3  411.56   26.20
  10  -1   3    0.90    1.40
  10  -1   3    1.60    1.30
 -10  -1  -3    2.20    1.70
  10  -1   3    2.10    1.50
 -10  -1  -3   -0.50    1.60
  10  -1   3    0.60    1.20
  10  -1   3    1.60    1.80
  10   1   3    2.50    1.40
  10   1   3    0.60    1.20
  10   1   3   -0.20    1.20
  10   1   3    0.10    1.70
  10   1   3    2.40    1.60
 -10   1  -3    0.30    2.10
  11  -1   3    2.00    1.10
 -11  -1  -3    1.40    1.40
  11  -1   3    3.10    1.50
  11  -1   3    0.50    0.90
  11  -1   3   -0.50    1.20
  11   1   3    0.20    1.00
  11   1   3    0.00    0.90
  11   1   3    0.40    0.90
  11   1   3   -0.30    0.90
  11  -2  -3  112.09    4.90
 -11  -2   3  121.99    5.10
 -11  -2   3  133.69    5.70
  11  -2  -3  121.89    5.00
  11   2  -3  124.79    5.40
  11   2  -3  131.29    5.70
  11   2  -3  133.89    5.80
  10  -2  -3   18.60    2.90
 -10  -2   3   16.90    2.50
 -10  -2   3   17.90    2.60
  10  -2  -3   11.60    2.10
 -10  -2   3   16.20    3.20
  10  -2  -3   12.40    2.30
  10  -2  -3   17.40    2.80
  10  -2  -3   20.70    2.80
 -10  -2   3   18.30    3.80
  10   2  -3   15.50    2.70
  10   2  -3   19.80    2.80
  10   2  -3   15.60    2.70
  10   2  -3   12.00    2.20
  10   2  -3   13.30    2.60
  10   2  -3   20.70    2.90
  -9  -2   3    3.30    5.40
  -9  -2   3    9.30    6.20
   9  -2  -3    5.00    2.00
   9  -2  -3    7.60    2.20
  -9  -2   3   11.30    2.90
   9  -2  -3   10.20    2.50
   9  -2  -3   10.50    2.40
   9  -2  -3    8.40    4.90
   9  -2  -3    5.30    2.00
  -9  -2   3    6.70    2.00
   9  -2  -3    5.00    2.20
  -9  -2   3   12.10    2.70
   9  -2  -3    5.90    2.10
   9   2  -3    7.70    2.40
   9   2  -3    7.50    2.40
   9   2  -3    4.80    2.00
  -9   2   3   12.40    5.50
   9   2  -3    5.10    2.30
   9   2  -3    5.40    1.80
   9   2  -3   10.30    5.10
   9   2  -3   11.00    6.00
   9   2  -3    5.50    2.00
   8  -2  -3   75.29    5.50
   8  -2  -3   79.69    5.80
  -8  -2   3   86.49    5.60
   8  -2  -3   79.29    5.90
   8  -2  -3   82.89    5.90
  -8  -2   3   87.49   11.80
  -8  -2   3   73.39    9.10
  -8  -2   3   85.49    6.30
   8  -2  -3   81.69   10.40
   8  -2  -3   79.89    5.60
   8  -2  -3   80.09    5.30
   8  -2  -3   76.29    8.70
   8  -2  -3   74.29    5.30
   8   2  -3   83.29    5.80
   8   2  -3   84.69    6.20
   8   2  -3   81.29   10.80
  -8   2   3   71.79   11.60
   8   2  -3   84.89    6.20
   8   2  -3   83.29    5.90
   8   2  -3   85.89    6.00
   8   2  -3   77.89   11.00
   8   2  -3   60.49    8.30
   8   2  -3   67.39    5.30
   8   2  -3   77.39    5.40
  -8   2   3   71.29   11.00
   7  -2  -3  595.84   19.20
   7  -2  -3  608.54   25.60
   7  -2  -3  565.24   18.80
   7  -2  -3  569.34   19.50
   7  -2  -3  551.34   25.50
   7  -2  -3  577.34   19.10
   7  -2  -3  609.74   19.70
   7  -2  -3  603.04   20.10
   7  -2  -3  562.34   27.20
  -7  -2   3  571.64   19.00
  -7  -2   3  592.04   29.40
   7  -2  -3  604.94   20.00
  -7  -2   3  591.34   25.90
  -7  -2   3  554.34   24.10
  -7  -2   3  575.64   20.40
   7  -2  -3  578.34   19.30
   7   2  -3  592.04   20.40
   7   2  -3  553.54   30.50
   7   2  -3  572.14   27.70
  -7   2   3  628.14   26.90
   7   2  -3  602.14   26.10
   7   2  -3  544.05   19.40
   7   2  -3  578.44   19.20
   7   2  -3  605.24   20.20
   7   2  -3  594.24   20.00
   7   2  -3  567.74   19.30
   7   2  -3  601.84   19.80
   7   2  -3  593.14   28.80
   7   2  -3  603.04   20.40
  -6  -2   3  884.81   26.00
   6  -2  -3  825.02   26.00
   6  -2  -3  855.01   26.90
   6  -2  -3  866.81   34.20
  -6  -2   3  945.61   44.60
   6  -2  -3  866.51   32.60
  -6  -2   3  914.21   33.10
   6  -2  -3  835.42   26.60
   6  -2  -3  856.11   31.60
   6  -2  -3  892.61   26.80
  -6  -2   3  882.41   35.70
   6  -2  -3  894.51   31.40
   6  -2  -3  883.41   26.60
   6  -2  -3  816.72   26.00
   6  -2  -3  844.72   26.00
  -6  -2   3  876.71   27.30
   6  -2  -3  974.50   35.40
  -6  -2   3  826.92   30.90
  -6   2   3  896.11   32.30
   6   2  -3  882.51   26.30
   6   2  -3  908.21   27.40
   6   2  -3  864.51   26.60
   6   2  -3  900.01   26.60
   6   2  -3  854.51   34.90
   6   2  -3  900.11   37.50
   6   2  -3  861.21   26.70
  -6   2   3  903.71   41.20
   6   2  -3  870.41   26.70
   6   2  -3  872.61   27.30
   6   2  -3  909.61   34.70
   6   2  -3  881.31   27.00
   6   2  -3  935.71   33.10
   5  -2  -3  137.99   10.20
   5  -2  -3  140.69    9.30
   5  -2  -3  106.99    8.20
  -5  -2   3  128.09    6.60
   5  -2  -3  139.39   10.20
  -5  -2   3  127.29    6.00
   5  -2  -3  127.09    9.40
   5  -2  -3  144.59    7.90
  -5  -2   3  145.79   13.80
  -5  -2   3  129.99   10.50
  -5  -2   3  134.29    8.80
  -5  -2   3  125.09    9.10
  -5   2   3  139.19   12.50
   5   2  -3  140.99    9.40
   5   2  -3  119.99   10.00
   5   2  -3  127.79    9.80
   5   2  -3  138.69   11.30
   5   2  -3  152.28   10.70
   5   2  -3  116.09    6.90
  -4  -2   3  613.64   22.30
   4  -2  -3  615.94   26.30
  -4  -2   3  550.34   23.30
   4  -2  -3  625.74   20.10
   4  -2  -3  605.84   23.40
   4  -2  -3  660.83   23.80
   4  -2  -3  593.04   22.20
   4  -2  -3  585.04   21.20
  -4  -2   3  597.84   21.50
  -4  -2   3  604.64   18.80
   4  -2  -3  626.34   22.00
   4  -2  -3  614.94   23.10
  -4  -2   3  600.44   27.60
   4   2  -3  610.34   22.20
   4   2  -3  605.54   23.50
   4   2  -3  558.94   24.40
   4   2  -3  609.84   20.10
   4   2  -3  635.44   23.90
  -4   2   3  612.14   25.90
  -3  -2   3 7225.78  196.58
   2  -2  -3  115.09    4.70
   2  -2  -3  112.79    6.40
  -2  -2   3  108.69    7.00
  -2  -2   3  119.79    6.80
   2  -2  -3  115.09    5.50
   2  -2  -3  111.89    6.90
   2  -2  -3  126.19    7.20
  -2  -2   3  118.79    8.20
   2  -2  -3  132.19    8.90
  -2  -2   3  115.49    4.70
   2  -2  -3  116.39    6.40
  -2  -2   3  110.19    4.90
   2  -2  -3  114.39    7.00
  -2  -2   3  122.19    8.00
  -2  -2   3  115.19    6.30
  -2   2   3  106.09    5.50
  -2   2   3  131.79    9.30
   2   2  -3  119.79    7.10
  -2   2   3  114.79    5.80
   2   2  -3  113.99    6.10
   2   2  -3  117.99    7.40
   2   2  -3  114.89    6.50
   2   2  -3  112.09    5.90
  -2   2   3  120.29    6.90
   2   2  -3  113.79    6.30
   0  -2   3  635.94   19.70
   0  -2  -3  635.24   19.20
   0  -2   3  619.04   17.70
   0  -2  -3  606.64   17.80
   0  -2  -3  643.04   20.40
   0  -2  -3  624.24   20.30
   0  -2  -3  626.24   19.50
   0  -2   3  617.24   17.90
   0  -2  -3  615.64   21.50
   0  -2   3  653.33   20.20
   0  -2   3  650.73   19.00
   0  -2  -3  630.84   19.30
   0  -2   3  620.34   20.10
   0  -2   3  645.84   20.70
   0   2  -3  649.24   21.80
   0   2   3  641.74   20.00
   0   2   3  612.64   18.10
   0   2   3  634.54   20.80
   0   2  -3  631.54   19.00
   0   2  -3  612.74   17.60
   0   2   3  624.64   22.00
   0   2   3  628.04   17.90
   0   2  -3  631.24   19.90
   0   2  -3  588.74   18.60
   0   2   3  636.84   19.20
   0   2  -3  625.24   19.80
   0   2   3  637.44   20.00
   0   2  -3  618.34   19.80
  -1  -2  -3   24.40    3.30
   1  -2   3   22.40    3.30
   1  -2   3   23.90    2.00
  -1  -2  -3   31.40    3.40
   1  -2   3   24.80    2.50
  -1  -2  -3   25.20    2.90
   1  -2   3   24.10    3.00
   1  -2   3   28.40    3.40
  -1  -2  -3   27.00    3.10
  -1  -2  -3   29.00    2.40
  -1  -2  -3   24.40    2.70
  -1  -2  -3   24.80    3.00
   1  -2   3   25.70    2.20
   1  -2   3   27.20    3.10
   1   2   3   22.50    2.40
  -1   2  -3   29.90    4.00
  -1   2  -3   27.20    2.80
   1   2   3   25.40    3.10
   1   2   3   23.70    2.80
   1   2   3   25.00    2.70
  -1   2  -3   32.60    2.80
  -1   2  -3   30.30    2.50
  -1   2  -3   30.00    2.90
   1   2   3   27.50    3.40
   1   2   3   25.60    2.80
   1   2   3   21.10    3.00
  -1   2  -3   25.00    1.70
   1   2   3   26.70    3.20
  -1   2  -3   24.60    3.90
  -2   2  -3 4200.78  116.49
   3  -2   3    8.50    2.90
   3  -2   3    8.30    2.50
   3  -2   3    7.60    2.00
   3  -2   3   13.10    2.90
  -3  -2  -3   11.20    2.90
   3  -2   3   13.30    3.30
   3  -2   3    7.10    2.20
   3  -2   3    4.90    1.80
  -3  -2  -3   10.20    2.40
  -3  -2  -3    7.60    2.80
   3  -2   3   18.30    3.50
  -3  -2  -3    8.40    1.70
   3   2   3    6.90    2.60
   3   2   3   13.40    2.80
   3   2   3    3.10    2.00
  -3   2  -3    4.60    2.40
   3   2   3   19.40    3.90
   3   2   3   21.50    4.10
   3   2   3    9.20    2.60
   3   2   3   16.40    4.20
  -3   2  -3    9.70    3.30
   4  -2   3 2300.77   65.59
  -4  -2  -3 2318.57   64.79
  -4  -2  -3 2316.27   70.59
   4  -2   3 2450.85   68.89
  -4  -2  -3 2385.76   63.89
   4  -2   3 2352.76   67.69
  -4  -2  -3 2331.77   68.39
   4  -2   3 2334.17   69.19
   4  -2   3 2413.76   67.69
   4  -2   3 2396.96   67.39
   4  -2   3 2426.36   70.59
   4  -2   3 2475.75   69.79
  -4   2  -3 2319.17   72.89
   4   2   3 2704.53   68.99
   4   2   3 2350.66   67.29
   4   2   3 2333.67   69.99
   4   2   3 2437.76   69.59
   4   2   3 2346.77   70.39
   5  -2   3 1371.66   46.50
   5  -2   3 1407.16   46.60
   5  -2   3 1361.96   44.40
   5  -2   3 1430.66   45.00
  -5  -2  -3 1414.36   48.20
   5  -2   3 1447.26   42.80
  -5  -2  -3 1442.46   40.30
  -5  -2  -3 1420.56   48.10
   5  -2   3 1385.56   44.10
   5  -2   3 1483.45   47.90
  -5  -2  -3 1413.76   45.60
  -5  -2  -3 1373.06   39.20
  -5  -2  -3 1332.27   39.00
   5  -2   3 1449.35   45.30
   5   2   3 1466.95   48.20
   5   2   3 1416.16   45.00
   5   2   3 1476.45   48.60
  -5   2  -3 1548.35   51.09
   5   2   3 1414.36   44.30
   5   2   3 1391.26   46.70
   5   2   3 1482.25   48.80
   6  -2   3 1109.79   34.20
   6  -2   3 1263.57   42.20
   6  -2   3 1227.58   43.30
   6  -2   3 1148.89   34.50
  -6  -2  -3 1315.57   46.10
   6  -2   3 1154.38   34.30
   6  -2   3 1112.09   34.60
   6  -2   3 1222.68   35.20
   6  -2   3 1190.18   43.20
   6  -2   3 1152.08   33.80
   6  -2   3 1211.48   34.40
  -6  -2  -3 1194.88   34.20
   6  -2   3 1221.68   41.50
  -6  -2  -3 1212.28   35.30
  -6  -2  -3 1227.68   41.70
  -6  -2  -3 1280.47   45.10
   6  -2   3 1170.58   40.30
  -6  -2  -3 1257.87   53.89
   6  -2   3 1205.78   38.30
   6   2   3 1200.28   44.60
  -6   2  -3 1207.28   46.70
   6   2   3 1213.08   40.10
   6   2   3 1232.88   35.90
   6   2   3 1162.88   34.40
   6   2   3 1225.38   41.10
   6   2   3 1180.58   44.20
  -6   2  -3 1169.28   50.19
   6   2   3 1208.78   34.90
   6   2   3 1217.88   45.60
   6   2   3 1178.18   35.00
   6   2   3 1212.68   35.60
   6   2   3 1216.18   43.40
   6   2   3 1218.08   35.40
   6   2   3 1179.28   35.20
  -7  -2  -3  897.21   37.90
   7  -2   3  785.12   24.80
  -7  -2  -3  823.72   35.70
  -7  -2  -3  847.22   33.30
   7  -2   3  826.52   26.00
   7  -2   3  823.52   25.50
   7  -2   3  810.82   24.50
   7  -2   3  821.92   25.70
   7  -2   3  818.32   33.50
   7  -2   3  773.52   25.10
   7  -2   3  817.22   25.10
  -7  -2  -3  822.52   26.60
   7  -2   3  855.71   35.70
   7  -2   3  818.32   25.30
   7  -2   3  777.12   29.10
  -7  -2  -3  827.12   25.20
   7  -2   3  789.82   33.00
  -7   2  -3  771.62   31.20
   7   2   3  823.12   31.40
   7   2   3  824.22   26.70
   7   2   3  854.61   26.30
   7   2   3  827.02   35.30
   7   2   3  793.92   36.60
   7   2   3  878.61   26.50
   7   2   3  819.82   26.10
   7   2   3  822.82   32.60
  -7   2  -3  823.62   32.80
   7   2   3  845.42   36.40
   7   2   3  778.52   25.50
   7   2   3  840.12   26.40
   7   2   3  805.42   36.90
   8  -2   3  190.08    9.30
  -8  -2  -3  224.88   15.50
   8  -2   3  217.98    9.70
  -8  -2  -3  221.98   18.10
  -8  -2  -3  239.18   18.90
   8  -2   3  215.78    9.50
  -8  -2  -3  221.08    9.70
   8  -2   3  206.68    9.10
   8  -2   3  207.28    9.30
  -8  -2  -3  216.88   10.80
   8  -2   3  202.98    9.80
   8  -2   3  219.78    9.70
   8   2   3  208.08   13.90
   8   2   3  227.68   10.50
   8   2   3  194.48   16.70
   8   2   3  221.28   10.40
   8   2   3  230.48   10.30
   8   2   3  224.38   17.30
   8   2   3  227.38   10.80
  -8   2  -3  260.27   18.80
   8   2   3  209.68    9.80
   8   2   3  214.68   10.20
  -9  -2  -3   44.20    4.70
   9  -2   3   39.00    4.00
  -9  -2  -3   41.20    3.90
  -9  -2  -3   29.20    7.70
   9  -2   3   39.90    4.00
   9  -2   3   37.50    4.10
   9  -2   3   41.80    4.10
  -9  -2  -3   46.60    4.80
   9  -2   3   41.00    3.80
   9   2   3   41.40    4.30
   9   2   3   37.10    4.10
   9   2   3   37.60    8.10
   9   2   3   47.60    4.30
   9   2   3   36.60    3.90
   9   2   3   48.50    4.50
   9   2   3   46.70    4.50
 -10  -2  -3  168.98    7.30
  10  -2   3  172.68    7.00
  10  -2   3  159.78    6.90
 -10  -2  -3  180.18    7.70
  10  -2   3  149.49    7.00
  10  -2   3  161.88    6.90
 -10  -2  -3  170.68    8.70
  10   2   3  184.38    8.00
  10   2   3  160.38    7.50
  10   2   3  168.48    8.10
  10   2   3  167.18    7.80
  10   2   3  171.38    7.30
 -11  -2  -3   26.50    2.40
 -11  -2  -3   25.50    2.40
  11   2   3   25.90    2.50
  11   2   3   24.50    2.30
  11   2   3   25.90    2.40
  11   2   3   27.00    2.50
 -11  -3   3   23.20    1.90
 -11  -3   3   23.30    2.20
  11   3  -3   22.00    2.00
  11   3  -3   21.70    2.00
  11   3  -3   25.50    2.20
  11   3  -3   22.30    2.20
 -10  -3   3   56.59    3.90
  10  -3  -3   51.69    3.70
 -10  -3   3   56.29    3.90
  10  -3  -3   47.60    3.70
 -10  -3   3   48.80    3.50
  10  -3  -3   43.40    3.60
 -10  -3   3   47.70    4.70
  10   3  -3   58.19    4.90
  10   3  -3   52.69    4.10
  10   3  -3   46.50    4.00
  10   3  -3   43.00    3.70
  10   3  -3   51.39    3.80
  10   3  -3   47.20    3.90
  -9  -3   3  130.49    7.00
  -9  -3   3  141.39    8.40
   9  -3  -3  123.99    6.70
   9  -3  -3  135.09    7.10
   9  -3  -3  134.29    6.70
   9  -3  -3  136.89    6.60
   9  -3  -3  142.29    7.00
  -9  -3   3  126.59   13.70
  -9  -3   3  137.89    6.80
   9  -3  -3  125.89    6.40
   9   3  -3  133.99    7.10
   9   3  -3  132.29   12.10
   9   3  -3  135.49    7.30
   9   3  -3  142.99    8.00
   9   3  -3  140.79    7.60
   9   3  -3  137.39    7.70
   9   3  -3  128.79    6.50
  -8  -3   3  206.88   10.70
  -8  -3   3  202.38   17.50
  -8  -3   3  187.08    8.50
  -8  -3   3  207.78   18.00
  -8  -3   3  174.08    8.70
   8  -3  -3  187.68    8.90
   8  -3  -3  181.58    8.80
   8  -3  -3  165.68    8.10
   8  -3  -3  195.58    9.00
  -8  -3   3  182.88   13.90
   8  -3  -3  177.78    8.30
   8  -3  -3  181.88    8.50
   8  -3  -3  182.28    9.00
   8  -3  -3  188.48   13.50
   8   3  -3  190.98    8.70
   8   3  -3  188.18    8.70
   8   3  -3  200.38    9.90
   8   3  -3  184.78   16.10
   8   3  -3  202.08   14.60
   8   3  -3  191.98    9.80
  -8   3   3  188.68   15.20
   8   3  -3  189.48    9.30
   8   3  -3  186.18    9.40
   8   3  -3  199.88   17.00
  -8   3   3  163.38   16.80
   8   3  -3  188.68    9.10
   7  -3  -3    1.20    2.20
   7  -3  -3    2.80    3.20
   7  -3  -3    5.20    2.70
  -7  -3   3    3.50    4.20
  -7  -3   3    1.60    3.50
  -7  -3   3    1.90    1.80
  -7  -3   3    6.50    2.40
   7  -3  -3    1.30    3.60
  -7  -3   3    5.20    1.70
   7  -3  -3    0.10    2.20
  -7  -3   3    1.40    5.00
   7  -3  -3    3.10    2.60
   7  -3  -3    7.90    2.40
   7  -3  -3    2.90    2.00
   7  -3  -3   16.80    3.20
   7  -3  -3    1.00    1.90
   7  -3  -3    7.50    2.40
   7   3  -3    6.30    2.30
  -7   3   3    4.50    4.10
   7   3  -3    0.60    4.70
   7   3  -3   10.90    2.90
   7   3  -3    4.50    2.00
   7   3  -3    4.90    2.10
   7   3  -3   -0.60    3.40
   7   3  -3    7.40    2.50
   7   3  -3    8.10    4.80
   7   3  -3    4.20    1.90
   7   3  -3    7.30    3.90
   7   3  -3    5.90    2.20
  -7   3   3    5.40    5.30
  -7   3   3    3.50    4.10
   6  -3  -3  106.89    6.20
   6  -3  -3  113.89    6.30
   6  -3  -3  111.89    6.50
  -6  -3   3  113.49   11.20
   6  -3  -3  112.09    6.70
   6  -3  -3  114.49    9.60
   6  -3  -3   94.79    9.60
  -6  -3   3   93.79   14.60
   6  -3  -3  102.39    6.50
  -6  -3   3  112.19    9.50
   6  -3  -3  116.39    6.40
   6  -3  -3  113.39   10.70
  -6  -3   3  102.69    6.70
   6  -3  -3  113.09   10.50
   6  -3  -3  104.59    6.70
   6  -3  -3  104.19    6.60
  -6  -3   3   99.39    6.30
  -6  -3   3  109.99   11.50
   6  -3  -3  101.69    6.20
  -6  -3   3  114.59    6.10
  -6   3   3   96.09   11.20
   6   3  -3  112.79    6.30
   6   3  -3  106.69    6.20
   6   3  -3  104.29    6.30
   6   3  -3  100.79   10.30
   6   3  -3  107.79    6.50
   6   3  -3  114.29   12.50
  -6   3   3   98.09    9.00
  -6   3   3  118.79   10.40
  -6   3   3  125.29   14.70
   6   3  -3  113.09    9.80
   6   3  -3  115.49    7.00
   6   3  -3  125.09    7.00
   6   3  -3  114.19   11.20
   6   3  -3  111.39    6.60
   5  -3  -3 2972.70   79.79
   5  -3  -3 3003.00   87.69
   5  -3  -3 2899.81   84.69
  -5  -3   3 3031.70   87.39
   5  -3  -3 3056.59   85.49
   5  -3  -3 2937.41   79.09
  -5  -3   3 3008.20   89.89
   5  -3  -3 2842.32   79.59
  -5  -3   3 3001.20   78.89
  -5  -3   3 3055.09   97.59
  -5  -3   3 2822.82   79.99
   5  -3  -3 2903.41   79.29
   5  -3  -3 3188.48   88.09
   5  -3  -3 3002.70   88.39
  -5  -3   3 2990.10   85.49
   5  -3  -3 2922.71   81.69
   5   3  -3 2917.01   79.99
   5   3  -3 3012.70   80.29
   5   3  -3 2994.90   91.69
  -5   3   3 2920.31   85.39
   5   3  -3 2840.62   79.29
   5   3  -3 3003.90   88.69
   5   3  -3 2860.61   79.39
   5   3  -3 3033.00   86.29
  -5   3   3 3101.79   93.09
   5   3  -3 2948.51   79.19
   5   3  -3 3159.78   80.79
   5   3  -3 2950.20   88.49
   4  -3  -3 1044.10   36.40
   4  -3  -3 1079.39   37.00
  -4  -3   3 1006.80   37.10
   4  -3  -3 1056.39   34.60
  -4  -3   3 1045.20   34.80
   4  -3  -3 1060.29   36.40
  -4  -3   3 1067.29   29.80
   4  -3  -3 1015.20   32.10
  -4  -3   3 1004.40   40.80
  -4  -3   3 1114.99   31.00
  -4  -3   3 1029.50   36.00
   4  -3  -3  997.00   34.50
   4   3  -3 1076.29   36.70
  -4   3   3 1046.80   33.80
   4   3  -3 1096.19   35.30
   4   3  -3 1051.49   38.80
   4   3  -3 1053.29   32.30
  -4   3   3 1078.59   37.80
   4   3  -3 1043.70   36.80
  -4   3   3 1015.00   37.90
  -3  -3   3  438.86   20.30
  -3  -3   3  399.26   17.70
  -3  -3   3  405.96   16.50
   3  -3  -3  418.16   16.60
  -3  -3   3  407.86   18.10
   3  -3  -3  442.66   18.30
   3  -3  -3  413.96   18.10
   3  -3  -3  420.66   17.10
  -3  -3   3  407.76   12.90
   3  -3  -3  395.16   13.50
   3  -3  -3  387.66   14.90
  -3  -3   3  418.46   13.90
   3  -3  -3  420.76   21.50
   3   3  -3  435.76   18.20
   3   3  -3  401.76   18.80
   3   3  -3  402.56   16.50
  -3   3   3  409.56   18.80
  -3   3   3  436.96   14.90
  -3   3   3  391.06   17.40
   3   3  -3  400.36   13.70
   3   3  -3  415.76   14.00
  -3   3   3  425.86   17.20
   3   3  -3  419.86   15.50
  -3   3   3  413.26   17.10
   3   3  -3  388.06   16.90
  -3   3   3  401.06   15.20
   2  -3  -3 3554.24   93.49
  -2  -3   3 3664.73   95.89
  -2  -3   3 3630.74   94.49
   2  -3  -3 3664.63   96.69
   2  -3  -3 3632.44   98.89
   2  -3  -3 3683.03   99.59
  -2  -3   3 3670.13  101.59
   2  -3  -3 3740.03  104.69
   2   3  -3 3539.35  100.39
  -2   3   3 3602.14   94.49
   2   3  -3 3711.93   97.89
   2   3  -3 3674.73   98.89
   2   3  -3 3521.95   93.99
  -2   3   3 3515.25   94.19
  -2   3   3 3604.54   96.39
  -1   3   3 4414.46  114.49
   1   3  -3 4487.85  122.69
  -1   3   3 4576.84  114.39
   0  -3   3 4347.06  113.89
   0   3  -3 4388.16  123.69
   0   3   3 4470.95  114.59
   0   3   3 4699.93  123.89
   1  -3   3   40.50    4.30
   1  -3   3   39.50    4.80
  -1  -3  -3   40.50    4.70
  -1  -3  -3   43.60    4.20
   1  -3   3   37.00    4.10
  -1  -3  -3   37.40    3.50
  -1  -3  -3   32.00    3.80
   1  -3   3   30.80    4.20
  -1  -3  -3   42.50    4.70
  -1  -3  -3   34.60    3.60
  -1  -3  -3   38.50    4.20
   1   3   3   38.90    4.00
  -1   3  -3   36.30    2.10
   1   3   3   55.19    4.80
  -1   3  -3   32.90    3.80
   1   3   3   37.20    3.10
  -1   3  -3   45.50    5.70
  -1   3  -3   37.70    2.60
  -1   3  -3   40.00    2.90
   1   3   3   52.29    4.40
   1   3   3   40.20    4.70
   1   3   3   33.70    4.10
   1   3   3   32.50    3.10
  -1   3  -3   57.29    4.90
   1   3   3   31.70    4.50
  -1   3  -3   52.09    4.00
   3  -3   3 2904.31   79.89
  -3  -3  -3 2849.61   78.29
  -3  -3  -3 2902.91   80.39
   3  -3   3 2959.10   79.19
   3  -3   3 3114.29   82.49
  -3  -3  -3 2928.61   83.79
  -3  -3  -3 3024.50   85.39
   3  -3   3 2970.10   85.09
  -3  -3  -3 3052.89   83.19
   3  -3   3 3154.38   85.19
  -3  -3  -3 2943.61   77.29
   3  -3   3 2807.52   82.09
   3   3   3 3036.60   82.29
   3   3   3 3059.49   82.09
   3   3   3 2829.62   82.89
   3   3   3 3048.40   85.49
   3   3   3 3032.00   82.99
  -3   3  -3 2890.31   82.49
   3   3   3 2958.60   83.99
  -3   3  -3 2878.21   79.49
  -3   3  -3 2979.80   89.49
  -3   3  -3 2714.53   81.89
  -3   3  -3 2904.51   83.59
   4  -3   3  146.39    8.40
   4  -3   3  136.29   10.40
   4  -3   3  129.19    8.80
  -4  -3  -3  121.39    7.10
   4  -3   3  130.59    9.30
  -4  -3  -3  129.99    6.00
  -4  -3  -3  126.29    6.70
  -4  -3  -3  135.49   10.20
  -4  -3  -3  144.59    9.80
  -4  -3  -3  106.99    9.70
   4  -3   3  119.99    8.20
   4  -3   3  147.39   10.70
   4   3   3  139.19    9.60
  -4   3  -3  133.99    9.40
   4   3   3  137.49   10.70
  -4   3  -3  139.19   12.30
  -4   3  -3  137.89   10.40
   4   3   3  120.29    9.80
   4   3   3  150.28    9.80
   4   3   3  139.09    9.00
   4   3   3  134.79   10.00
  -5  -3  -3 1930.01   52.79
   5  -3   3 1836.62   56.09
  -5  -3  -3 1885.31   51.29
  -5  -3  -3 1948.51   59.19
   5  -3   3 1885.21   54.89
   5  -3   3 1828.52   51.29
   5  -3   3 1872.21   59.99
   5  -3   3 1847.12   57.49
   5  -3   3 1760.22   58.29
   5  -3   3 1822.82   60.29
   5  -3   3 1893.51   57.29
   5  -3   3 1851.31   50.89
   5  -3   3 1839.92   52.09
  -5  -3  -3 1884.71   61.59
  -5  -3  -3 1880.61   61.59
   5  -3   3 1823.32   51.19
   5   3   3 1897.31   59.39
   5   3   3 1830.02   51.79
   5   3   3 1907.01   62.39
  -5   3  -3 1935.11   64.19
   5   3   3 1856.11   51.29
   5   3   3 1824.12   51.69
   5   3   3 1909.31   52.29
  -5   3  -3 1901.51   66.89
   5   3   3 1866.71   52.19
   5   3   3 1952.60   61.79
   5   3   3 1827.32   56.99
   5   3   3 1905.81   61.19
   5   3   3 1929.41   52.49
   5   3   3 1862.61   58.39
  -5   3  -3 1811.42   58.69
   6  -3   3  930.71   26.90
   6  -3   3  870.11   26.90
   6  -3   3  882.41   27.40
  -6  -3  -3  925.91   27.40
   6  -3   3  957.20   37.00
   6  -3   3  910.81   31.30
   6  -3   3  837.32   26.50
   6  -3   3  987.30   36.00
  -6  -3  -3  907.61   46.10
   6  -3   3  890.41   27.70
  -6  -3  -3  841.92   27.00
   6  -3   3  863.11   33.00
  -6  -3  -3  928.91   38.50
  -6  -3  -3  896.21   35.10
  -6  -3  -3  918.41   29.10
   6  -3   3  900.61   27.30
   6  -3   3  899.11   27.10
   6  -3   3  860.81   26.60
   6  -3   3  873.81   27.40
  -6  -3  -3  981.80   38.60
   6  -3   3  907.31   33.30
   6  -3   3  848.42   27.00
  -6   3  -3  921.21   42.40
   6   3   3  903.71   37.60
   6   3   3  890.31   35.90
   6   3   3  942.41   27.80
   6   3   3  930.41   38.70
   6   3   3  926.81   28.30
  -6   3  -3  836.82   41.70
  -6   3  -3  885.51   35.80
   6   3   3  916.01   28.10
   6   3   3  938.31   38.20
   6   3   3  946.61   28.50
   6   3   3  870.61   26.70
   6   3   3  969.10   35.20
   6   3   3  956.40   33.80
   6   3   3  921.11   28.00
   6   3   3  947.51   28.70
   7  -3   3    2.90    2.90
   7  -3   3    2.20    1.90
   7  -3   3    1.50    2.10
   7  -3   3    1.50    2.10
   7  -3   3    0.00    2.40
   7  -3   3    1.20    1.90
   7  -3   3    9.60    3.00
   7  -3   3    1.10    2.20
  -7  -3  -3    0.10    1.50
  -7  -3  -3   -3.60    3.80
  -7  -3  -3    6.40    2.40
   7  -3   3    2.90    3.60
   7  -3   3   -0.50    2.10
  -7  -3  -3    0.30    1.60
  -7  -3  -3    2.80    3.60
  -7  -3  -3    4.10    3.90
  -7  -3  -3    4.80    2.10
   7  -3   3    3.70    2.00
   7   3   3    0.50    1.60
   7   3   3    2.80    2.10
   7   3   3    3.60    4.20
   7   3   3   -0.50    1.70
   7   3   3    3.70    4.30
   7   3   3    4.20    2.10
   7   3   3    1.90    3.20
   7   3   3    0.00    3.00
   7   3   3    3.50    4.60
   7   3   3    0.20    1.40
   7   3   3   -0.70    1.80
   7   3   3    4.10    5.20
  -7   3  -3    3.80    5.20
   7   3   3    8.00    2.70
   8  -3   3  112.79    7.10
  -8  -3  -3  141.89    8.70
   8  -3   3  134.09    6.90
  -8  -3  -3  103.99   14.70
  -8  -3  -3  148.09   12.70
  -8  -3  -3  141.79   15.00
   8  -3   3  139.99    7.40
   8  -3   3  143.89    6.70
   8  -3   3  135.49    6.90
   8  -3   3  151.88    7.60
  -8  -3  -3  133.79    7.30
   8  -3   3  144.39    7.40
  -8  -3  -3  134.69    7.10
   8   3   3  137.19   14.70
   8   3   3  134.19    7.90
   8   3   3  137.39    8.10
   8   3   3  155.28   12.10
   8   3   3  162.08    8.50
   8   3   3  141.39    7.90
   8   3   3  141.69    7.90
   8   3   3  166.48   14.80
   8   3   3  139.89    7.50
   9  -3   3  377.16   13.00
  -9  -3  -3  406.06   14.40
  -9  -3  -3  404.06   13.80
   9  -3   3  376.46   13.50
  -9  -3  -3  381.96   21.20
   9   3   3  369.76   20.30
   9   3   3  423.26   14.60
   9   3   3  393.76   15.20
   9   3   3  412.26   14.70
   9   3   3  398.46   14.90
   9   3   3  394.16   14.60
 -10  -3  -3   88.79    6.00
 -10  -3  -3   84.99    4.60
 -10  -3  -3   92.29    5.00
  10   3   3   87.19    5.20
  10   3   3   85.79    4.70
  10   3   3   85.79    4.90
  10   3   3   88.89    5.30
  10   3   3  101.59    5.40
 -11  -3  -3    0.10    1.00
 -11  -3  -3    0.60    0.70
  11   3   3    0.30    0.80
  11   3   3    0.40    0.80
  11   3   3    0.50    0.70
  11   3   3    1.20    0.90
 -10  -4   3  201.58    7.30
 -10  -4   3  192.48    7.60
 -10  -4   3  194.88    7.20
  10   4  -3  199.58    7.80
  10   4  -3  193.08    7.50
  10   4  -3  191.48    7.80
  10   4  -3  197.68    8.10
   9  -4  -3   17.00    2.90
  -9  -4   3   29.50    4.20
  -9  -4   3   26.30    3.30
   9  -4  -3   28.10    3.20
  -9  -4   3   27.60    3.10
   9  -4  -3   27.20    2.90
   9  -4  -3   28.90    3.10
  -9  -4   3   24.40    2.80
   9   4  -3   30.20    3.30
   9   4  -3   25.40    3.40
   9   4  -3   24.00    2.80
   9   4  -3   22.00    2.90
   9   4  -3   25.90    3.20
   9   4  -3   26.40    3.40
   9   4  -3   23.40    6.30
   8  -4  -3  200.78    8.90
  -8  -4   3  180.48   17.60
   8  -4  -3  199.78    8.80
  -8  -4   3  176.98   18.30
   8  -4  -3  211.88    9.40
   8  -4  -3  199.28    8.80
  -8  -4   3  195.68   15.10
  -8  -4   3  211.88    8.90
   8  -4  -3  192.58    9.00
   8  -4  -3  213.28    9.50
  -8  -4   3  232.98   17.40
   8  -4  -3  201.58    8.70
  -8  -4   3  211.88    9.40
  -8  -4   3  197.28   10.60
   8   4  -3  213.68    9.80
   8   4  -3  199.78    9.90
   8   4  -3  212.18   10.30
   8   4  -3  210.08    9.10
   8   4  -3  209.58   14.90
   8   4  -3  213.18    9.70
   8   4  -3  203.98   17.40
   8   4  -3  192.38   17.20
   8   4  -3  203.88    9.20
   8   4  -3  204.28    8.90
   7  -4  -3  323.27   12.70
  -7  -4   3  295.47   11.60
   7  -4  -3  315.97   12.60
   7  -4  -3  284.27   11.70
  -7  -4   3  314.97   18.40
   7  -4  -3  310.77   12.60
   7  -4  -3  315.67   12.20
   7  -4  -3  302.57   12.00
  -7  -4   3  265.27   20.10
  -7  -4   3  308.67   13.90
   7  -4  -3  305.07   11.80
  -7  -4   3  324.17   12.40
  -7  -4   3  311.87   22.20
  -7  -4   3  315.37   21.30
   7  -4  -3  282.37   19.60
   7  -4  -3  296.77   12.10
   7   4  -3  303.47   18.40
   7   4  -3  320.27   13.50
   7   4  -3  315.37   12.30
   7   4  -3  295.97   12.20
   7   4  -3  357.96   22.00
   7   4  -3  296.37   20.20
   7   4  -3  300.57   13.10
   7   4  -3  313.27   12.40
  -7   4   3  311.07   20.40
  -7   4   3  292.27   26.70
   7   4  -3  308.67   12.60
   7   4  -3  318.17   12.80
   6  -4  -3  936.81   38.00
  -6  -4   3  934.81   27.90
  -6  -4   3 1023.50   39.60
  -6  -4   3  993.00   30.80
   6  -4  -3  897.71   27.30
  -6  -4   3  971.90   36.40
   6  -4  -3  973.10   29.30
   6  -4  -3  913.31   28.10
   6  -4  -3  942.91   29.10
   6  -4  -3  929.81   28.60
   6  -4  -3  928.51   28.80
  -6  -4   3  906.01   40.10
   6  -4  -3  926.01   28.20
   6  -4  -3  986.70   39.10
   6  -4  -3  955.90   28.50
  -6  -4   3  870.81   27.80
  -6  -4   3  949.90   28.50
   6  -4  -3  933.21   29.20
   6   4  -3  991.80   36.70
   6   4  -3  974.10   42.70
   6   4  -3  955.50   29.10
   6   4  -3  950.40   29.00
  -6   4   3  913.61   37.00
   6   4  -3  916.51   28.80
   6   4  -3  978.10   29.90
   6   4  -3  922.31   39.10
   6   4  -3  940.01   28.50
   6   4  -3 1006.20   30.10
   6   4  -3  937.51   28.70
  -6   4   3  868.91   40.50
   6   4  -3  942.61   39.10
   5  -4  -3   19.50    3.10
   5  -4  -3   24.90    5.00
  -5  -4   3   28.60    6.10
   5  -4  -3   29.80    4.30
   5  -4  -3   26.00    3.50
   5  -4  -3   25.10    4.20
   5  -4  -3   22.10    3.20
  -5  -4   3   30.40    4.00
   5  -4  -3   20.40    3.70
  -5  -4   3   18.70    5.40
   5  -4  -3   19.40    3.10
   5  -4  -3   17.80    3.20
   5  -4  -3   22.10    3.50
   5  -4  -3   23.50    5.50
  -5  -4   3   20.20    2.70
  -5  -4   3   19.60    7.50
  -5  -4   3   28.50    7.50
   5  -4  -3   26.70    6.60
  -5  -4   3   17.70    2.60
   5  -4  -3   26.60    3.80
   5  -4  -3   30.60    6.80
   5   4  -3   28.00    3.60
   5   4  -3   23.60    6.70
   5   4  -3   20.40    3.40
   5   4  -3   22.80    3.50
   5   4  -3   20.00    3.30
  -5   4   3   18.90    5.10
   5   4  -3   24.50    3.10
   5   4  -3   20.60    3.40
  -5   4   3   23.60    5.10
  -5   4   3   19.70    6.10
   5   4  -3   25.90    6.30
   5   4  -3   24.60    5.50
  -5   4   3   20.20    5.30
   5   4  -3   14.70    4.90
   5   4  -3   21.90    3.40
  -4  -4   3 1588.34   45.30
   4  -4  -3 1609.24   44.50
  -4  -4   3 1624.04   54.19
  -4  -4   3 1576.44   43.70
  -4  -4   3 1604.24   53.09
   4  -4  -3 1560.24   44.80
  -4  -4   3 1611.84   50.99
   4  -4  -3 1585.94   45.10
  -4  -4   3 1582.84   57.19
   4  -4  -3 1601.64   53.09
  -4  -4   3 1515.55   43.20
   4  -4  -3 1552.64   44.50
   4  -4  -3 1674.93   53.79
   4  -4  -3 1703.73   46.10
   4  -4  -3 1582.04   47.70
   4  -4  -3 1572.74   51.29
   4  -4  -3 1561.34   44.30
   4   4  -3 1607.14   47.30
   4   4  -3 1571.94   44.30
  -4   4   3 1523.55   45.70
   4   4  -3 1610.14   53.19
   4   4  -3 1572.34   50.59
  -4   4   3 1559.94   45.20
   4   4  -3 1594.74   52.19
   4   4  -3 1598.14   45.10
  -4   4   3 1647.24   51.49
   4   4  -3 1592.44   55.89
  -4   4   3 1683.63   55.89
  -4   4   3 1601.14   49.10
   4   4  -3 1583.24   45.00
   4   4  -3 1577.34   44.60
  -3  -4   3 2760.52   82.59
   3  -4  -3 2730.53   77.79
   3  -4  -3 2878.41   83.19
  -3  -4   3 2801.52   82.79
   3  -4  -3 2830.72   81.79
  -3  -4   3 2722.73   74.89
  -3  -4   3 2854.51   73.59
  -3  -4   3 2786.22   83.79
  -3  -4   3 2782.12   78.99
  -3  -4   3 2722.23   74.69
   3  -4  -3 2765.02   82.49
  -3   4   3 2729.83   72.99
  -3   4   3 2857.91   80.59
   3   4  -3 2775.92   80.59
   3   4  -3 2869.31   78.29
   3   4  -3 2811.42   76.49
  -3   4   3 2764.12   83.89
   3   4  -3 2771.92   82.49
   3   4  -3 2899.81   84.99
   3   4  -3 2855.51   80.09
  -2  -4   3 1227.48   33.00
  -2  -4   3 1206.28   40.60
  -2  -4   3 1211.28   41.10
  -2  -4   3 1211.58   35.70
   2  -4  -3 1283.67   40.80
   2  -4  -3 1135.19   32.70
  -2  -4   3 1202.08   36.30
  -2  -4   3 1225.78   39.10
   2  -4  -3 1247.98   37.80
  -2  -4   3 1217.08   39.00
  -2  -4   3 1259.37   37.50
   2  -4  -3 1230.18   41.30
  -2  -4   3 1165.18   39.50
   2  -4  -3 1262.47   40.80
  -2  -4   3 1158.78   33.80
   2   4  -3 1325.67   40.20
   2   4  -3 1208.78   41.70
   2   4  -3 1226.48   38.10
   2   4  -3 1220.88   33.20
  -2   4   3 1196.88   38.80
   2   4  -3 1208.18   34.20
   2   4  -3 1208.28   38.30
  -2   4   3 1220.18   42.10
   2   4  -3 1247.18   38.50
   2   4  -3 1207.48   41.30
  -2   4   3 1171.18   40.50
  -1  -4   3  375.16   11.90
  -1  -4   3  375.76   16.20
  -1  -4   3  362.86   11.60
  -1  -4   3  403.76   17.20
  -1  -4   3  381.06   12.80
   1  -4  -3  394.46   17.70
   1  -4  -3  422.56   17.70
   1  -4  -3  372.36   17.40
   1  -4  -3  371.06   12.60
  -1  -4   3  378.76   17.90
  -1  -4   3  381.06   12.70
  -1  -4   3  385.66   16.30
   1  -4  -3  408.86   20.90
   1  -4  -3  368.76   15.30
  -1   4   3  391.76   16.40
   1   4  -3  386.26   17.20
   1   4  -3  387.36   15.00
   1   4  -3  368.76   12.00
  -1   4   3  376.46   17.20
   1   4  -3  411.76   18.90
  -1   4   3  357.16   18.00
  -1   4   3  380.76   12.70
   1   4  -3  364.46   12.80
   1   4  -3  398.06   16.30
   1   4  -3  375.16   15.50
  -1   4   3  386.16   16.00
   1   4  -3  376.06   17.80
   0  -4  -3 1712.23   50.59
   0  -4  -3 1701.83   51.79
   0  -4   3 1715.63   50.89
   0  -4  -3 1743.83   52.89
   0  -4   3 1698.43   50.29
   0  -4   3 1730.73   51.59
   0  -4  -3 1656.83   47.50
   0  -4  -3 1754.82   50.09
   0  -4   3 1710.83   53.09
   0   4   3 1668.03   45.40
   0   4  -3 1619.24   51.79
   0   4   3 1736.23   50.79
   0   4  -3 1645.94   47.40
   0   4  -3 1625.64   45.90
   0   4   3 1699.83   49.90
   0   4  -3 1681.93   54.99
   0   4   3 1651.63   51.59
   0   4  -3 1767.72   51.29
   0   4  -3 1610.94   51.09
   0   4   3 1645.84   46.00
   0   4   3 1699.93   53.49
   0   4  -3 1669.03   49.00
   1  -4   3 1777.92   55.49
  -1  -4  -3 1780.52   55.39
  -1  -4  -3 1782.82   49.30
  -1  -4  -3 1800.72   51.49
  -1  -4  -3 1749.12   52.39
   1  -4   3 1760.22   52.59
   1  -4   3 1720.83   54.29
  -1  -4  -3 1772.22   49.00
  -1  -4  -3 1831.22   53.59
  -1   4  -3 1723.43   53.79
   1   4   3 1811.02   54.09
   1   4   3 1751.52   48.00
   1   4   3 1702.43   47.50
  -1   4  -3 1770.82   51.09
  -1   4  -3 1739.63   53.39
   1   4   3 1721.53   47.10
   1   4   3 1804.42   52.19
   1   4   3 1710.93   48.20
   1   4   3 1779.92   53.29
  -1   4  -3 1780.32   47.70
  -1   4  -3 1768.92   48.70
  -1   4  -3 1782.92   58.69
   1   4   3 1856.81   56.19
   2  -4   3 2467.95   73.19
  -2  -4  -3 2413.56   64.59
  -2  -4  -3 2400.86   72.79
   2  -4   3 2321.17   68.99
  -2  -4  -3 2439.76   63.39
   2  -4   3 2443.36   72.39
  -2  -4  -3 2522.65   70.29
  -2  -4  -3 2363.76   71.19
   2  -4   3 2484.15   69.89
  -2  -4  -3 2417.06   69.49
  -2  -4  -3 2439.86   69.59
   2   4   3 2437.96   73.19
   2   4   3 2422.46   63.29
   2   4   3 2421.86   69.19
  -2   4  -3 2431.26   70.49
  -2   4  -3 2378.16   67.89
   2   4   3 2332.77   64.29
   2   4   3 2470.35   67.79
  -2   4  -3 2299.37   63.49
   2   4   3 2535.95   71.29
  -2   4  -3 2356.46   65.19
   2   4   3 2303.57   70.19
  -2   4  -3 2400.36   77.39
   2   4   3 2447.16   66.79
   2   4   3 2402.46   66.39
  -2   4  -3 2484.95   71.29
   2   4   3 2481.15   71.29
   3  -4   3  853.71   29.30
   3  -4   3  791.82   28.50
  -3  -4  -3  801.92   24.60
  -3  -4  -3  805.92   23.40
   3  -4   3  770.42   31.10
  -3  -4  -3  801.52   31.80
  -3  -4  -3  833.72   27.90
   3  -4   3  810.72   31.80
  -3  -4  -3  850.51   32.60
  -3  -4  -3  790.22   29.80
  -3  -4  -3  827.72   29.60
  -3   4  -3  784.22   27.00
  -3   4  -3  813.72   36.20
  -3   4  -3  766.02   22.80
  -3   4  -3  842.62   30.60
  -3   4  -3  820.12   29.70
   3   4   3  827.12   28.80
   3   4   3  821.82   30.70
   3   4   3  807.22   30.00
  -3   4  -3  792.62   25.40
   3   4   3  799.92   28.80
   3   4   3  779.32   31.80
  -3   4  -3  791.82   23.10
   3   4   3  796.02   27.60
   4  -4   3 3073.29   90.99
   4  -4   3 2977.10   80.19
  -4  -4  -3 2999.70   81.79
  -4  -4  -3 2919.31   87.59
  -4  -4  -3 3140.39   80.19
  -4  -4  -3 2896.71   82.59
   4  -4   3 3161.18   91.79
   4  -4   3 3115.19   87.39
  -4  -4  -3 2956.30   79.69
   4  -4   3 3000.20   80.59
   4  -4   3 2993.30   81.39
  -4  -4  -3 2959.60   91.49
  -4  -4  -3 3040.80   95.39
   4  -4   3 3202.38   87.39
   4  -4   3 2855.61   80.39
  -4  -4  -3 3042.40   89.89
   4  -4   3 3047.50   80.79
   4   4   3 3110.39   88.89
   4   4   3 2895.71   80.59
  -4   4  -3 3077.39   88.39
   4   4   3 3047.50   88.49
   4   4   3 3158.28   87.39
  -4   4  -3 2990.90   88.89
  -4   4  -3 2898.21   83.19
   4   4   3 2949.51   80.89
   4   4   3 2976.20   86.69
  -4   4  -3 3137.19   99.09
   4   4   3 3053.89   90.49
   4   4   3 3093.69   81.59
   4   4   3 2984.30   81.39
   4   4   3 3118.19   92.79
  -4   4  -3 3045.70   85.49
  -5  -4  -3  617.14   26.30
   5  -4   3  598.74   18.90
  -5  -4  -3  581.24   18.60
  -5  -4  -3  649.83   28.70
  -5  -4  -3  589.94   33.10
  -5  -4  -3  610.14   28.90
   5  -4   3  578.84   19.20
  -5  -4  -3  607.14   19.10
   5  -4   3  628.14   28.30
   5  -4   3  583.84   19.40
  -5  -4  -3  583.74   18.60
   5  -4   3  566.54   19.30
  -5  -4  -3  601.14   20.80
   5  -4   3  561.84   27.30
   5  -4   3  587.74   24.60
   5  -4   3  586.84   18.80
   5  -4   3  583.34   19.90
   5  -4   3  586.84   19.40
   5  -4   3  557.54   24.90
   5  -4   3  582.14   19.20
   5   4   3  577.34   27.00
  -5   4  -3  541.45   22.40
   5   4   3  568.44   18.80
   5   4   3  614.94   25.40
   5   4   3  585.14   20.10
   5   4   3  629.54   20.30
  -5   4  -3  597.64   27.10
  -5   4  -3  564.94   33.30
   5   4   3  603.94   26.00
   5   4   3  599.04   20.00
  -5   4  -3  566.54   25.30
   5   4   3  646.94   30.40
   5   4   3  592.54   19.80
   5   4   3  574.44   19.50
   5   4   3  590.54   27.90
   5   4   3  611.04   26.50
   5   4   3  596.74   19.10
   6  -4   3  123.99    7.20
   6  -4   3  117.79   11.20
   6  -4   3  105.89    6.30
   6  -4   3  118.59    6.70
   6  -4   3  107.89    6.20
   6  -4   3  123.79    7.10
   6  -4   3  121.89    6.70
  -6  -4  -3  122.69    6.60
  -6  -4  -3  111.59   10.80
  -6  -4  -3  112.79    6.20
  -6  -4  -3  113.49   12.40
   6  -4   3  117.29    6.80
  -6  -4  -3  112.99    6.20
   6  -4   3  111.89   12.10
  -6  -4  -3  130.79    8.00
   6  -4   3  106.99    9.90
   6  -4   3  110.39    6.50
  -6  -4  -3  122.09   12.70
  -6   4  -3   99.79   12.80
   6   4   3  101.39   10.70
   6   4   3  119.19   10.40
  -6   4  -3  113.99   11.20
   6   4   3  113.59    6.40
   6   4   3  121.09    6.70
   6   4   3  117.89   11.40
   6   4   3  115.39    6.90
   6   4   3   97.79   11.40
   6   4   3  122.09    7.20
   6   4   3  115.89    7.20
   6   4   3  115.39   12.30
   6   4   3  119.29    7.10
   6   4   3  108.69   13.50
   6   4   3  119.79    7.50
   7  -4   3 1554.24   43.60
  -7  -4  -3 1563.74   44.00
   7  -4   3 1550.74   43.70
   7  -4   3 1579.14   43.30
   7  -4   3 1539.35   43.70
   7  -4   3 1535.35   43.70
   7  -4   3 1511.45   43.50
  -7  -4  -3 1484.55   42.60
  -7  -4  -3 1484.05   57.49
  -7  -4  -3 1563.04   54.49
  -7  -4  -3 1545.95   44.30
  -7  -4  -3 1555.84   58.79
  -7  -4  -3 1553.34   46.40
  -7  -4  -3 1523.95   43.40
   7  -4   3 1509.55   44.20
   7  -4   3 1511.65   50.89
   7   4   3 1483.55   42.90
   7   4   3 1538.35   55.59
  -7   4  -3 1566.64   55.09
   7   4   3 1571.34   52.49
   7   4   3 1597.84   45.20
   7   4   3 1585.34   45.60
   7   4   3 1472.75   53.59
   7   4   3 1606.04   45.40
   7   4   3 1604.44   45.10
   7   4   3 1577.64   58.49
   7   4   3 1539.75   44.10
   8  -4   3 1618.94   46.80
  -8  -4  -3 1709.43   47.30
   8  -4   3 1641.84   46.50
  -8  -4  -3 1690.63   57.99
  -8  -4  -3 1669.73   63.49
   8  -4   3 1622.84   47.00
  -8  -4  -3 1752.22   50.59
   8  -4   3 1622.94   46.20
  -8  -4  -3 1760.32   47.40
  -8  -4  -3 1725.53   48.10
   8  -4   3 1665.73   46.70
   8   4   3 1705.13   62.99
   8   4   3 1767.62   49.00
   8   4   3 1753.12   49.00
   8   4   3 1770.92   49.50
   8   4   3 1725.63   48.70
   8   4   3 1648.64   55.99
   8   4   3 1785.92   48.20
  -9  -4  -3   84.69    5.10
  -9  -4  -3   86.09    4.80
  -9  -4  -3   87.29    6.30
   9   4   3   74.19    5.30
   9   4   3   94.69    5.60
   9   4   3   80.39    5.20
   9   4   3   82.79    5.00
   9   4   3   84.29    5.40
 -10  -4  -3   69.79    3.90
 -10  -4  -3   67.59    3.60
 -10  -4  -3   67.19    4.10
  10   4   3   74.19    4.00
  10   4   3   64.39    4.20
  10   4   3   71.59    3.90
  10   4   3   71.69    4.20
  10   4   3   74.29    4.30
 -10  -5   3  217.88    6.80
  10   5  -3  209.18    7.80
  10   5  -3  212.68    7.20
  10   5  -3  198.38    7.10
  -9  -5   3  568.74   16.70
  -9  -5   3  562.74   17.60
   9  -5  -3  519.55   16.20
   9  -5  -3  551.24   16.80
   9  -5  -3  521.15   16.30
  -9  -5   3  585.54   17.30
   9   5  -3  588.44   17.60
   9   5  -3  569.24   17.00
   9   5  -3  564.54   18.30
   9   5  -3  540.25   16.60
   9   5  -3  535.85   17.30
   8  -5  -3  147.39    7.20
   8  -5  -3  147.39    7.20
   8  -5  -3  142.09    6.90
   8  -5  -3  135.79    6.90
  -8  -5   3  139.89    6.90
   8  -5  -3  142.49    6.80
  -8  -5   3  129.49    8.30
  -8  -5   3  141.49    6.50
  -8  -5   3  137.19   13.20
  -8  -5   3  146.99    7.70
   8  -5  -3  134.69    6.50
   8   5  -3  138.89    7.20
   8   5  -3  137.79    6.60
   8   5  -3  153.48    7.10
   8   5  -3  135.19    6.80
  -8   5   3  135.99   12.70
   8   5  -3  155.48    7.50
   8   5  -3  139.99   12.10
   8   5  -3  138.99    7.70
  -7  -5   3    1.40    2.20
   7  -5  -3    4.50    6.80
   7  -5  -3    1.70    1.80
   7  -5  -3    2.20    1.80
   7  -5  -3    4.40    2.30
  -7  -5   3   -7.60    3.80
  -7  -5   3  -10.00    6.40
   7  -5  -3    1.00    1.40
  -7  -5   3    4.30    2.20
   7  -5  -3    1.10    1.40
  -7  -5   3   -5.40    5.00
  -7  -5   3    3.00    1.50
  -7  -5   3    1.10    1.30
  -7  -5   3    5.60    4.50
   7  -5  -3    2.20    1.60
   7  -5  -3   -1.00    1.40
   7   5  -3    8.00    5.10
   7   5  -3    0.70    1.60
  -7   5   3   -2.90    4.60
   7   5  -3    2.70    5.20
   7   5  -3    3.40    1.80
   7   5  -3    1.00    1.60
   7   5  -3    1.40    1.70
   7   5  -3    3.60    1.90
   7   5  -3    0.90    3.10
   7   5  -3    5.10    2.00
   7   5  -3    1.40    1.80
  -6  -5   3  139.79   14.60
   6  -5  -3  153.08    8.40
   6  -5  -3  140.69    7.50
  -6  -5   3  148.89    8.90
   6  -5  -3  141.49    7.90
   6  -5  -3  159.38    8.20
  -6  -5   3  146.49    7.50
  -6  -5   3  148.59    8.50
  -6  -5   3  154.58   15.20
   6  -5  -3  148.89    8.10
   6  -5  -3  142.49    7.00
  -6  -5   3  160.88   15.60
   6  -5  -3  143.59    7.60
  -6  -5   3  155.58   12.80
   6  -5  -3  159.08   14.70
  -6  -5   3  154.88   13.00
   6  -5  -3  161.28    7.90
  -6  -5   3  146.19    7.10
  -6  -5   3  158.58    7.60
   6   5  -3  159.48    8.70
   6   5  -3  143.19    7.70
  -6   5   3  145.89   13.90
   6   5  -3  166.38   13.20
   6   5  -3  152.48    7.90
  -6   5   3  161.18   17.60
   6   5  -3  140.19    7.40
   6   5  -3  145.89   14.10
   6   5  -3  161.38   15.00
   6   5  -3  162.58    8.00
   6   5  -3  152.68    8.00
   6   5  -3  157.58   17.20
   6   5  -3  159.38    8.70
  -6   5   3  141.89    7.40
  -6   5   3  155.38   14.40
   5  -5  -3 1138.89   45.00
   5  -5  -3 1174.98   33.70
  -5  -5   3 1124.09   32.30
  -5  -5   3 1092.59   41.80
   5  -5  -3 1172.58   33.70
  -5  -5   3 1164.38   32.90
  -5  -5   3 1123.69   33.20
  -5  -5   3 1124.59   44.60
  -5  -5   3 1134.29   34.70
   5  -5  -3 1087.99   32.80
   5  -5  -3 1039.30   34.10
   5  -5  -3 1128.19   32.70
   5  -5  -3 1184.18   34.20
  -5  -5   3 1140.99   40.40
  -5  -5   3 1211.58   46.70
   5  -5  -3 1076.59   41.80
   5  -5  -3 1125.59   33.90
   5  -5  -3 1277.97   46.00
  -5  -5   3 1018.90   34.00
  -5  -5   3 1130.19   42.10
   5  -5  -3 1095.69   34.10
   5   5  -3 1133.59   33.60
   5   5  -3 1151.88   41.70
   5   5  -3 1107.99   43.30
   5   5  -3 1143.79   34.60
   5   5  -3 1132.09   33.30
   5   5  -3 1126.59   33.30
   5   5  -3 1192.18   45.50
  -5   5   3 1095.09   46.70
  -5   5   3 1148.99   44.90
   5   5  -3 1097.19   32.60
   5   5  -3 1216.38   49.30
   5   5  -3 1145.89   33.90
  -5   5   3 1105.89   42.10
   5   5  -3 1155.78   34.50
  -4  -5   3 3462.85   98.19
   4  -5  -3 3544.45  102.29
   4  -5  -3 3396.16   89.29
  -4  -5   3 3284.47   89.29
   4  -5  -3 3291.27  100.39
  -4  -5   3 3405.06   89.69
  -4  -5   3 3193.58   95.29
   4  -5  -3 3372.16   99.19
   4  -5  -3 3333.87   89.19
   4  -5  -3 3309.67   89.69
   4  -5  -3 3297.37   88.09
  -4  -5   3 3395.96   87.19
  -4  -5   3 3193.78  102.09
   4  -5  -3 3304.17   88.69
  -4  -5   3 3326.07   88.59
  -4  -5   3 3349.26  101.19
   4  -5  -3 3276.27   88.29
  -4  -5   3 3399.46   87.59
   4  -5  -3 3342.57   89.49
   4  -5  -3 3257.07   88.69
  -4  -5   3 3211.98   93.69
   4  -5  -3 3321.97   93.49
  -4  -5   3 3462.35  101.89
  -4  -5   3 3141.99   87.39
   4   5  -3 3191.18   88.09
   4   5  -3 3344.17   89.09
   4   5  -3 3345.87   89.39
   4   5  -3 3041.50   87.99
  -4   5   3 3318.17   87.99
  -4   5   3 3311.37  100.59
   4   5  -3 3446.66  101.19
  -4   5   3 3287.37   96.69
   4   5  -3 3405.06   89.59
   4   5  -3 3346.47   98.59
   4   5  -3 3536.05  105.19
  -4   5   3 3352.66  103.49
   4   5  -3 3331.27   96.89
   4   5  -3 3352.86   88.69
   3  -5  -3   20.20    3.40
   3  -5  -3   20.10    3.00
   3  -5  -3   13.30    2.90
   3  -5  -3   14.80    2.80
   3  -5  -3   22.80    4.70
  -3  -5   3   18.80    2.20
   3  -5  -3   20.80    3.50
  -3  -5   3   21.00    5.90
  -3  -5   3   20.60    3.50
   3  -5  -3   19.90    5.70
  -3  -5   3   11.10    2.80
  -3  -5   3   24.30    4.20
   3  -5  -3   19.90    3.20
  -3  -5   3   16.80    2.10
   3  -5  -3   25.00    6.40
  -3  -5   3   21.90    5.70
   3  -5  -3   22.80    5.80
  -3  -5   3   18.00    4.90
   3  -5  -3   21.40    3.30
  -3  -5   3   20.20    3.30
   3  -5  -3   23.60    3.50
   3   5  -3   17.40    2.10
   3   5  -3   27.00    5.00
  -3   5   3    9.90    4.40
  -3   5   3   23.30    5.50
   3   5  -3   17.30    2.80
   3   5  -3   22.00    3.20
  -3   5   3   15.50    4.40
  -3   5   3   22.60    2.90
  -3   5   3   15.30    4.90
   3   5  -3   23.80    5.40
   3   5  -3   11.50    4.90
   3   5  -3   20.70    5.50
   3   5  -3   14.20    4.40
   3   5  -3   18.50    2.10
   2  -5  -3 2293.07   69.89
  -2  -5   3 2469.55   73.79
  -2  -5   3 2545.95   76.19
   2  -5  -3 2464.95   74.89
   2  -5  -3 2409.96   66.89
   2  -5  -3 2453.15   64.69
   2  -5  -3 2380.46   65.19
   2  -5  -3 2421.06   65.89
  -2  -5   3 2315.87   71.59
  -2  -5   3 2381.56   65.19
   2  -5  -3 2386.46   64.99
   2  -5  -3 2367.06   64.89
  -2  -5   3 2387.76   69.99
  -2  -5   3 2359.96   65.49
   2  -5  -3 2422.96   65.59
   2  -5  -3 2520.45   74.49
  -2  -5   3 2378.16   62.59
   2  -5  -3 2428.66   75.09
   2  -5  -3 2452.05   65.69
   2   5  -3 2320.27   75.69
   2   5  -3 2337.77   65.09
   2   5  -3 2348.86   70.89
  -2   5   3 2458.05   65.29
   2   5  -3 2361.56   74.09
  -2   5   3 2411.86   71.49
   2   5  -3 2343.67   63.39
   2   5  -3 2434.76   73.79
   2   5  -3 2496.25   70.99
   2   5  -3 2513.15   63.89
  -2   5   3 2433.86   74.59
  -2   5   3 2402.66   71.29
  -2   5   3 2451.95   76.79
   2   5  -3 2395.96   70.29
  -2   5   3 2331.37   64.09
   1  -5  -3 2485.65   73.99
  -1  -5   3 2416.56   71.69
   1  -5  -3 2371.66   71.69
  -1  -5   3 2362.16   70.79
   1  -5  -3 2355.36   73.19
  -1  -5   3 2410.86   70.79
  -1  -5   3 2416.36   74.39
  -1   5   3 2339.57   72.79
  -1   5   3 2394.26   75.19
   1   5  -3 2414.46   73.09
   1   5  -3 2364.76   63.29
   1   5  -3 2378.76   64.79
  -1   5   3 2309.57   69.89
  -1   5   3 2282.77   70.09
   1   5  -3 2395.26   69.49
   1   5  -3 2408.26   70.79
  -1   5   3 2353.16   63.49
   1   5  -3 2331.27   74.99
  -1   5   3 2433.36   64.79
   1   5  -3 2379.26   74.39
   1   5  -3 2349.56   67.89
   0  -5  -3   -0.10    1.80
   0  -5  -3    1.10    2.00
   0  -5   3   12.80    4.10
   0  -5  -3    7.70    3.10
   0  -5  -3    4.70    2.40
   0  -5   3    3.50    3.20
   0  -5   3    6.50    3.20
   0  -5   3    8.50    3.20
   0   5   3    3.20    2.40
   0   5  -3    4.40    2.60
   0   5   3    3.60    2.50
   0   5   3    5.10    1.80
   0   5  -3    2.20    2.10
   0   5  -3    2.90    2.30
   0   5  -3    3.30    1.50
   0   5  -3    4.90    3.10
   0   5  -3    3.30    2.40
   0   5  -3    5.30    1.40
   0   5   3    8.00    1.70
   0   5   3    3.50    2.90
   0   5   3    3.10    2.20
   0   5  -3    6.60    3.70
  -1  -5  -3  511.45   20.40
   1  -5   3  528.75   21.60
   1  -5   3  540.75   22.40
  -1  -5  -3  504.25   24.30
   1  -5   3  523.25   23.80
  -1  -5  -3  534.05   18.70
  -1  -5  -3  542.05   22.20
  -1  -5  -3  500.95   22.60
   1  -5   3  517.05   24.90
   1  -5   3  589.94   19.10
  -1   5  -3  496.95   16.40
  -1   5  -3  541.55   23.40
   1   5   3  535.05   25.50
   1   5   3  544.75   21.80
  -1   5  -3  532.45   24.10
  -1   5  -3  519.45   17.60
   1   5   3  488.85   22.10
   1   5   3  526.35   16.40
  -1   5  -3  531.35   28.10
  -1   5  -3  501.35   18.00
   1   5   3  516.75   23.20
   1   5   3  529.25   17.60
  -1   5  -3  561.74   21.20
  -1   5  -3  506.15   22.90
  -2  -5  -3 2916.51   83.59
  -2  -5  -3 2883.31   83.99
  -2  -5  -3 2833.72   75.99
   2  -5   3 2868.41   86.69
   2  -5   3 2816.22   76.69
  -2  -5  -3 2834.82   74.19
   2  -5   3 2660.43   80.09
   2  -5   3 2897.21   77.29
   2  -5   3 2898.31   76.89
   2  -5   3 2879.51   82.39
  -2  -5  -3 2862.71   87.69
   2  -5   3 2873.31   76.59
   2  -5   3 2982.30   83.79
   2  -5   3 3017.50   88.59
  -2  -5  -3 2655.13   73.69
  -2  -5  -3 2814.22   76.59
   2  -5   3 2901.91   76.19
   2  -5   3 2893.91   76.39
   2  -5   3 2894.71   77.09
  -2  -5  -3 2889.31   83.09
   2   5   3 2803.42   82.69
   2   5   3 2885.01   84.89
   2   5   3 2926.41   77.39
   2   5   3 2809.92   76.49
  -2   5  -3 2963.30   94.69
  -2   5  -3 2778.32   75.59
  -2   5  -3 2833.72   81.29
   2   5   3 2910.61   84.09
   2   5   3 2777.92   74.69
  -2   5  -3 2972.00   76.59
  -2   5  -3 2895.21   85.19
  -2   5  -3 2838.12   85.79
  -2   5  -3 2779.82   76.79
   2   5   3 2834.42   79.89
   2   5   3 2910.61   75.19
   2   5   3 2817.52   85.39
   2   5   3 2915.71   88.79
   3  -5   3 2426.36   64.19
   3  -5   3 2429.66   75.89
   3  -5   3 2349.56   63.99
  -3  -5  -3 2179.28   63.29
  -3  -5  -3 2220.58   75.19
  -3  -5  -3 2474.65   72.39
  -3  -5  -3 2385.86   61.89
   3  -5   3 2162.28   68.79
   3  -5   3 2379.06   63.39
   3  -5   3 2282.77   63.69
   3  -5   3 2463.85   71.19
   3  -5   3 2335.97   64.49
   3  -5   3 2277.97   63.69
  -3  -5  -3 2283.67   62.99
   3  -5   3 2355.66   63.59
  -3  -5  -3 2323.97   63.79
  -3  -5  -3 2380.06   71.99
  -3  -5  -3 2387.86   69.59
  -3  -5  -3 2399.76   62.09
   3  -5   3 2308.57   63.29
   3  -5   3 2416.16   75.19
  -3   5  -3 2358.76   73.49
   3   5   3 2430.46   73.39
  -3   5  -3 2365.76   68.69
   3   5   3 2397.66   70.89
   3   5   3 2381.36   76.79
  -3   5  -3 2365.16   63.09
  -3   5  -3 2382.66   83.39
   3   5   3 2184.18   63.19
   3   5   3 2333.87   61.09
   3   5   3 2333.77   66.99
   3   5   3 2338.77   64.39
   3   5   3 2470.45   73.69
   3   5   3 2194.28   63.29
  -3   5  -3 2302.17   72.29
  -4  -5  -3   97.29   11.30
   4  -5   3  106.89   11.40
  -4  -5  -3  121.99    6.00
   4  -5   3  131.59    7.10
   4  -5   3  112.39    9.60
   4  -5   3  129.19   10.50
   4  -5   3  122.79    6.80
   4  -5   3  123.29    6.90
   4  -5   3  101.39   11.20
   4  -5   3  125.89    7.00
   4  -5   3  129.49    6.70
  -4  -5  -3  124.29   11.50
   4  -5   3  129.89    6.70
  -4  -5  -3  132.39   11.30
  -4  -5  -3  133.29    6.60
  -4  -5  -3  102.49   13.70
  -4  -5  -3  114.29    6.80
   4  -5   3  115.39    6.80
  -4  -5  -3  121.39    7.20
   4  -5   3  118.09    7.10
  -4  -5  -3  131.99    6.00
   4   5   3  123.19    7.10
   4   5   3  127.99   11.80
   4   5   3  110.59    6.30
   4   5   3  153.88   14.10
  -4   5  -3  129.69    9.40
   4   5   3  132.69    7.40
  -4   5  -3  137.89   11.40
   4   5   3  122.99   10.10
   4   5   3  124.19   10.10
   4   5   3  112.89    6.90
  -4   5  -3  120.19   16.10
  -4   5  -3  124.69    6.20
   4   5   3  123.09    6.70
   4   5   3  118.39   10.90
   4   5   3  112.99    6.80
  -4   5  -3  127.49   12.20
  -5  -5  -3  395.66   13.60
   5  -5   3  408.36   15.50
   5  -5   3  412.66   23.60
  -5  -5  -3  368.66   20.90
  -5  -5  -3  381.46   13.80
   5  -5   3  390.36   14.10
   5  -5   3  384.66   19.80
   5  -5   3  396.96   14.60
   5  -5   3  416.66   14.90
   5  -5   3  485.55   25.40
   5  -5   3  378.36   14.50
   5  -5   3  396.36   14.60
  -5  -5  -3  375.56   22.50
  -5  -5  -3  299.17   21.90
  -5  -5  -3  412.46   14.90
  -5  -5  -3  383.06   13.90
   5  -5   3  420.16   14.40
   5  -5   3  412.16   14.90
  -5  -5  -3  418.56   16.00
  -5   5  -3  434.16   19.70
   5   5   3  384.26   14.10
   5   5   3  445.56   23.10
   5   5   3  392.56   14.90
   5   5   3  428.56   15.70
  -5   5  -3  404.46   23.30
   5   5   3  391.56   14.70
   5   5   3  390.56   25.00
  -5   5  -3  393.56   13.50
   5   5   3  358.76   22.20
   5   5   3  375.66   14.10
  -5   5  -3  382.96   21.20
   5   5   3  377.86   20.20
   5   5   3  392.86   14.90
   5   5   3  389.96   14.00
[truncated: 2,267,282 more chars]
