# Supplementary material for: Crystal structure and Hirshfeld surface analyses, crystal voids, inter­molecular inter­action energies and energy frameworks of 3-benzyl-1-(3-bromoprop­yl)-5,5-di­phenyl­imidazolidine-2,4-dione
Source: Acta Crystallogr E Crystallogr Commun. 2024 Oct 4;80(Pt 11):1118–24. doi: 10.1107/S2056989024009228 (PMC11660471; doi:10.1107/S2056989024009228)
Supplement: Supplementary file 3 [file e-80-01118-Isup4.hkl]

data_I                                                                          
_shelx_title ' JTM1745_0m_a.res in P2(1)/c'                                     
_shelx_refln_list_code          4                                               
_shelx_F_calc_maximum      125.06                                               
_exptl_crystal_F_000       952.00                                               
_reflns_d_resolution_high  0.7997                                               
                                                                                
loop_                                                                           
 _space_group_symop_operation_xyz                                               
 'x, y, z'                                                                      
 '-x, y+1/2, -z+1/2'                                                            
 '-x, -y, -z'                                                                   
 'x, -y-1/2, z-1/2'                                                             
                                                                                
_cell_length_a     9.4306                                                       
_cell_length_b     8.5084                                                       
_cell_length_c    26.7891                                                       
_cell_angle_alpha  90.000                                                       
_cell_angle_beta   93.270                                                       
_cell_angle_gamma  90.000                                                       
                                                                                
_shelx_F_squared_multiplier     1.000                                           
                                                                                
loop_                                                                           
 _refln_index_h                                                                 
 _refln_index_k                                                                 
 _refln_index_l                                                                 
 _refln_F_squared_calc                                                          
 _refln_F_squared_meas                                                          
 _refln_F_squared_sigma                                                         
 _refln_observed_status                                                         
   3   0   0        949.78        831.78         8.81 o                         
   4   0   0        408.46        300.08         5.02 o                         
   5   0   0       1759.50       2112.38        19.52 o                         
   6   0   0        598.56        540.55         8.73 o                         
   7   0   0       2475.79       2450.66        18.89 o                         
   8   0   0       1441.70       1538.04        14.16 o                         
   9   0   0        528.34        472.43         6.97 o                         
  10   0   0       1575.40       1531.69        17.56 o                         
  11   0   0         27.28         30.00         1.96 o                         
   2   1   0        196.52        179.28         1.85 o                         
   3   1   0       5134.69       5153.23        53.05 o                         
   4   1   0        932.99        921.59         7.16 o                         
   5   1   0       3588.51       3440.42        22.00 o                         
   6   1   0       4194.47       4458.69        23.29 o                         
   7   1   0        625.48        664.80         5.06 o                         
   8   1   0        131.62        138.03         2.23 o                         
   9   1   0       1489.81       1588.64        14.34 o                         
  10   1   0        261.57        284.41         3.76 o                         
  11   1   0         32.61         31.69         1.24 o                         
   1   2   0        896.23        871.62         8.02 o                         
   2   2   0        108.20        118.86         1.49 o                         
   3   2   0       2125.08       2061.22        12.30 o                         
   4   2   0       4621.77       4500.66        27.37 o                         
   5   2   0        282.08        333.86         4.06 o                         
   6   2   0        584.57        549.35         4.32 o                         
   7   2   0        942.03        885.36         6.39 o                         
   8   2   0        606.92        637.84         5.31 o                         
   9   2   0        207.14        236.58         3.42 o                         
  10   2   0         36.10         39.97         1.44 o                         
  11   2   0       1066.43       1090.27        12.16 o                         
   1   3   0       3096.33       3163.09        19.21 o                         
   2   3   0       2981.03       2903.16        15.93 o                         
   3   3   0         39.96         38.92         1.33 o                         
   4   3   0         95.54        119.71         2.47 o                         
   5   3   0        711.62        667.63         5.91 o                         
   6   3   0       1723.65       1672.73         9.97 o                         
   7   3   0         30.40         28.69         1.06 o                         
   8   3   0        314.61        282.59         3.35 o                         
   9   3   0        702.15        710.71         7.11 o                         
  10   3   0         12.40         11.92         1.07 o                         
  11   3   0         53.56         53.51         1.68 o                         
   0   4   0        143.44        122.52         3.48 o                         
   1   4   0        837.66        812.52         6.78 o                         
   2   4   0        327.76        357.06         3.45 o                         
   3   4   0       2242.96       2370.67        16.41 o                         
   4   4   0         45.19         54.91         1.47 o                         
   5   4   0        183.59        193.71         2.16 o                         
   6   4   0         24.30         26.08         1.14 o                         
   7   4   0        145.89        143.63         2.19 o                         
   8   4   0        290.49        301.84         3.61 o                         
   9   4   0         22.90         24.15         1.57 o                         
  10   4   0          2.79          1.57         0.64 o                         
   1   5   0       1010.95       1181.10         9.26 o                         
   2   5   0          4.78         10.07         0.82 o                         
   3   5   0        564.69        577.51         4.19 o                         
   4   5   0        372.90        335.00         2.92 o                         
   5   5   0          7.07          4.41         0.64 o                         
   6   5   0       1080.92       1116.44         7.43 o                         
   7   5   0        121.23        122.82         2.01 o                         
   8   5   0        168.54        177.81         2.61 o                         
   9   5   0        113.18        101.21         2.51 o                         
  10   5   0          6.42          7.57         0.90 o                         
   0   6   0        935.06        942.64         7.85 o                         
   1   6   0        536.11        538.28         3.84 o                         
   2   6   0        178.50        185.50         2.22 o                         
   3   6   0        977.56       1030.23         6.90 o                         
   4   6   0        200.96        219.19         2.52 o                         
   5   6   0          0.14          2.31         0.72 o                         
   6   6   0         20.35         17.44         0.93 o                         
   7   6   0        122.92        124.27         2.09 o                         
   8   6   0          2.03          3.39         0.68 o                         
   9   6   0          0.68          0.71         0.72 o                         
   1   7   0       2903.22       2859.94        14.67 o                         
   2   7   0       2107.53       2185.54        12.64 o                         
   3   7   0        307.47        360.87         3.70 o                         
   4   7   0       1333.50       1307.31         9.01 o                         
   5   7   0         10.81         12.72         0.93 o                         
   6   7   0        125.01        133.75         2.10 o                         
   7   7   0          1.28          3.47         0.69 o                         
   8   7   0        634.38        634.26         9.18 o                         
   0   8   0       2137.77       2268.73        17.53 o                         
   1   8   0        704.44        708.62         5.20 o                         
   2   8   0        131.23        145.06         2.18 o                         
   3   8   0       1062.32       1043.14         8.03 o                         
   4   8   0        318.58        338.69         3.82 o                         
   5   8   0         55.12         56.56         1.46 o                         
   6   8   0        358.02        385.14         4.38 o                         
   7   8   0        818.18        800.26        19.04 o                         
   1   9   0        812.76        851.01         6.75 o                         
   2   9   0        832.44        813.52         6.71 o                         
   3   9   0         16.49         18.66         0.92 o                         
   4   9   0        141.89        139.81         2.10 o                         
   5   9   0        134.08        141.79         2.22 o                         
   6   9   0        436.58        439.31         9.01 o                         
   0  10   0       2245.33       2226.17        28.86 o                         
   1  10   0        314.95        332.05         3.73 o                         
   2  10   0        180.27        193.24         2.87 o                         
   3  10   0        552.80        553.04         5.27 o                         
   4  10   0        195.28        192.65         4.33 o                         
 -11   1   1        607.39        615.86         6.40 o                         
 -10   1   1         27.41         25.00         1.26 o                         
  -9   1   1        188.09        199.52         2.79 o                         
  -8   1   1          3.84          6.84         0.82 o                         
  -7   1   1          5.35          9.89         0.83 o                         
  -6   1   1        385.03        458.83         4.16 o                         
  -5   1   1         29.03         41.02         1.63 o                         
  -4   1   1        573.30        545.91         4.96 o                         
  -3   1   1       1977.18       2120.90        12.49 o                         
  -2   1   1        450.17        446.65         3.30 o                         
   0   1   1        855.23        797.99         4.72 o                         
   1   1   1        371.28        314.67         2.44 o                         
   2   1   1       4074.49       4307.82       132.58 o                         
   3   1   1        352.06        393.18         3.60 o                         
   4   1   1       6057.29       6476.91        66.14 o                         
   5   1   1        103.64        148.39         2.58 o                         
   6   1   1       2027.80       2178.34        12.68 o                         
   7   1   1        484.35        505.09         4.14 o                         
   8   1   1         11.85         19.96         1.10 o                         
   9   1   1          1.13          3.07         0.87 o                         
  10   1   1          1.48          1.50         0.68 o                         
  11   1   1        500.15        493.23         6.00 o                         
 -11   2   1          2.41          0.79         0.63 o                         
 -10   2   1        185.28        180.83         2.78 o                         
  -9   2   1        422.45        384.40         4.19 o                         
  -8   2   1        953.19        912.67         7.22 o                         
  -7   2   1        978.21        987.80         6.69 o                         
  -6   2   1       2116.67       2019.41        11.58 o                         
  -5   2   1       2099.44       2162.62        15.54 o                         
  -4   2   1       2764.11       3083.07        19.55 o                         
  -3   2   1        616.87        586.31         4.76 o                         
  -2   2   1       7289.73       7193.31       198.92 o                         
  -1   2   1        445.77        475.11         3.52 o                         
   2   2   1        993.03        968.31         6.24 o                         
   3   2   1        672.50        707.58         5.39 o                         
   4   2   1       1152.31       1116.17         8.58 o                         
   5   2   1       1356.47       1368.38        10.29 o                         
   6   2   1         16.48         24.55         1.09 o                         
   7   2   1         19.89         29.80         1.13 o                         
   8   2   1        706.35        713.77         5.90 o                         
   9   2   1        439.84        459.60         4.90 o                         
  10   2   1         65.25         59.89         1.72 o                         
  11   2   1        206.50        178.71         3.46 o                         
 -11   3   1        550.29        516.44         6.83 o                         
 -10   3   1        112.75        118.78         2.35 o                         
  -9   3   1         41.21         52.95         1.67 o                         
  -8   3   1       2279.69       2220.40        14.60 o                         
  -7   3   1       3532.56       3464.48        17.70 o                         
  -6   3   1         56.80         51.27         1.29 o                         
  -5   3   1       2302.97       2388.62        15.99 o                         
  -4   3   1       1916.35       1771.84        12.77 o                         
  -3   3   1        599.52        542.43         4.80 o                         
  -2   3   1       1624.65       1683.09        10.14 o                         
  -1   3   1        631.07        603.27         5.00 o                         
   1   3   1        118.75        174.60         2.20 o                         
   2   3   1       7724.67       7525.01       141.28 o                         
   3   3   1       2494.70       2360.04        14.60 o                         
   4   3   1       2049.50       2051.63        14.21 o                         
   5   3   1        153.20        133.07         2.28 o                         
   6   3   1        784.25        734.89         4.80 o                         
   7   3   1       1738.43       1743.32        10.86 o                         
   8   3   1        598.22        571.20         5.04 o                         
   9   3   1        187.94        174.21         3.43 o                         
  10   3   1        648.15        641.26         8.03 o                         
  11   3   1        126.63        123.50         3.10 o                         
 -10   4   1        315.53        338.28         5.01 o                         
  -9   4   1       1110.27       1095.48        11.43 o                         
  -8   4   1        410.16        383.30         4.24 o                         
  -7   4   1       1721.30       1689.48        10.66 o                         
  -6   4   1       3639.33       3572.69        18.56 o                         
  -5   4   1       2102.87       2017.86        10.80 o                         
  -4   4   1        287.62        293.67         3.13 o                         
  -3   4   1       5101.24       5171.41        32.56 o                         
  -2   4   1       2758.75       2609.41        15.45 o                         
  -1   4   1        318.94        442.75         4.89 o                         
   0   4   1       1180.98       1197.25         9.96 o                         
   1   4   1       8715.16       8252.46       109.62 o                         
   2   4   1       2189.75       2077.36        12.75 o                         
   3   4   1        227.48        223.22         3.17 o                         
   4   4   1       1469.97       1405.21         9.21 o                         
   5   4   1       2255.85       2076.26        10.43 o                         
   6   4   1       1551.08       1540.12         8.82 o                         
   7   4   1          1.05          4.07         0.74 o                         
   8   4   1        249.35        272.06         3.50 o                         
   9   4   1        364.29        375.76         5.80 o                         
  10   4   1        149.27        138.27         2.77 o                         
 -10   5   1         43.85         47.72         1.73 o                         
  -9   5   1          2.19          1.42         0.77 o                         
  -8   5   1       1876.16       1842.01        13.51 o                         
  -7   5   1        488.11        480.55         4.30 o                         
  -6   5   1         76.61         91.82         1.74 o                         
  -5   5   1        532.23        548.57         4.23 o                         
  -4   5   1       5927.31       5770.65        26.79 o                         
  -3   5   1        529.54        482.48         3.59 o                         
  -2   5   1        211.26        198.68         2.15 o                         
  -1   5   1       1979.78       1765.23        13.02 o                         
   0   5   1      14302.34      14396.23       278.41 o                         
   1   5   1       4486.87       4623.56        28.03 o                         
   2   5   1       3475.07       3671.10        17.99 o                         
   3   5   1       3132.47       2973.76        15.52 o                         
   4   5   1       1504.27       1467.35         8.22 o                         
   5   5   1         57.03         48.37         1.26 o                         
   6   5   1       3476.95       3346.79        17.18 o                         
   7   5   1        695.89        712.58         5.99 o                         
   8   5   1         77.43         86.48         2.03 o                         
   9   5   1         24.44         30.44         1.59 o                         
  10   5   1        912.45        886.07        15.58 o                         
  -9   6   1        921.54        893.36        11.87 o                         
  -8   6   1        324.18        316.81         3.75 o                         
  -7   6   1       1218.64       1157.38         9.26 o                         
  -6   6   1        882.80        896.74         6.92 o                         
  -5   6   1       1531.68       1550.44         9.53 o                         
  -4   6   1          9.58         14.61         0.83 o                         
  -3   6   1       3005.37       3052.19        16.34 o                         
  -2   6   1       1898.14       1831.14        10.09 o                         
  -1   6   1        145.07        134.99         1.77 o                         
   0   6   1        714.94        658.55         4.35 o                         
   1   6   1       3554.66       3593.34        16.36 o                         
   2   6   1       2231.63       2256.40        12.58 o                         
   3   6   1          1.72          2.51         0.70 o                         
   4   6   1        307.90        306.27         2.98 o                         
   5   6   1       2268.82       2235.28        12.56 o                         
   6   6   1        399.05        406.00         3.73 o                         
   7   6   1        241.65        229.69         2.88 o                         
   8   6   1         32.53         35.18         1.36 o                         
   9   6   1        151.48        174.76         3.92 o                         
  -8   7   1        487.57        457.32        10.81 o                         
  -7   7   1         23.79         22.97         1.17 o                         
  -6   7   1        226.92        240.91         3.13 o                         
  -5   7   1        233.79        256.09         3.24 o                         
  -4   7   1        371.52        364.43         4.13 o                         
  -3   7   1       1641.82       1611.01        10.37 o                         
  -2   7   1         16.22         17.63         1.02 o                         
  -1   7   1       1874.96       1825.35        10.18 o                         
   0   7   1        236.87        238.03         2.51 o                         
   1   7   1         89.46        102.14         1.68 o                         
   2   7   1        119.01        118.24         1.97 o                         
   3   7   1        493.02        472.55         4.38 o                         
   4   7   1        288.46        271.69         3.22 o                         
   5   7   1        464.52        457.27         4.42 o                         
   6   7   1        728.87        734.89         5.98 o                         
   7   7   1       1448.55       1426.16        11.48 o                         
   8   7   1         42.25         52.89         2.14 o                         
  -7   8   1         46.58         45.97         1.55 o                         
  -6   8   1        364.73        389.66         4.03 o                         
  -5   8   1        257.98        272.74         3.17 o                         
  -4   8   1        197.86        209.80         2.85 o                         
  -3   8   1        920.19        897.78         7.35 o                         
  -2   8   1        188.43        185.61         2.53 o                         
  -1   8   1        116.18        115.02         2.02 o                         
   0   8   1        533.55        569.86         4.46 o                         
   1   8   1        627.68        608.35         4.68 o                         
   2   8   1          6.80         11.60         0.86 o                         
   3   8   1         25.73         23.62         1.09 o                         
   4   8   1          2.12          2.46         0.61 o                         
   5   8   1          3.33          6.74         0.74 o                         
   6   8   1        105.08        115.73         2.12 o                         
   7   8   1        117.09        109.26         4.33 o                         
  -6   9   1        172.80        164.76         3.43 o                         
  -5   9   1        152.29        142.36         2.11 o                         
  -4   9   1        140.35        151.29         2.18 o                         
  -3   9   1         75.73         78.12         1.61 o                         
  -2   9   1         95.98        115.71         1.97 o                         
  -1   9   1        157.64        154.17         2.14 o                         
   0   9   1         20.34         17.98         0.84 o                         
   1   9   1          1.47          3.67         0.78 o                         
   2   9   1        232.40        225.15         2.84 o                         
   3   9   1          1.76          2.87         0.58 o                         
   4   9   1         31.91         32.14         1.13 o                         
   5   9   1         50.80         56.49         1.41 o                         
   6   9   1         37.58         31.11         1.40 o                         
  -4  10   1          3.10          4.88         0.80 o                         
  -3  10   1         24.53         18.44         1.23 o                         
  -2  10   1          1.02          2.31         0.46 o                         
  -1  10   1        118.17        111.86         1.85 o                         
   0  10   1         32.93         36.27         2.59 o                         
   1  10   1        222.46        238.61         3.02 o                         
   2  10   1         78.57         77.90         1.40 o                         
   3  10   1         15.23         18.20         0.92 o                         
 -11   0   2        578.90        561.40         7.75 o                         
 -10   0   2        498.53        470.05         7.16 o                         
  -9   0   2        756.75        711.23         8.87 o                         
  -8   0   2       2525.04       2465.98        19.93 o                         
  -7   0   2       1253.99       1204.42        11.03 o                         
  -6   0   2        850.03        873.72         8.70 o                         
  -5   0   2       6980.06       7181.49        59.58 o                         
  -3   0   2        981.54        996.53         9.42 o                         
  -1   0   2       2275.61       2139.49        55.12 o                         
   0   0   2        116.09        132.52         1.40 o                         
   3   0   2       7290.30       7216.41       201.55 o                         
   4   0   2       5810.97       6206.11        63.12 o                         
   5   0   2       2954.69       2956.66        28.26 o                         
   6   0   2       9866.52      10176.13        73.28 o                         
   7   0   2         46.62         44.32         2.25 o                         
   8   0   2         73.79         82.68         2.56 o                         
   9   0   2         46.16         51.63         3.37 o                         
  10   0   2       1379.85       1391.69        15.00 o                         
  11   0   2        112.28        128.02         3.54 o                         
 -11   1   2         33.48         41.42         1.55 o                         
 -10   1   2        470.32        505.93         5.49 o                         
  -9   1   2        535.04        569.63         5.36 o                         
  -8   1   2          4.67          7.09         0.83 o                         
  -7   1   2       4548.52       4568.51        22.94 o                         
  -6   1   2       2868.08       2833.96        16.31 o                         
  -5   1   2        253.98        237.31         3.55 o                         
  -4   1   2       2902.83       3045.40        19.17 o                         
  -3   1   2       9533.32       9766.50       267.49 o                         
  -1   1   2       4086.00       3742.22       101.11 o                         
   0   1   2         32.31         39.03         0.71 o                         
   1   1   2         23.13         26.06         0.65 o                         
   3   1   2       1669.88       1673.88        10.53 o                         
   4   1   2       2740.47       2807.64        21.97 o                         
   5   1   2       9952.68      10342.26       103.33 o                         
   6   1   2        252.19        298.11         3.18 o                         
   7   1   2       2976.17       3058.94        17.01 o                         
   8   1   2       1967.23       1873.58        11.85 o                         
   9   1   2       1110.01       1089.15         8.56 o                         
  10   1   2         13.52         10.73         0.93 o                         
  11   1   2        478.40        448.49         5.20 o                         
 -11   2   2        731.08        692.26         9.40 o                         
 -10   2   2         32.32         34.51         1.40 o                         
  -9   2   2        625.39        621.57         5.49 o                         
  -8   2   2       1522.75       1574.97        10.41 o                         
  -7   2   2        550.99        525.29         4.35 o                         
  -6   2   2        635.72        643.14         4.86 o                         
  -5   2   2       1242.73       1217.24         9.90 o                         
  -4   2   2       8220.36       8222.80        98.64 o                         
  -3   2   2          3.50          2.13         0.62 o                         
  -2   2   2        982.81        970.24         6.27 o                         
   0   2   2         20.83         38.97         1.14 o                         
   1   2   2        251.83        262.19         2.28 o                         
   3   2   2       6071.49       6113.29        62.97 o                         
   4   2   2       1730.16       1851.75        12.77 o                         
   5   2   2          9.71         28.39         1.43 o                         
   6   2   2       5506.90       5697.69        27.49 o                         
   7   2   2        878.63        852.21         5.94 o                         
   8   2   2          5.88          3.92         0.78 o                         
   9   2   2         78.14         86.91         2.07 o                         
  10   2   2         28.19         26.21         1.25 o                         
  11   2   2        256.96        258.20         6.02 o                         
 -11   3   2          9.12          5.38         0.77 o                         
 -10   3   2        229.56        237.29         3.62 o                         
  -9   3   2        406.43        412.88         4.41 o                         
  -8   3   2         70.50         61.91         1.62 o                         
  -7   3   2        299.40        321.43         3.65 o                         
  -6   3   2        558.90        555.62         4.08 o                         
  -5   3   2       3177.57       3256.28        19.18 o                         
  -4   3   2       2846.27       3003.75        19.98 o                         
  -3   3   2       2422.81       2325.49        14.44 o                         
  -2   3   2        231.12        180.34         2.11 o                         
  -1   3   2         22.26         29.50         1.19 o                         
   0   3   2       4993.70       4913.42        37.24 o                         
   1   3   2       3163.63       2929.62        17.62 o                         
   2   3   2      10025.24       9266.85       589.15 o                         
   3   3   2       1000.61        981.49         7.15 o                         
   4   3   2        954.72        904.40         7.53 o                         
   5   3   2        785.02        770.56         6.23 o                         
   6   3   2         26.50         29.68         0.99 o                         
   7   3   2       1319.37       1306.40         7.70 o                         
   8   3   2        277.20        290.71         3.45 o                         
   9   3   2         76.99         80.68         2.18 o                         
  10   3   2          5.24          5.88         0.94 o                         
  11   3   2         33.95         22.54         1.47 o                         
 -10   4   2         20.44         17.76         2.00 o                         
  -9   4   2        493.51        482.29         5.11 o                         
  -8   4   2        449.78        470.18         5.87 o                         
  -7   4   2        264.82        243.33         2.93 o                         
  -6   4   2        433.40        453.88         3.76 o                         
  -5   4   2        901.06        880.43         5.71 o                         
  -4   4   2        115.22        127.70         2.01 o                         
  -3   4   2        105.77        133.56         2.34 o                         
  -2   4   2        875.92       1025.14         6.98 o                         
  -1   4   2         39.34         61.08         1.21 o                         
   0   4   2        663.92        684.71         6.33 o                         
   1   4   2          0.06          0.83         0.55 o                         
   2   4   2         29.07         24.12         0.97 o                         
   3   4   2        479.60        433.24         4.75 o                         
   4   4   2        402.47        426.33         3.82 o                         
   5   4   2          1.27          2.23         0.58 o                         
   6   4   2        592.31        629.85         4.64 o                         
   7   4   2        514.43        524.46         4.58 o                         
   8   4   2        123.50        123.96         2.40 o                         
   9   4   2          0.31          1.45         1.04 o                         
  10   4   2        141.77        147.45         2.78 o                         
 -10   5   2         24.19         26.44         1.45 o                         
  -9   5   2          7.43         10.35         0.86 o                         
  -8   5   2        365.79        356.12         3.82 o                         
  -7   5   2       1243.70       1236.12         8.25 o                         
  -6   5   2        920.90        955.91         6.50 o                         
  -5   5   2          9.26         13.31         0.81 o                         
  -4   5   2        482.47        432.75         3.45 o                         
  -3   5   2         61.55         64.99         1.26 o                         
  -2   5   2        149.85        168.55         2.02 o                         
  -1   5   2        123.27        118.42         2.42 o                         
   0   5   2          0.52          3.31         0.80 o                         
   1   5   2       1605.14       1683.44        12.41 o                         
   2   5   2         14.27         23.32         0.99 o                         
   3   5   2        278.71        292.03         2.78 o                         
   4   5   2        132.70        151.05         1.91 o                         
   5   5   2        163.62        165.92         2.10 o                         
   6   5   2        857.05        886.11         6.28 o                         
   7   5   2         78.56         76.43         2.03 o                         
   8   5   2         69.65         77.24         1.87 o                         
   9   5   2          1.64          0.70         0.65 o                         
  10   5   2         25.04         22.46         1.31 o                         
  -9   6   2         57.46         61.15         2.08 o                         
  -8   6   2         60.23         58.99         1.75 o                         
  -7   6   2         42.31         46.67         1.36 o                         
  -6   6   2        516.72        479.97         4.26 o                         
  -5   6   2       2753.89       2718.09        15.35 o                         
  -4   6   2          2.50          3.27         0.71 o                         
  -3   6   2         51.43         53.25         1.47 o                         
  -2   6   2        499.94        531.55         4.07 o                         
  -1   6   2        430.48        425.16         3.30 o                         
   0   6   2        388.19        379.17         3.06 o                         
   1   6   2        232.35        236.95         2.32 o                         
   2   6   2         14.60         12.00         0.78 o                         
   3   6   2         19.86         27.91         1.06 o                         
   4   6   2          7.45          9.42         0.76 o                         
   5   6   2         89.62         78.83         1.58 o                         
   6   6   2       1362.92       1304.12         8.64 o                         
   7   6   2       1851.41       1777.13        12.60 o                         
   8   6   2          4.44          6.62         0.81 o                         
   9   6   2         32.20         25.95         1.46 o                         
  -8   7   2         97.86         98.31         2.07 o                         
  -7   7   2        259.70        243.82         3.65 o                         
  -6   7   2       1292.24       1285.83        10.20 o                         
  -5   7   2        772.98        806.04         6.60 o                         
  -4   7   2         62.30         58.54         1.59 o                         
  -3   7   2        350.30        360.63         3.58 o                         
  -2   7   2        165.17        179.75         2.35 o                         
  -1   7   2         40.37         49.57         1.27 o                         
   0   7   2        114.47        118.85         1.78 o                         
   1   7   2        972.58        962.25         6.14 o                         
   2   7   2       2013.81       1986.11        11.67 o                         
   3   7   2          5.17          6.08         0.75 o                         
   4   7   2       2469.78       2436.59        14.43 o                         
   5   7   2        975.14        941.90         7.05 o                         
   6   7   2         88.16         88.43         1.81 o                         
   7   7   2        163.39        153.67         2.80 o                         
   8   7   2        312.20        309.52         4.80 o                         
  -7   8   2        406.66        388.61         6.11 o                         
  -6   8   2          7.73          9.87         0.76 o                         
  -5   8   2       2425.14       2371.13        17.25 o                         
  -4   8   2       1331.10       1373.27        10.25 o                         
  -3   8   2        581.27        590.04         5.48 o                         
  -2   8   2        438.20        456.17         5.06 o                         
  -1   8   2       1365.86       1381.77         8.53 o                         
   0   8   2          8.34         14.38         0.82 o                         
   1   8   2         75.89         80.06         1.58 o                         
   2   8   2        617.18        697.51         5.87 o                         
   3   8   2       2324.29       2311.13        15.23 o                         
   4   8   2         33.30         31.07         1.37 o                         
   5   8   2        216.37        233.64         2.96 o                         
   6   8   2        758.96        753.62         7.17 o                         
   7   8   2         59.76         61.36         1.87 o                         
  -6   9   2        341.69        349.23         6.58 o                         
  -5   9   2         80.38         74.00         1.53 o                         
  -4   9   2        213.60        217.33         2.67 o                         
  -3   9   2        378.37        415.69         4.16 o                         
  -2   9   2       1483.75       1441.87        10.81 o                         
  -1   9   2         55.36         43.86         1.26 o                         
   0   9   2       1102.69       1083.30         7.29 o                         
   1   9   2        250.35        274.76         3.07 o                         
   2   9   2        853.20        862.36         7.35 o                         
   3   9   2        130.75        129.11         2.11 o                         
   4   9   2        696.67        700.86         6.25 o                         
   5   9   2        861.48        859.21         8.31 o                         
   6   9   2         67.81         61.86         1.87 o                         
  -4  10   2        335.49        330.52         7.73 o                         
  -3  10   2          0.37          1.48         0.43 o                         
  -2  10   2        291.25        277.32         3.08 o                         
  -1  10   2        772.26        768.25         7.19 o                         
   0  10   2          2.46          4.40         0.52 o                         
   1  10   2         62.79         73.98         1.48 o                         
   2  10   2         69.93         70.61         1.85 o                         
   3  10   2        687.11        674.37         5.67 o                         
 -11   1   3         10.52         11.23         0.86 o                         
 -10   1   3         58.50         55.35         1.57 o                         
  -9   1   3        167.27        176.32         2.59 o                         
  -8   1   3        117.85        129.93         2.09 o                         
  -7   1   3        167.28        168.79         2.25 o                         
  -6   1   3        676.03        660.99         5.26 o                         
  -5   1   3       1974.50       2023.74        14.93 o                         
  -4   1   3        123.80        128.92         2.12 o                         
  -3   1   3       1629.81       1721.63        10.33 o                         
  -2   1   3        472.53        474.10         4.03 o                         
  -1   1   3        761.72        759.53         5.87 o                         
   0   1   3        748.91        779.12         4.52 o                         
   1   1   3          3.90          9.33         0.45 o                         
   2   1   3        141.85        162.83         1.86 o                         
   3   1   3         43.40         49.91         1.06 o                         
   4   1   3       1209.93       1308.46        10.30 o                         
   5   1   3        251.10        267.98         4.12 o                         
   6   1   3       1030.17       1032.51         7.15 o                         
   7   1   3        505.32        524.31         4.34 o                         
   8   1   3         75.52         84.69         1.85 o                         
   9   1   3        849.52        838.88         7.14 o                         
  10   1   3          1.67          1.88         0.71 o                         
  11   1   3          0.23          1.09         0.60 o                         
 -11   2   3        232.10        219.06         4.42 o                         
 -10   2   3         21.39         28.82         1.20 o                         
  -9   2   3          9.84         13.15         0.93 o                         
  -8   2   3        152.04        139.62         2.30 o                         
  -7   2   3       1000.07       1023.53         7.03 o                         
  -6   2   3       1599.04       1534.67         9.14 o                         
  -5   2   3        232.51        230.06         3.78 o                         
  -4   2   3       1031.03       1063.23         9.08 o                         
  -3   2   3      12015.77      12642.88       343.95 o                         
  -2   2   3        163.12        202.54         2.22 o                         
   0   2   3       1224.00       1098.75         6.43 o                         
   1   2   3         53.52         45.95         0.90 o                         
   2   2   3       7548.44       7350.07       203.82 o                         
   3   2   3          3.93         18.15         1.53 o                         
   4   2   3       4112.72       4184.38        28.22 o                         
   5   2   3       2435.92       2488.84        17.25 o                         
   6   2   3       2061.91       2097.95        11.61 o                         
   7   2   3       1474.85       1434.84         9.05 o                         
   8   2   3        373.53        378.53         4.14 o                         
   9   2   3         61.82         73.10         1.92 o                         
  10   2   3        316.66        293.61         3.77 o                         
  11   2   3         49.59         45.27         1.72 o                         
 -11   3   3         44.36         40.25         1.48 o                         
 -10   3   3         89.07         87.75         2.05 o                         
  -9   3   3        219.92        235.59         3.13 o                         
  -8   3   3        311.33        327.31         3.51 o                         
  -7   3   3          5.39          8.51         0.85 o                         
  -6   3   3        204.67        191.34         2.27 o                         
  -5   3   3       5209.98       5205.70        27.79 o                         
  -4   3   3       1852.35       1839.80        13.77 o                         
  -3   3   3        589.10        720.33         5.58 o                         
  -2   3   3       6534.95       6344.18        43.95 o                         
  -1   3   3       8184.86       7863.74       118.19 o                         
   0   3   3       7485.60       7829.47       111.95 o                         
   1   3   3         93.22         69.58         1.86 o                         
   3   3   3       5102.99       5170.58        30.51 o                         
   4   3   3        231.92        232.85         3.42 o                         
   5   3   3       3238.26       3272.11        17.65 o                         
   6   3   3       1646.68       1585.36         9.06 o                         
   7   3   3          1.60          3.58         0.70 o                         
   8   3   3        283.91        245.07         3.39 o                         
   9   3   3        736.49        692.99         7.91 o                         
  10   3   3        147.80        156.31         3.15 o                         
  11   3   3          0.37          0.91         0.57 o                         
 -10   4   3        332.52        342.77         5.02 o                         
  -9   4   3         43.50         45.46         1.45 o                         
  -8   4   3        357.97        359.06         3.72 o                         
  -7   4   3        520.17        539.11         4.68 o                         
  -6   4   3       1661.43       1651.02         9.87 o                         
  -5   4   3         38.35         39.93         1.16 o                         
  -4   4   3       2932.66       2785.95        15.12 o                         
  -3   4   3       4994.16       4895.36        31.14 o                         
  -2   4   3       2132.51       2130.62        13.02 o                         
  -1   4   3        678.86        666.48         5.08 o                         
   0   4   3       3180.76       2952.97        18.70 o                         
   1   4   3       3482.03       3092.47        18.83 o                         
   2   4   3       4014.24       4232.04        23.17 o                         
   3   4   3       1593.68       1410.39        10.11 o                         
   4   4   3       5198.80       5295.28        26.48 o                         
   5   4   3       1022.01       1033.51         6.38 o                         
   6   4   3        204.10        203.42         2.43 o                         
   7   4   3       2777.88       2704.31        15.83 o                         
   8   4   3       3013.01       2981.05        20.59 o                         
   9   4   3        147.56        147.68         3.27 o                         
  10   4   3        129.63        122.77         2.48 o                         
 -10   5   3        367.84        367.39         6.30 o                         
  -9   5   3       1006.44        971.28        10.87 o                         
  -8   5   3        229.19        247.92         3.00 o                         
  -7   5   3          1.00          2.74         0.88 o                         
  -6   5   3        269.77        263.81         2.76 o                         
  -5   5   3       2068.83       1982.18        10.96 o                         
  -4   5   3       6028.16       5821.21        26.39 o                         
  -3   5   3         20.59         33.64         1.01 o                         
  -2   5   3       4302.27       4212.82        20.65 o                         
  -1   5   3       4325.40       4162.32        26.82 o                         
   0   5   3          6.99          7.96         0.84 o                         
   1   5   3        983.62        921.44         7.48 o                         
   2   5   3       5181.66       5006.08        23.06 o                         
   3   5   3       4138.91       4099.27        19.92 o                         
   4   5   3        214.74        215.65         2.32 o                         
   5   5   3        721.15        694.86         6.04 o                         
   6   5   3       4535.58       4470.47        23.47 o                         
   7   5   3          2.01          4.41         0.67 o                         
   8   5   3        734.58        742.58         6.62 o                         
   9   5   3        274.66        276.45         4.26 o                         
  10   5   3        106.32        105.63         2.45 o                         
  -9   6   3         57.23         57.79         2.53 o                         
  -8   6   3        391.23        375.70         4.22 o                         
  -7   6   3       2273.26       2324.76        16.14 o                         
  -6   6   3        898.67        868.03         6.67 o                         
  -5   6   3        497.14        515.33         4.47 o                         
  -4   6   3       2699.06       2692.55        15.15 o                         
  -3   6   3       1129.45       1060.83         7.03 o                         
  -2   6   3         50.64         46.94         1.36 o                         
  -1   6   3         34.46         29.88         0.97 o                         
   0   6   3       1735.07       1620.67         8.63 o                         
   1   6   3       1246.67       1164.94         6.67 o                         
   2   6   3        266.84        260.22         2.62 o                         
   3   6   3       2573.35       2588.27        14.07 o                         
   4   6   3        680.90        693.84         5.02 o                         
   5   6   3        166.72        166.67         2.23 o                         
   6   6   3        401.44        407.25         3.81 o                         
   7   6   3        279.88        280.44         3.31 o                         
   8   6   3       1125.10       1116.83         9.71 o                         
   9   6   3        238.77        212.86         3.91 o                         
  -8   7   3        208.06        219.50         3.22 o                         
  -7   7   3         36.89         38.29         1.43 o                         
  -6   7   3         28.89         24.40         1.17 o                         
  -5   7   3        737.22        744.56         6.29 o                         
  -4   7   3          1.15          3.34         0.69 o                         
  -3   7   3        233.54        251.82         2.97 o                         
  -2   7   3        363.70        357.01         3.40 o                         
  -1   7   3       2995.92       2979.27        15.27 o                         
   0   7   3        845.33        886.12         5.73 o                         
   1   7   3          1.29          5.02         0.71 o                         
   2   7   3       2790.62       2795.30        15.44 o                         
   3   7   3       2964.57       2993.41        17.33 o                         
   4   7   3        286.78        274.70         3.09 o                         
   5   7   3        398.17        422.93         4.08 o                         
   6   7   3         41.15         52.73         1.47 o                         
   7   7   3        248.82        263.14         3.23 o                         
   8   7   3        198.52        187.93         4.10 o                         
  -7   8   3        116.74        119.52         2.46 o                         
  -6   8   3         23.11         20.69         1.02 o                         
  -5   8   3        303.44        321.98         3.64 o                         
  -4   8   3        140.34        154.52         2.41 o                         
  -3   8   3        471.96        474.82         4.80 o                         
  -2   8   3          0.41          1.17         0.68 o                         
  -1   8   3        311.52        325.08         3.13 o                         
   0   8   3          4.32          5.40         0.64 o                         
   1   8   3         81.50         79.41         1.59 o                         
   2   8   3         20.59         29.46         1.16 o                         
   3   8   3        140.92        133.04         2.28 o                         
   4   8   3       1130.55       1171.14         9.24 o                         
   5   8   3        694.95        699.38         6.74 o                         
   6   8   3          9.24          9.74         0.86 o                         
   7   8   3          0.32          0.94         0.62 o                         
  -6   9   3          0.97          2.24         0.57 o                         
  -5   9   3         14.95         18.75         0.88 o                         
  -4   9   3          3.08          3.46         0.55 o                         
  -3   9   3         49.36         51.50         1.34 o                         
  -2   9   3         73.58         73.57         1.61 o                         
  -1   9   3          5.77          3.21         0.58 o                         
   0   9   3        214.95        213.95         2.41 o                         
   1   9   3         10.36         12.00         0.78 o                         
   2   9   3          7.49         10.03         0.78 o                         
   3   9   3         90.39         79.80         1.66 o                         
   4   9   3         37.22         43.73         1.30 o                         
   5   9   3         42.09         49.91         1.30 o                         
   6   9   3        121.92        105.54         2.47 o                         
  -3  10   3         77.99         75.36         1.46 o                         
  -2  10   3        116.54        114.42         2.11 o                         
  -1  10   3         61.18         54.89         1.33 o                         
   0  10   3        401.21        417.35         4.44 o                         
   1  10   3         42.48         53.60         1.34 o                         
   2  10   3         35.62         37.01         1.01 o                         
   3  10   3         37.92         36.40         1.05 o                         
 -11   0   4          0.56          2.39         0.92 o                         
 -10   0   4        392.55        425.43         6.17 o                         
  -9   0   4        626.60        664.10         7.97 o                         
  -8   0   4       1190.72       1261.68        12.69 o                         
  -7   0   4        454.80        469.73         6.96 o                         
  -6   0   4       6204.82       6512.27        45.10 o                         
  -5   0   4       3873.25       3697.67        34.83 o                         
  -4   0   4        824.03        841.01         8.78 o                         
  -3   0   4       6302.81       6965.50       127.61 o                         
  -1   0   4        299.00        274.35         5.19 o                         
   0   0   4        178.84        156.15         1.95 o                         
   3   0   4         23.13         58.17         1.64 o                         
   4   0   4        287.72        264.12         4.13 o                         
   5   0   4       4872.00       4710.29        40.36 o                         
   6   0   4       2298.96       2261.60        18.92 o                         
   7   0   4        102.13        135.08         2.85 o                         
   8   0   4       1432.59       1399.54        12.95 o                         
   9   0   4        628.91        679.84         8.70 o                         
  10   0   4         15.14         16.85         1.46 o                         
  11   0   4         73.53         78.38         3.69 o                         
 -11   1   4        917.74        897.52        10.29 o                         
 -10   1   4        131.06        116.19         2.13 o                         
  -9   1   4        440.95        426.14         4.13 o                         
  -8   1   4        598.24        642.34         5.37 o                         
  -7   1   4       3058.07       3045.61        17.03 o                         
  -6   1   4       3260.58       3391.30        17.75 o                         
  -5   1   4       1067.91       1072.16         9.23 o                         
  -4   1   4       4406.07       4400.80        26.02 o                         
  -3   1   4       6110.13       5794.46        58.01 o                         
  -2   1   4       1013.34        978.55         6.24 o                         
   2   1   4        663.92        700.05         5.01 o                         
   3   1   4       4140.25       4000.07        22.94 o                         
   4   1   4       1922.05       1752.45        12.50 o                         
   5   1   4        624.76        756.50         7.52 o                         
   6   1   4          4.05          8.33         0.75 o                         
   7   1   4        922.67        891.92         6.38 o                         
   8   1   4       2389.96       2591.21        15.29 o                         
   9   1   4         52.68         44.64         1.59 o                         
  10   1   4        646.86        661.51         6.22 o                         
  11   1   4        221.29        233.82         3.43 o                         
 -11   2   4         84.52         90.57         2.18 o                         
 -10   2   4        444.21        479.82         4.76 o                         
  -9   2   4        152.41        175.08         2.45 o                         
  -8   2   4        110.05        111.49         2.07 o                         
  -7   2   4         38.91         41.67         1.42 o                         
  -6   2   4       1058.41       1075.25         6.93 o                         
  -5   2   4       1271.82       1171.27        10.36 o                         
  -4   2   4         14.14         14.67         1.12 o                         
  -3   2   4         72.32         53.11         1.51 o                         
  -1   2   4       6946.86       6768.87       186.67 o                         
   1   2   4       3813.33       3789.84        27.57 o                         
   2   2   4       8426.44       8399.22       344.30 o                         
   3   2   4        532.87        504.17         4.76 o                         
   4   2   4        568.39        555.02         5.81 o                         
   5   2   4       3313.26       3280.00        22.90 o                         
   6   2   4       1005.70        979.66         6.95 o                         
   7   2   4        123.88        156.27         2.32 o                         
   8   2   4        795.63        766.32         6.42 o                         
   9   2   4       2686.34       2677.56        19.45 o                         
  10   2   4         38.44         37.91         1.45 o                         
  11   2   4         87.62         85.16         2.98 o                         
 -11   3   4        360.58        350.26         6.18 o                         
 -10   3   4        243.14        228.49         3.58 o                         
  -9   3   4          1.35          1.77         0.63 o                         
  -8   3   4        442.07        443.74         4.23 o                         
  -7   3   4       1171.95       1151.75         7.65 o                         
  -6   3   4        303.91        312.70         2.97 o                         
  -5   3   4          6.53          8.24         0.73 o                         
  -4   3   4       1418.90       1301.48        10.15 o                         
  -3   3   4       2595.29       2510.27        15.06 o                         
  -2   3   4        144.50        174.46         2.19 o                         
  -1   3   4       2858.75       2780.00        15.41 o                         
   0   3   4       6867.81       6798.76        64.04 o                         
   1   3   4          9.65          9.85         0.55 o                         
   2   3   4       2830.59       3055.98        16.47 o                         
   3   3   4         79.37         64.13         1.59 o                         
   4   3   4        837.87        834.09         7.57 o                         
   5   3   4       1391.90       1421.78         9.18 o                         
   6   3   4         70.85         81.86         1.61 o                         
   7   3   4        304.12        308.02         3.12 o                         
   8   3   4        159.05        174.60         2.76 o                         
   9   3   4         35.14         35.07         1.53 o                         
  10   3   4        381.11        371.67         5.31 o                         
  11   3   4        106.59        125.57         3.01 o                         
 -10   4   4         61.52         64.72         2.00 o                         
  -9   4   4         12.37         16.28         0.93 o                         
  -8   4   4        213.79        220.58         2.74 o                         
  -7   4   4        112.09        112.75         1.99 o                         
  -6   4   4         96.04         88.29         1.68 o                         
  -5   4   4        203.27        192.52         2.18 o                         
  -4   4   4        162.81        167.93         2.08 o                         
  -3   4   4        131.69        120.37         2.01 o                         
  -2   4   4         68.02         53.09         1.33 o                         
  -1   4   4        828.39        778.06         5.75 o                         
   0   4   4        103.49        136.45         2.18 o                         
   1   4   4        955.73       1023.45         7.46 o                         
   2   4   4         11.75          9.19         1.11 o                         
   3   4   4       1065.98       1210.17         8.94 o                         
   4   4   4         70.31         71.98         1.44 o                         
   5   4   4       2300.86       2406.44        12.44 o                         
   6   4   4         58.59         56.28         1.41 o                         
   7   4   4        458.34        466.29         4.27 o                         
   8   4   4        323.65        329.99         3.92 o                         
   9   4   4        169.88        161.23         3.17 o                         
  10   4   4          0.35          0.41         0.69 o                         
 -10   5   4        178.07        181.78         4.02 o                         
  -9   5   4         39.24         38.99         1.32 o                         
  -8   5   4         14.65         16.98         0.95 o                         
  -7   5   4          1.11          2.72         0.70 o                         
  -6   5   4          0.26         -0.14         0.65 o                         
  -5   5   4        290.15        278.93         2.74 o                         
  -4   5   4        517.70        530.71         4.03 o                         
  -3   5   4        340.27        327.57         2.86 o                         
  -2   5   4         34.89         33.90         1.05 o                         
  -1   5   4        203.14        204.11         2.98 o                         
   0   5   4         37.39         43.36         1.55 o                         
   1   5   4        697.63        755.99         5.80 o                         
   2   5   4         72.20         80.31         1.33 o                         
   3   5   4         23.64         34.74         1.06 o                         
   4   5   4        285.90        310.82         2.83 o                         
   5   5   4          0.02          0.74         0.60 o                         
   6   5   4         34.53         33.34         1.21 o                         
   7   5   4         47.39         45.62         1.40 o                         
   8   5   4          4.63          3.05         1.09 o                         
   9   5   4        110.79        108.80         2.48 o                         
  10   5   4        167.50        145.50         3.25 o                         
  -9   6   4         83.11         76.54         1.95 o                         
  -8   6   4        266.07        265.81         3.05 o                         
  -7   6   4        441.02        449.82         4.52 o                         
  -6   6   4        322.16        300.48         3.28 o                         
  -5   6   4       2741.67       2646.29        15.49 o                         
  -4   6   4        276.13        246.31         2.85 o                         
  -3   6   4       1005.74       1058.29         6.90 o                         
  -2   6   4        595.25        641.34         4.59 o                         
  -1   6   4         98.69        114.47         1.67 o                         
   0   6   4         35.85         35.53         1.23 o                         
   1   6   4       2254.25       2281.15        11.24 o                         
   2   6   4       1402.20       1456.14         8.22 o                         
   3   6   4         45.49         53.12         1.30 o                         
   4   6   4          2.85          3.98         0.67 o                         
   5   6   4        164.10        165.20         2.28 o                         
   6   6   4          0.70          1.16         0.72 o                         
   7   6   4          0.04          0.14         0.56 o                         
   8   6   4         84.82         86.74         1.77 o                         
   9   6   4        168.06        157.91         3.18 o                         
  -8   7   4         94.17         90.15         1.85 o                         
  -7   7   4        163.75        191.19         2.92 o                         
  -6   7   4         72.02         67.82         1.68 o                         
  -5   7   4        102.25         91.20         1.91 o                         
  -4   7   4        166.69        161.82         2.44 o                         
  -3   7   4       2794.46       2769.54        16.11 o                         
  -2   7   4        476.02        476.01         4.03 o                         
  -1   7   4       1981.44       2035.06        11.23 o                         
   0   7   4       3581.04       3649.56        17.88 o                         
   1   7   4        516.74        518.56         4.01 o                         
   2   7   4       1978.78       1952.70        11.38 o                         
   3   7   4          7.37          9.38         0.77 o                         
   4   7   4        394.38        444.72         4.18 o                         
   5   7   4        389.71        400.20         4.10 o                         
   6   7   4        740.98        755.51         6.54 o                         
   7   7   4        326.91        345.83         4.25 o                         
   8   7   4         51.27         48.42         1.71 o                         
  -7   8   4        491.80        505.25         5.98 o                         
  -6   8   4        193.55        216.68         2.91 o                         
  -5   8   4        370.71        372.94         4.04 o                         
  -4   8   4        597.80        602.57         5.47 o                         
  -3   8   4        285.91        263.10         3.31 o                         
  -2   8   4       1674.24       1690.74        10.96 o                         
  -1   8   4       1261.15       1263.53         7.76 o                         
   0   8   4         11.89         10.98         0.76 o                         
   1   8   4       3801.47       3774.63        21.14 o                         
   2   8   4        176.30        207.06         2.82 o                         
   3   8   4          4.46         11.08         0.93 o                         
   4   8   4        224.40        216.31         2.86 o                         
   5   8   4         91.96         97.49         1.89 o                         
   6   8   4        415.41        432.00         4.61 o                         
   7   8   4          4.05          3.21         0.65 o                         
  -6   9   4        354.28        339.04         5.06 o                         
  -5   9   4         41.00         44.74         1.32 o                         
  -4   9   4       1144.46       1114.82         8.80 o                         
  -3   9   4        770.87        794.49         6.86 o                         
  -2   9   4         18.63         15.35         0.86 o                         
  -1   9   4         45.24         61.94         1.51 o                         
   0   9   4       1422.16       1435.39         9.36 o                         
   1   9   4       1187.55       1149.58         8.47 o                         
   2   9   4         43.23         41.55         1.31 o                         
   3   9   4        713.55        710.52         6.26 o                         
   4   9   4       1142.30       1142.24         9.63 o                         
   5   9   4        134.47        124.60         3.00 o                         
   6   9   4        327.60        289.27         5.20 o                         
  -3  10   4         27.00         26.06         1.09 o                         
  -2  10   4        236.65        236.15         3.18 o                         
  -1  10   4        265.85        298.72         3.45 o                         
   0  10   4          1.44          1.41         0.46 o                         
   1  10   4        608.04        611.18         8.90 o                         
   2  10   4        885.16        884.58         8.06 o                         
   3  10   4        113.94        117.91         2.00 o                         
 -11   1   5        115.46        104.20         2.04 o                         
 -10   1   5        230.64        234.95         2.96 o                         
  -9   1   5       1454.64       1449.22         9.83 o                         
  -8   1   5         12.58         24.35         1.16 o                         
  -7   1   5          0.29          2.52         0.63 o                         
  -6   1   5        203.19        221.32         2.49 o                         
  -5   1   5        687.71        722.04         7.67 o                         
  -4   1   5       3500.15       3801.99        23.36 o                         
  -3   1   5        690.66        696.88         6.42 o                         
  -1   1   5        737.37        749.36         4.80 o                         
   0   1   5       4175.27       4173.85        79.75 o                         
   2   1   5       3649.07       3625.66        21.97 o                         
   3   1   5        148.48        150.68         2.13 o                         
   4   1   5        378.55        376.31         3.81 o                         
   5   1   5        118.65         95.07         2.21 o                         
   6   1   5        169.70        164.71         2.12 o                         
   7   1   5        199.30        189.27         2.47 o                         
   8   1   5         85.97         85.33         1.82 o                         
   9   1   5          8.30          7.90         1.07 o                         
  10   1   5         14.14         12.47         0.92 o                         
  11   1   5        106.00        101.23         2.21 o                         
 -11   2   5         96.44         94.21         2.18 o                         
 -10   2   5        110.29        114.49         1.97 o                         
  -9   2   5         43.47         52.63         1.60 o                         
  -8   2   5        449.27        447.75         4.17 o                         
  -7   2   5       1544.60       1526.54         9.83 o                         
  -6   2   5        173.06        201.32         2.39 o                         
  -5   2   5       3541.23       3764.69        26.03 o                         
  -4   2   5         62.84         33.41         1.33 o                         
  -3   2   5       3399.42       3475.01        21.59 o                         
  -2   2   5       1099.84       1192.66         7.76 o                         
  -1   2   5       1798.58       1749.86         9.67 o                         
   0   2   5         97.96         82.76         1.11 o                         
   1   2   5       6122.38       5904.24       415.16 o                         
   2   2   5      10214.08      10046.61       272.39 o                         
   3   2   5      10127.19       8897.29       583.64 o                         
   4   2   5         14.87         30.55         1.46 o                         
   5   2   5        528.96        632.81         5.54 o                         
   6   2   5        287.98        297.92         2.74 o                         
   7   2   5        668.13        675.96         5.28 o                         
   8   2   5        106.19        105.17         2.10 o                         
   9   2   5         24.00         21.66         1.15 o                         
  10   2   5        681.93        698.31         6.80 o                         
  11   2   5        333.60        322.90         5.42 o                         
 -11   3   5         79.20         77.57         3.26 o                         
 -10   3   5       1007.80        970.51         8.39 o                         
  -9   3   5       1040.06       1056.85         8.06 o                         
  -8   3   5        130.36        135.75         2.19 o                         
  -7   3   5       2588.23       2635.63        14.55 o                         
  -6   3   5       6018.57       5992.22        29.18 o                         
  -5   3   5       2429.64       2504.52        13.35 o                         
  -4   3   5         44.62         46.55         1.60 o                         
  -3   3   5        747.97        655.22         5.39 o                         
  -2   3   5       4304.70       4140.72        22.81 o                         
  -1   3   5         45.04         75.75         1.45 o                         
   0   3   5       5953.98       5985.01        46.19 o                         
   1   3   5       4481.60       4267.40        21.30 o                         
   2   3   5       7431.96       7360.61        62.37 o                         
   3   3   5       3799.45       4222.00        24.78 o                         
   4   3   5        144.78        227.10         3.45 o                         
   5   3   5        487.87        378.34         3.31 o                         
   6   3   5       1238.48       1266.46         7.81 o                         
   7   3   5         15.10         19.02         1.07 o                         
   8   3   5        806.58        800.56         7.30 o                         
   9   3   5        838.10        863.38         7.90 o                         
  10   3   5        146.99        153.93         3.36 o                         
  11   3   5        140.13        146.12         4.69 o                         
 -10   4   5        369.52        327.30         6.66 o                         
  -9   4   5        135.30        138.94         2.14 o                         
  -8   4   5        654.75        672.84         5.53 o                         
  -7   4   5       2092.84       2085.58        12.71 o                         
  -6   4   5         57.74         56.79         1.70 o                         
  -5   4   5       2179.87       2150.65        11.29 o                         
  -4   4   5       2568.06       2231.64        12.60 o                         
  -3   4   5       2259.69       2201.35        13.64 o                         
  -2   4   5        449.32        534.19         4.69 o                         
   0   4   5       5886.23       5836.41        32.07 o                         
   1   4   5         30.62         70.78         1.70 o                         
   2   4   5       3052.86       3105.51        21.74 o                         
   3   4   5       1256.81       1108.06         8.75 o                         
   4   4   5       2276.50       2234.29        12.46 o                         
   5   4   5         63.91         80.89         1.50 o                         
   6   4   5       2899.31       2871.25        15.34 o                         
   7   4   5       1032.93       1028.21         7.58 o                         
   8   4   5        828.22        827.56         7.41 o                         
   9   4   5        442.03        419.86         5.65 o                         
  10   4   5        537.98        543.90        11.18 o                         
 -10   5   5        409.48        398.89        13.36 o                         
  -9   5   5        534.88        523.08         6.19 o                         
  -8   5   5        149.76        156.99         2.33 o                         
  -7   5   5        506.02        541.90         4.89 o                         
  -6   5   5       5570.61       5491.20        28.15 o                         
  -5   5   5        660.31        642.55         5.05 o                         
  -4   5   5         27.57         37.51         1.19 o                         
  -3   5   5         30.67         19.47         0.87 o                         
  -2   5   5       3915.07       3799.83        18.89 o                         
  -1   5   5        476.65        457.97         4.09 o                         
   0   5   5       4290.80       4423.27        24.09 o                         
   1   5   5      10260.53       9967.92        54.61 o                         
   2   5   5       2428.82       2286.36        11.48 o                         
   3   5   5          2.17          2.58         0.54 o                         
   4   5   5        439.11        441.80         3.55 o                         
   5   5   5       2089.64       2083.65        11.35 o                         
   6   5   5       1240.06       1276.56         8.55 o                         
   7   5   5        226.09        232.19         2.95 o                         
   8   5   5        660.76        671.85         6.17 o                         
   9   5   5        302.52        318.95         4.70 o                         
  10   5   5         19.03         16.71         1.25 o                         
  -9   6   5        226.91        214.29         5.06 o                         
  -8   6   5        128.55        160.86         2.35 o                         
  -7   6   5        414.94        408.25         4.22 o                         
  -6   6   5         90.78         87.87         2.12 o                         
  -5   6   5       1547.22       1512.45         9.98 o                         
  -4   6   5       1643.73       1610.27        10.14 o                         
  -3   6   5       2071.08       2044.84        11.83 o                         
  -2   6   5        235.54        213.50         2.29 o                         
  -1   6   5       6017.98       6094.91        27.55 o                         
   0   6   5       2734.94       2709.25        13.26 o                         
   1   6   5         44.94         50.70         1.15 o                         
   2   6   5        553.11        523.12         3.97 o                         
   3   6   5        366.62        360.52         4.02 o                         
   4   6   5       1790.77       1771.63        10.42 o                         
   5   6   5        167.58        170.36         2.33 o                         
   6   6   5       1132.29       1135.87         8.16 o                         
   7   6   5        504.74        534.77         4.89 o                         
   8   6   5        405.95        410.12         4.36 o                         
   9   6   5        135.32        129.60         2.69 o                         
  -8   7   5         18.30         18.43         1.04 o                         
  -7   7   5        351.91        353.20         4.26 o                         
  -6   7   5        794.16        792.37         6.78 o                         
  -5   7   5        528.71        546.67         5.34 o                         
  -4   7   5        131.21        122.91         2.14 o                         
  -3   7   5       1513.75       1470.07         9.29 o                         
  -2   7   5        890.90        889.79         6.31 o                         
  -1   7   5        181.67        162.79         2.10 o                         
   0   7   5        221.49        227.14         2.48 o                         
   1   7   5        522.12        542.92         4.10 o                         
   2   7   5         60.89         67.51         1.54 o                         
   3   7   5        215.98        200.26         2.63 o                         
   4   7   5        441.91        441.67         4.14 o                         
   5   7   5       1952.20       1928.62        13.59 o                         
   6   7   5         94.49         96.98         1.85 o                         
   7   7   5          4.30          6.13         0.76 o                         
   8   7   5         66.31         66.60         2.60 o                         
  -7   8   5         28.48         28.91         1.24 o                         
  -6   8   5        504.88        497.67         5.00 o                         
  -5   8   5        433.41        421.89         4.40 o                         
  -4   8   5         10.88         13.46         0.90 o                         
  -3   8   5         49.16         59.14         1.58 o                         
  -2   8   5          0.39          2.44         0.99 o                         
  -1   8   5        119.57        117.36         1.82 o                         
   0   8   5        424.64        421.90         3.69 o                         
   1   8   5        209.66        208.51         2.65 o                         
   2   8   5        480.99        474.56         4.77 o                         
   3   8   5          3.54          5.17         0.72 o                         
   4   8   5         20.14         20.34         1.03 o                         
   5   8   5        204.05        193.17         2.76 o                         
   6   8   5         11.76         11.79         0.88 o                         
   7   8   5        379.02        378.31         4.87 o                         
  -6   9   5         42.59         37.88         1.34 o                         
  -5   9   5        342.52        325.74         3.72 o                         
  -4   9   5        154.08        160.47         2.35 o                         
  -3   9   5          6.66          6.05         0.63 o                         
  -2   9   5         17.88         25.45         1.06 o                         
  -1   9   5         19.93         17.06         0.89 o                         
   0   9   5         16.43         14.96         0.84 o                         
   1   9   5        148.72        150.74         2.12 o                         
   2   9   5        152.05        157.27         2.29 o                         
   3   9   5          0.06          0.37         0.48 o                         
   4   9   5          0.15          1.84         0.51 o                         
   5   9   5          2.38          4.20         0.54 o                         
  -3  10   5          2.08          4.54         0.74 o                         
  -2  10   5        103.65        101.29         1.87 o                         
  -1  10   5         35.34         32.43         1.05 o                         
   0  10   5         12.48         11.62         0.70 o                         
   1  10   5        129.46        111.89         2.10 o                         
   2  10   5        211.69        210.26         2.44 o                         
   3  10   5         25.89         30.76         0.94 o                         
 -11   0   6          1.36          2.91         0.90 o                         
 -10   0   6       1481.26       1553.73        15.56 o                         
  -9   0   6        591.27        620.80         7.39 o                         
  -8   0   6       1671.27       1759.50        16.15 o                         
  -7   0   6        162.83        152.61         3.16 o                         
  -6   0   6       4187.52       4185.57        30.99 o                         
  -5   0   6        184.97        141.18         3.25 o                         
  -4   0   6      10851.85      10721.69       123.98 o                         
  -3   0   6       1937.94       1815.11        17.33 o                         
  -2   0   6        100.10        124.25         2.56 o                         
   0   0   6        480.53        430.68         4.57 o                         
   3   0   6       2129.27       2015.05        16.77 o                         
   4   0   6      14489.77      13658.34       344.04 o                         
   5   0   6       1531.06       1508.80        14.32 o                         
   6   0   6        241.62        245.18         3.73 o                         
   7   0   6       1587.54       1644.91        16.32 o                         
   8   0   6       1180.72       1159.89        12.38 o                         
   9   0   6        805.68        815.25        10.23 o                         
  10   0   6          0.18         -0.17         0.79 o                         
  11   0   6        825.71        771.16        11.60 o                         
 -11   1   6        394.20        385.35         6.59 o                         
 -10   1   6        525.01        530.82         4.84 o                         
  -9   1   6       2508.22       2546.53        15.39 o                         
  -8   1   6       1971.20       1986.43        12.42 o                         
  -7   1   6         51.28         63.06         1.50 o                         
  -6   1   6        754.31        757.07         5.84 o                         
  -5   1   6       9863.92       9922.21        63.17 o                         
  -4   1   6       8936.81       9270.88        87.12 o                         
  -3   1   6        191.04        205.32         2.60 o                         
  -2   1   6         36.68         22.86         0.77 o                         
  -1   1   6       6314.54       5961.48       159.03 o                         
   2   1   6        518.22        423.46         4.26 o                         
   3   1   6       4028.43       3853.61        22.20 o                         
   4   1   6       3213.18       3389.70        21.19 o                         
   5   1   6       1282.81       1295.67        10.99 o                         
   6   1   6       3715.89       3611.42        19.25 o                         
   7   1   6       2534.94       2542.42        16.05 o                         
   8   1   6         20.34         24.16         1.14 o                         
   9   1   6        248.35        247.41         3.36 o                         
  10   1   6        419.76        406.80         4.52 o                         
  11   1   6         91.83         80.28         2.10 o                         
 -11   2   6         21.79         15.67         1.33 o                         
 -10   2   6        973.26        955.61         7.71 o                         
  -9   2   6       2856.16       2886.24        18.47 o                         
  -8   2   6        871.05        901.23         6.46 o                         
  -7   2   6       1617.96       1583.40        13.36 o                         
  -6   2   6       3155.05       3144.17        16.44 o                         
  -5   2   6         29.03         16.98         1.22 o                         
  -4   2   6        195.16        138.73         2.31 o                         
  -3   2   6       1370.16       1253.29         9.00 o                         
  -2   2   6      11390.97      10047.65       257.01 o                         
  -1   2   6         49.31         49.41         1.08 o                         
   2   2   6         76.29         68.87         1.25 o                         
   3   2   6          9.81          8.04         0.71 o                         
   4   2   6       4514.14       4573.96        28.07 o                         
   5   2   6       1926.97       1899.38        11.04 o                         
   6   2   6         22.98         27.38         1.07 o                         
   7   2   6       2736.96       2762.60        15.97 o                         
   8   2   6        712.37        696.71         6.12 o                         
   9   2   6         80.55         84.42         1.90 o                         
  10   2   6        160.75        159.87         3.20 o                         
  11   2   6         27.09         24.74         1.80 o                         
 -11   3   6         85.72         99.23         3.08 o                         
 -10   3   6         32.70         22.93         1.06 o                         
  -9   3   6        188.72        192.55         2.62 o                         
  -8   3   6         76.37         82.26         1.81 o                         
  -7   3   6        351.72        353.40         3.47 o                         
  -6   3   6       1922.60       1982.96        10.97 o                         
  -5   3   6       4518.21       4415.70        23.99 o                         
  -4   3   6        388.02        363.32         4.24 o                         
  -3   3   6        654.63        720.61         5.97 o                         
  -2   3   6        890.69        868.19         6.27 o                         
  -1   3   6        918.25       1023.12         6.93 o                         
   0   3   6        384.10        493.35         3.90 o                         
   1   3   6          0.08          3.38         0.50 o                         
   2   3   6          3.58         16.78         0.84 o                         
   3   3   6       3704.21       3796.68        20.47 o                         
   4   3   6       1567.92       1544.22        11.96 o                         
   5   3   6        524.92        533.71         4.11 o                         
   6   3   6        393.38        411.70         3.75 o                         
   7   3   6        730.74        721.35         5.87 o                         
   8   3   6         83.55         85.90         1.91 o                         
   9   3   6         77.88         63.54         1.62 o                         
  10   3   6        210.63        225.85         3.79 o                         
 -10   4   6        284.58        277.56         4.09 o                         
  -9   4   6         29.74         27.15         1.28 o                         
  -8   4   6         80.83         78.65         1.68 o                         
  -7   4   6         61.60         66.72         1.54 o                         
  -6   4   6         20.18         33.41         1.16 o                         
  -5   4   6        408.53        413.82         3.34 o                         
  -4   4   6          0.32          2.49         0.58 o                         
  -3   4   6        942.38        980.14         7.26 o                         
  -2   4   6        997.35       1058.89         7.29 o                         
  -1   4   6       1437.13       1514.30         9.14 o                         
   0   4   6       1243.40       1254.38         7.57 o                         
   1   4   6        646.51        586.17         5.11 o                         
   2   4   6       1382.69       1517.50         9.33 o                         
   3   4   6        914.92        966.01         7.36 o                         
   4   4   6         29.65         35.47         1.19 o                         
   5   4   6        925.86        900.00         6.02 o                         
   6   4   6        394.54        378.65         3.69 o                         
   7   4   6        955.16        969.06         7.13 o                         
   8   4   6         33.70         28.36         1.20 o                         
   9   4   6          5.94          3.53         0.71 o                         
  10   4   6         21.32         22.07         1.33 o                         
 -10   5   6        197.33        194.81         5.47 o                         
  -9   5   6         15.77         13.94         1.01 o                         
  -8   5   6         36.85         40.02         1.31 o                         
  -7   5   6         52.82         62.64         1.55 o                         
  -6   5   6          0.75          1.59         0.80 o                         
  -5   5   6        936.62        904.44         5.95 o                         
  -4   5   6          8.14         12.63         0.83 o                         
  -3   5   6        108.89        102.85         1.51 o                         
  -2   5   6        438.71        420.38         3.39 o                         
  -1   5   6        179.57        166.17         2.11 o                         
   0   5   6        511.39        520.64         4.43 o                         
   1   5   6          4.59          2.51         0.54 o                         
   2   5   6        126.64        122.50         1.71 o                         
   3   5   6        753.12        755.31         4.97 o                         
   4   5   6         43.57         45.31         1.23 o                         
   5   5   6          4.02          4.75         0.68 o                         
   6   5   6         65.90         57.45         1.50 o                         
   7   5   6         10.57          8.35         0.81 o                         
   8   5   6        121.67        116.17         2.02 o                         
   9   5   6         81.24         76.67         2.29 o                         
  10   5   6          8.25          5.09         0.72 o                         
  -9   6   6        420.19        387.63         5.37 o                         
  -8   6   6         49.45         46.96         1.40 o                         
  -7   6   6        479.60        482.13         4.85 o                         
  -6   6   6        153.56        156.74         2.65 o                         
  -5   6   6        193.00        217.71         2.84 o                         
  -4   6   6          5.82          8.37         0.81 o                         
  -3   6   6       1348.76       1371.45         9.98 o                         
  -2   6   6        360.49        385.83         3.22 o                         
  -1   6   6         39.27         43.56         1.13 o                         
   0   6   6       1106.39       1122.15         6.43 o                         
   1   6   6        222.29        206.85         2.17 o                         
   2   6   6       1047.42       1060.05         6.66 o                         
   3   6   6          1.45          0.72         0.56 o                         
   4   6   6        887.83        886.88         6.52 o                         
   5   6   6         80.14         78.53         1.77 o                         
   6   6   6          9.32          7.47         0.75 o                         
   7   6   6        526.38        494.27         4.75 o                         
   8   6   6        191.22        178.63         2.62 o                         
   9   6   6          0.64          0.71         0.82 o                         
  -8   7   6         66.05         66.18         1.58 o                         
  -7   7   6        414.62        418.92         4.56 o                         
  -6   7   6        816.96        776.05         6.91 o                         
  -5   7   6       1777.85       1783.06        13.14 o                         
  -4   7   6         67.48         80.61         1.98 o                         
  -3   7   6        171.46        173.51         2.32 o                         
  -2   7   6        132.13        132.58         1.98 o                         
  -1   7   6        282.82        301.68         2.95 o                         
   0   7   6        167.20        161.77         2.08 o                         
   1   7   6        495.14        456.74         3.79 o                         
   2   7   6        570.22        563.62         4.55 o                         
   3   7   6       4896.47       4721.72        25.74 o                         
   4   7   6          1.14          2.86         0.74 o                         
   5   7   6        172.93        160.72         2.49 o                         
   6   7   6       1027.02        987.73         8.45 o                         
   7   7   6        250.77        246.45         3.47 o                         
   8   7   6          1.12          1.53         0.77 o                         
  -7   8   6        563.71        568.44         6.96 o                         
  -6   8   6       1784.46       1774.32        16.12 o                         
  -5   8   6         27.62         37.06         1.34 o                         
  -4   8   6         63.14         70.01         1.69 o                         
  -3   8   6       1235.02       1241.51         9.52 o                         
  -2   8   6        560.22        558.20         4.97 o                         
  -1   8   6         44.80         46.14         1.23 o                         
   0   8   6        190.27        207.37         2.37 o                         
   1   8   6        614.99        620.79         5.29 o                         
   2   8   6        303.29        297.03         3.70 o                         
   3   8   6        399.33        405.28         4.37 o                         
   4   8   6       1337.51       1321.33        10.15 o                         
   5   8   6        159.64        160.69         2.38 o                         
   6   8   6        147.86        149.92         2.51 o                         
   7   8   6        101.33        105.17         2.17 o                         
  -6   9   6        136.87        121.20         2.88 o                         
  -5   9   6        709.10        732.63        10.22 o                         
  -4   9   6        157.34        177.57         2.23 o                         
  -3   9   6         40.98         38.40         1.23 o                         
  -2   9   6        767.24        751.67         6.40 o                         
  -1   9   6        807.45        820.05         6.66 o                         
   0   9   6        542.10        562.01         5.08 o                         
   1   9   6         20.37         24.20         1.09 o                         
   2   9   6        542.70        575.52         5.36 o                         
   3   9   6        416.26        401.00         4.05 o                         
   4   9   6        232.95        219.21         2.55 o                         
   5   9   6        118.63        117.67         2.16 o                         
  -3  10   6        768.01        770.35        11.96 o                         
  -2  10   6        303.44        289.62         3.75 o                         
  -1  10   6         17.66         21.34         0.92 o                         
   0  10   6        435.77        416.53         4.66 o                         
   1  10   6        752.37        759.24         9.28 o                         
   2  10   6         99.39        100.25         1.69 o                         
   3  10   6         19.76         24.51         0.88 o                         
 -11   1   7         82.14         84.70         1.88 o                         
 -10   1   7          6.14          5.93         0.73 o                         
  -9   1   7        309.18        322.75         3.56 o                         
  -8   1   7         85.39         80.37         1.80 o                         
  -7   1   7        853.11        879.16         6.20 o                         
  -6   1   7         40.46         44.94         1.22 o                         
  -5   1   7        217.84        228.82         3.18 o                         
  -4   1   7       2774.51       2869.81        18.27 o                         
  -3   1   7        112.88        127.15         1.90 o                         
  -2   1   7       1695.22       1719.71        10.16 o                         
  -1   1   7          0.19          4.52         0.76 o                         
   0   1   7       4989.51       5013.50        58.22 o                         
   2   1   7       1651.12       1667.47         9.83 o                         
   3   1   7         51.38         81.42         1.55 o                         
   4   1   7          4.79          8.87         1.58 o                         
   5   1   7        210.17        221.81         3.01 o                         
   6   1   7          0.04          2.32         0.64 o                         
   7   1   7        796.96        795.01         6.09 o                         
   8   1   7       1043.81       1061.56         7.70 o                         
   9   1   7        266.61        254.88         3.39 o                         
  10   1   7          2.79          1.64         0.61 o                         
  11   1   7          3.72          2.22         0.69 o                         
 -11   2   7        298.66        281.33         4.33 o                         
 -10   2   7        161.75        156.10         2.33 o                         
  -9   2   7        307.86        328.49         3.64 o                         
  -8   2   7          4.82          4.85         0.73 o                         
  -7   2   7        143.07        152.30         2.19 o                         
  -6   2   7         35.10         37.13         1.30 o                         
  -5   2   7       5111.29       4986.55        25.47 o                         
  -4   2   7        273.57        224.42         3.12 o                         
  -3   2   7        253.33        229.88         2.90 o                         
  -2   2   7          6.26         18.80         0.87 o                         
  -1   2   7       5425.72       5508.86        50.23 o                         
   0   2   7       1094.23       1081.82         7.35 o                         
   1   2   7       2743.94       2591.87        13.76 o                         
   2   2   7        213.38        302.47         3.00 o                         
   3   2   7       6218.63       6210.90        35.33 o                         
   4   2   7        153.32        145.44         2.48 o                         
   5   2   7       2375.94       2430.68        13.25 o                         
   6   2   7        601.84        577.08         4.35 o                         
   7   2   7        986.23       1002.73         7.18 o                         
   8   2   7        742.27        715.79         6.01 o                         
   9   2   7        100.67         96.78         1.94 o                         
  10   2   7        130.83        135.06         2.55 o                         
  11   2   7        213.99        204.61         7.69 o                         
 -11   3   7        694.61        664.56        42.45 o                         
 -10   3   7        704.17        683.24         6.33 o                         
  -9   3   7         70.66         70.30         1.59 o                         
  -8   3   7        100.26         99.71         1.84 o                         
  -7   3   7        188.97        206.12         2.45 o                         
  -6   3   7        854.30        814.87         5.51 o                         
  -5   3   7        785.65        844.67         5.38 o                         
  -4   3   7       4839.49       4881.70        29.72 o                         
  -3   3   7      11375.52      11064.09       165.18 o                         
  -2   3   7         51.63         48.44         1.25 o                         
  -1   3   7          4.06          3.02         0.52 o                         
   0   3   7       2950.44       2831.41        15.45 o                         
   1   3   7       1985.98       1922.53        10.84 o                         
   2   3   7       2288.08       2551.57        14.40 o                         
   3   3   7        321.15        265.71         3.17 o                         
   4   3   7      15640.96      15822.59       225.03 o                         
   5   3   7         93.12         89.50         1.59 o                         
   6   3   7        836.29        816.36         5.92 o                         
   7   3   7       2808.07       2824.69        16.57 o                         
   8   3   7        644.66        655.06         5.89 o                         
   9   3   7         12.06         11.22         0.86 o                         
  10   3   7         85.02         80.35         2.09 o                         
 -10   4   7          0.37          0.66         0.55 o                         
  -9   4   7        438.73        450.26         4.21 o                         
  -8   4   7       2081.37       2043.19        13.76 o                         
  -7   4   7        121.23        127.90         2.02 o                         
  -6   4   7        580.77        562.05         4.45 o                         
  -5   4   7       4899.38       4885.84        22.66 o                         
  -4   4   7       4025.89       4020.59        19.24 o                         
  -3   4   7       1523.38       1619.76         9.24 o                         
  -2   4   7       4682.78       4521.30        24.29 o                         
  -1   4   7       3275.74       3016.55        16.38 o                         
   0   4   7       3513.46       3828.93        20.54 o                         
   1   4   7       6793.87       6647.28        32.74 o                         
   2   4   7       7688.83       7754.94        41.30 o                         
   3   4   7       3725.85       3619.00        18.40 o                         
   4   4   7         90.42         92.51         1.58 o                         
   5   4   7       4263.04       4274.46        22.70 o                         
   6   4   7        220.28        206.80         3.03 o                         
   7   4   7        157.10        159.33         2.37 o                         
   8   4   7        345.22        328.50         3.78 o                         
   9   4   7        196.71        190.64         2.81 o                         
  10   4   7        628.60        598.07         8.40 o                         
 -10   5   7        367.06        387.85        11.11 o                         
  -9   5   7         58.34         52.14         1.35 o                         
  -8   5   7       1126.44       1092.12         8.07 o                         
  -7   5   7        839.52        822.11         6.08 o                         
  -6   5   7         24.88         22.14         1.06 o                         
  -5   5   7        629.52        625.43         5.35 o                         
  -4   5   7       3545.97       3492.13        17.83 o                         
  -3   5   7       4881.97       4887.72        23.62 o                         
  -2   5   7        388.52        318.67         2.77 o                         
  -1   5   7        302.33        365.25         3.22 o                         
   0   5   7        113.20        217.21         2.43 o                         
   1   5   7       5369.70       5298.84        26.76 o                         
   2   5   7       1414.13       1477.56         8.05 o                         
   3   5   7        245.54        228.19         2.27 o                         
   4   5   7       8219.35       8100.67        36.75 o                         
   5   5   7        626.86        630.63         4.76 o                         
   6   5   7        760.87        724.24         5.75 o                         
   7   5   7       1063.49       1062.75         8.08 o                         
   8   5   7       1203.42       1192.62         9.31 o                         
   9   5   7        127.77        126.36         2.47 o                         
  -9   6   7        381.57        380.92         6.31 o                         
  -8   6   7        839.01        848.30         7.83 o                         
  -7   6   7          1.83          3.05         0.83 o                         
  -6   6   7        192.49        195.59         2.83 o                         
  -5   6   7       1884.77       1911.07        12.71 o                         
  -4   6   7        957.82        942.07         6.99 o                         
  -3   6   7        452.54        462.04         4.04 o                         
  -2   6   7       4211.75       4120.11        19.67 o                         
  -1   6   7        486.36        444.68         3.40 o                         
   0   6   7        292.44        295.17         2.63 o                         
   1   6   7        893.24        874.51         5.52 o                         
   2   6   7       3074.27       2993.42        15.66 o                         
   3   6   7        980.42       1026.58         9.06 o                         
   4   6   7        316.48        320.27         3.62 o                         
   5   6   7       1343.19       1339.32         9.38 o                         
   6   6   7        666.66        725.59         6.41 o                         
   7   6   7          1.77          3.24         0.63 o                         
   8   6   7        183.27        182.84         2.89 o                         
   9   6   7          9.48         10.94         1.29 o                         
  -8   7   7        147.09        136.94         2.43 o                         
  -7   7   7        934.44        911.98         8.12 o                         
  -6   7   7        249.99        285.97         3.72 o                         
  -5   7   7         20.37         25.50         1.24 o                         
  -4   7   7         70.53         75.38         1.74 o                         
  -3   7   7        860.51        830.73         6.07 o                         
  -2   7   7          8.24         12.19         0.88 o                         
  -1   7   7          5.05          6.47         0.64 o                         
   0   7   7       1068.21       1067.33         6.62 o                         
   1   7   7       2781.61       2800.17        14.94 o                         
   2   7   7        265.29        243.09         2.82 o                         
   3   7   7        705.47        744.97         5.90 o                         
   4   7   7        979.18        985.80         9.81 o                         
   5   7   7        827.24        862.45         7.31 o                         
   6   7   7         68.87         81.55         1.83 o                         
   7   7   7        368.87        416.19         4.62 o                         
   8   7   7         17.11         18.34         1.49 o                         
  -7   8   7         22.31         25.95         1.10 o                         
  -6   8   7         20.50         17.45         1.16 o                         
  -5   8   7         75.07         83.51         1.80 o                         
  -4   8   7        368.10        350.05         3.87 o                         
  -3   8   7         41.46         43.71         1.40 o                         
  -2   8   7        893.81        886.18         7.10 o                         
  -1   8   7        164.37        156.12         2.09 o                         
   0   8   7         54.19         59.71         1.47 o                         
   1   8   7        116.37        124.42         2.09 o                         
   2   8   7        249.01        255.11         3.12 o                         
   3   8   7        272.77        281.47         3.33 o                         
   4   8   7         65.75         61.43         1.59 o                         
   5   8   7          6.17          9.82         0.77 o                         
   6   8   7        175.12        189.53         2.82 o                         
   7   8   7         14.04         11.77         1.04 o                         
  -5   9   7         23.30         33.14         1.23 o                         
  -4   9   7         28.51         30.33         1.03 o                         
  -3   9   7          1.02          1.33         0.50 o                         
  -2   9   7          1.68          2.58         0.56 o                         
  -1   9   7          0.79          1.39         0.54 o                         
   0   9   7          7.75          7.41         0.65 o                         
   1   9   7          1.66          2.27         0.50 o                         
   2   9   7         13.42          9.20         0.70 o                         
   3   9   7         16.23         11.83         0.74 o                         
   4   9   7          0.73          0.05         0.47 o                         
   5   9   7         59.43         54.43         1.30 o                         
  -3  10   7         53.90         54.96         1.47 o                         
  -2  10   7          0.36          1.18         0.46 o                         
  -1  10   7         33.06         34.01         1.00 o                         
   0  10   7         82.98         71.90         1.52 o                         
   1  10   7          5.94          4.56         0.55 o                         
   2  10   7          1.17          1.48         0.47 o                         
   3  10   7        111.65        124.30         4.14 o                         
 -11   0   8       1166.25       1129.34        18.55 o                         
 -10   0   8        656.56        659.11         8.33 o                         
  -9   0   8        166.86        177.97         3.56 o                         
  -8   0   8       1124.41       1149.31        11.15 o                         
  -7   0   8       2306.19       2311.08        17.47 o                         
  -6   0   8        104.03        118.94         2.61 o                         
  -5   0   8         13.93          8.86         1.45 o                         
  -4   0   8      12744.93      12784.07       328.91 o                         
  -2   0   8       1307.21       1297.72        11.64 o                         
  -1   0   8       3335.69       3347.50        26.27 o                         
   0   0   8       3033.72       3055.03        22.90 o                         
   1   0   8       3203.35       3390.24        25.28 o                         
   2   0   8        193.03        233.60         5.38 o                         
   3   0   8        379.01        299.61         4.40 o                         
   4   0   8       7151.85       6824.66        58.92 o                         
   5   0   8       3398.91       3399.94        25.40 o                         
   6   0   8        370.37        363.43         5.02 o                         
   7   0   8       5063.11       5139.10        42.02 o                         
   8   0   8        388.25        411.56         5.87 o                         
   9   0   8         38.91         34.61         1.89 o                         
  10   0   8        136.36        153.92         3.69 o                         
  11   0   8        463.91        489.59        11.37 o                         
 -11   1   8         55.00         57.74         2.26 o                         
 -10   1   8       1296.19       1342.80         9.96 o                         
  -9   1   8         13.34         12.80         0.89 o                         
  -8   1   8       1286.91       1342.79         9.36 o                         
  -7   1   8        548.84        570.52         4.64 o                         
  -6   1   8       1968.34       1913.04        10.55 o                         
  -5   1   8       3806.83       3732.19        23.44 o                         
  -4   1   8       5938.12       6367.32        35.54 o                         
  -1   1   8       1070.52        995.23         6.44 o                         
   0   1   8        408.53        460.16         3.32 o                         
   2   1   8      12905.01      12324.65       331.71 o                         
   3   1   8         17.22         13.41         0.91 o                         
   4   1   8          2.23         14.25         0.95 o                         
   5   1   8       3249.45       3046.28        16.17 o                         
   6   1   8        553.58        581.35         4.47 o                         
   7   1   8        696.18        684.03         5.41 o                         
   8   1   8        786.35        775.39         6.20 o                         
   9   1   8        844.09        855.90         7.66 o                         
  10   1   8        492.20        521.56         5.07 o                         
  11   1   8          4.56          6.64         0.80 o                         
 -11   2   8        375.42        339.63         9.66 o                         
 -10   2   8         54.46         54.47         1.38 o                         
  -9   2   8         45.79         38.11         1.34 o                         
  -8   2   8        208.33        231.61         2.84 o                         
  -7   2   8       3733.25       3726.91        19.73 o                         
  -6   2   8        306.30        307.38         2.93 o                         
  -5   2   8          3.89          6.77         0.80 o                         
  -4   2   8       6559.18       6568.52        36.53 o                         
  -3   2   8        279.02        205.67         2.74 o                         
  -2   2   8        951.84       1098.69         8.87 o                         
  -1   2   8       1560.46       1527.72         8.82 o                         
   0   2   8       6139.60       5883.19        53.74 o                         
   1   2   8       8812.65       8517.15       115.10 o                         
   2   2   8        921.24        936.64         6.91 o                         
   3   2   8      15303.09      14526.06       370.90 o                         
   4   2   8       1147.75       1040.85         8.01 o                         
   5   2   8        116.18        129.29         1.89 o                         
   6   2   8          1.78          4.27         0.68 o                         
   7   2   8        130.59        149.39         2.29 o                         
   8   2   8        334.30        353.11         3.81 o                         
   9   2   8         90.20         83.55         1.87 o                         
  10   2   8        423.29        432.69         5.16 o                         
  11   2   8        265.26        267.58         5.65 o                         
 -11   3   8         18.14          9.87         0.88 o                         
 -10   3   8        206.00        210.51         2.92 o                         
  -9   3   8        164.40        175.68         2.46 o                         
  -8   3   8        102.59         95.41         2.20 o                         
  -7   3   8        175.69        192.44         2.41 o                         
  -6   3   8          9.20          8.52         0.79 o                         
  -5   3   8         37.26         46.08         1.17 o                         
  -4   3   8        153.28        171.79         2.37 o                         
  -3   3   8        133.43        109.69         2.05 o                         
  -2   3   8       3069.64       2904.54        16.62 o                         
  -1   3   8       4963.69       5092.93        27.77 o                         
   0   3   8        715.73        764.53         5.47 o                         
   1   3   8        472.13        412.14         3.55 o                         
   2   3   8       1258.37       1163.06         7.91 o                         
   3   3   8         19.99         18.09         1.25 o                         
   4   3   8        685.56        692.14         5.18 o                         
   5   3   8        697.41        674.98         5.02 o                         
   6   3   8        848.32        869.13         6.15 o                         
   7   3   8        686.51        703.45         5.72 o                         
   8   3   8        330.38        324.41         3.62 o                         
   9   3   8        986.27        975.17         7.98 o                         
  10   3   8          0.29         -0.39         0.73 o                         
 -10   4   8          6.18          4.53         0.64 o                         
  -9   4   8        155.76        158.11         2.24 o                         
  -8   4   8        737.54        744.95         6.17 o                         
  -7   4   8        379.99        397.11         3.80 o                         
  -6   4   8        630.19        626.67         4.81 o                         
  -5   4   8        333.08        323.97         3.01 o                         
  -4   4   8       1608.01       1637.09         9.22 o                         
  -3   4   8         21.04         14.13         0.89 o                         
  -2   4   8        580.54        643.20         5.29 o                         
  -1   4   8         13.74          7.06         0.70 o                         
   0   4   8         71.87         95.98         1.92 o                         
   1   4   8         21.68         25.47         1.05 o                         
   2   4   8        111.84        116.84         1.88 o                         
   3   4   8       2418.56       2538.58        13.61 o                         
   4   4   8          2.82          4.94         0.66 o                         
   5   4   8        180.79        191.27         2.45 o                         
   6   4   8         30.90         27.86         1.19 o                         
   7   4   8         91.16         96.76         1.88 o                         
   8   4   8        161.10        161.87         2.51 o                         
   9   4   8        174.93        181.10         2.68 o                         
  10   4   8          2.80          2.27         0.66 o                         
 -10   5   8         62.52         61.12         2.46 o                         
  -9   5   8         63.12         69.58         1.49 o                         
  -8   5   8        136.36        135.02         2.00 o                         
  -7   5   8        167.58        164.55         2.30 o                         
  -6   5   8        116.63        111.58         1.93 o                         
  -5   5   8        389.66        404.99         3.60 o                         
  -4   5   8         58.81         60.24         1.42 o                         
  -3   5   8         11.32         13.39         0.79 o                         
  -2   5   8        187.32        152.20         1.95 o                         
  -1   5   8        177.48        191.75         2.18 o                         
   0   5   8         94.96        115.98         1.64 o                         
   1   5   8         64.54         65.23         1.37 o                         
   2   5   8         73.53         67.23         1.27 o                         
   3   5   8        828.07        895.95         5.75 o                         
   4   5   8        493.67        523.83         4.32 o                         
   5   5   8        467.23        482.71         4.10 o                         
   6   5   8          2.46          2.01         0.64 o                         
   7   5   8        107.50        105.54         1.93 o                         
   8   5   8        287.58        290.53         3.31 o                         
   9   5   8          2.07          2.62         0.65 o                         
  -9   6   8         39.28         33.66         1.50 o                         
  -8   6   8         68.01         65.88         1.57 o                         
  -7   6   8        886.93        892.95         8.02 o                         
  -6   6   8        268.44        281.40         3.69 o                         
  -5   6   8          2.19          2.46         0.70 o                         
  -4   6   8       1102.69       1112.71         7.86 o                         
  -3   6   8       2329.17       2273.88        12.72 o                         
  -2   6   8        316.59        323.27         2.86 o                         
  -1   6   8        712.40        690.18         4.47 o                         
   0   6   8        626.52        662.26         4.53 o                         
   1   6   8        517.44        539.47         3.93 o                         
   2   6   8        420.69        422.88         3.63 o                         
   3   6   8        233.18        240.50         2.97 o                         
   4   6   8         19.41         26.21         1.19 o                         
   5   6   8        316.89        321.67         3.56 o                         
   6   6   8        124.46        127.18         2.37 o                         
   7   6   8         38.98         39.20         1.43 o                         
   8   6   8        204.63        184.39         2.63 o                         
   9   6   8          0.42          1.22         0.82 o                         
  -8   7   8         70.42         60.57         1.65 o                         
  -7   7   8         17.38         18.95         0.98 o                         
  -6   7   8        214.47        232.38         3.34 o                         
  -5   7   8        464.90        473.40         4.73 o                         
  -4   7   8         41.44         39.74         1.34 o                         
  -3   7   8        161.40        155.74         2.19 o                         
  -2   7   8        631.46        625.28         4.76 o                         
  -1   7   8       1320.12       1321.77         7.76 o                         
   0   7   8        252.22        234.07         2.55 o                         
   1   7   8       1000.65       1013.66         6.76 o                         
   2   7   8        480.83        522.23         4.62 o                         
   3   7   8        522.70        516.72         4.86 o                         
   4   7   8         19.19         19.10         1.11 o                         
   5   7   8        308.75        338.41         4.02 o                         
   6   7   8         77.16         74.86         1.74 o                         
   7   7   8          0.46          0.14         0.52 o                         
   8   7   8        121.16        107.26         5.32 o                         
  -7   8   8        244.09        232.73         3.44 o                         
  -6   8   8        168.54        169.95         2.55 o                         
  -5   8   8          0.50          2.36         0.61 o                         
  -4   8   8       1041.43       1034.75         8.27 o                         
  -3   8   8       1364.51       1385.23        10.27 o                         
  -2   8   8         48.66         46.77         1.36 o                         
  -1   8   8       1828.88       1792.27        11.18 o                         
   0   8   8       1151.99       1141.66         7.76 o                         
   1   8   8        366.54        414.94         4.10 o                         
   2   8   8         23.15         22.79         1.03 o                         
   3   8   8        826.21        860.54         7.28 o                         
   4   8   8        763.96        844.88         7.07 o                         
   5   8   8         40.88         37.40         1.26 o                         
   6   8   8        287.87        289.09         3.65 o                         
   7   8   8         28.54         28.56         1.18 o                         
  -5   9   8        903.94        901.88         9.02 o                         
  -4   9   8        210.08        223.22         2.91 o                         
  -3   9   8        224.09        226.80         2.86 o                         
  -2   9   8        823.97        860.56         7.65 o                         
  -1   9   8        481.40        478.21         4.72 o                         
   0   9   8         35.84         38.64         1.19 o                         
   1   9   8        528.89        565.37         5.11 o                         
   2   9   8       2388.62       2469.61        18.16 o                         
   3   9   8         41.96         45.36         1.21 o                         
   4   9   8         76.52         85.89         1.56 o                         
   5   9   8        386.08        381.37         4.66 o                         
  -3  10   8        814.24        821.20        25.81 o                         
  -2  10   8          3.65          3.05         0.51 o                         
  -1  10   8        247.55        242.55         3.19 o                         
   0  10   8        192.20        185.18         2.61 o                         
   1  10   8         36.15         41.21         1.09 o                         
   2  10   8        163.23        166.25         3.50 o                         
 -11   1   9          9.31          3.50         0.55 o                         
 -10   1   9         30.42         29.66         1.15 o                         
  -9   1   9          0.38          0.42         0.62 o                         
  -8   1   9         49.54         47.99         1.42 o                         
  -7   1   9       2797.71       2775.51        15.45 o                         
  -6   1   9        476.81        488.34         3.87 o                         
  -5   1   9        325.44        330.05         3.11 o                         
  -4   1   9       5269.13       5279.31        30.70 o                         
  -3   1   9        691.16        702.17         5.80 o                         
  -2   1   9       1994.41       2082.98        12.79 o                         
  -1   1   9         34.13         22.24         0.93 o                         
   0   1   9        148.17        170.09         1.83 o                         
   1   1   9        122.49        147.19         1.80 o                         
   2   1   9       2010.54       2095.81        13.18 o                         
   3   1   9       5985.54       6028.70        36.61 o                         
   4   1   9        294.27        292.59         3.86 o                         
   5   1   9        406.69        397.28         3.38 o                         
   6   1   9        506.92        514.11         4.30 o                         
   7   1   9        957.66        996.20         7.30 o                         
   8   1   9         24.19         23.08         1.11 o                         
   9   1   9         85.92         88.07         1.91 o                         
  10   1   9        104.10        109.50         2.09 o                         
  11   1   9         38.20         39.61         2.29 o                         
 -11   2   9         78.28         71.74         2.20 o                         
 -10   2   9        338.51        336.75         3.43 o                         
  -9   2   9        678.16        692.36         6.12 o                         
  -8   2   9         55.64         69.34         1.64 o                         
  -7   2   9        246.55        254.53         2.88 o                         
  -6   2   9       1128.65       1120.45         7.10 o                         
  -5   2   9        618.73        692.35         5.19 o                         
  -4   2   9         95.41        120.54         2.24 o                         
  -3   2   9       2322.08       2329.88        14.96 o                         
  -2   2   9        236.50        172.33         2.29 o                         
  -1   2   9       4413.60       4601.21        26.38 o                         
   0   2   9       1635.35       1724.90        10.65 o                         
   1   2   9       6032.52       5934.46        35.12 o                         
   2   2   9        483.27        676.02         5.35 o                         
   3   2   9        276.88        322.37         3.85 o                         
   4   2   9         24.01         52.04         1.65 o                         
   5   2   9       2090.80       2058.35        11.59 o                         
   6   2   9       1185.25       1183.54         7.98 o                         
   7   2   9         22.40         24.55         1.13 o                         
   8   2   9        541.12        544.66         5.55 o                         
   9   2   9       1385.69       1357.54        10.42 o                         
  10   2   9        131.68        138.50         2.24 o                         
 -11   3   9         60.66         62.13         2.64 o                         
 -10   3   9        136.71        130.16         2.04 o                         
  -9   3   9          3.16          6.07         0.69 o                         
  -8   3   9        802.92        782.46         5.88 o                         
  -7   3   9       1317.71       1378.86         8.67 o                         
  -6   3   9          0.05          2.48         0.69 o                         
  -5   3   9       1348.79       1349.56         7.49 o                         
  -4   3   9       2409.67       2404.80        12.85 o                         
  -3   3   9       4571.12       4747.88        27.57 o                         
  -2   3   9       1826.90       1867.27        11.31 o                         
  -1   3   9       4033.77       4101.34        22.95 o                         
   0   3   9       5593.58       5594.24        28.80 o                         
   1   3   9        202.87        261.07         2.66 o                         
   2   3   9       1271.46       1246.64         8.38 o                         
   3   3   9       4151.88       4021.81        25.06 o                         
   4   3   9       3354.89       3489.35        17.13 o                         
   5   3   9        107.84        122.21         1.99 o                         
   6   3   9        450.86        426.21         3.82 o                         
   7   3   9        962.33        949.98         7.19 o                         
   8   3   9          1.77          2.52         0.66 o                         
   9   3   9        520.75        524.80         5.22 o                         
  10   3   9        883.61        818.32        16.64 o                         
 -10   4   9        755.07        712.07         7.68 o                         
  -9   4   9        935.83        997.88         8.13 o                         
  -8   4   9         22.20         18.04         0.99 o                         
  -7   4   9       1042.13       1069.84         7.57 o                         
  -6   4   9       4293.75       4293.25        22.60 o                         
  -5   4   9       1294.11       1263.02         7.55 o                         
  -4   4   9        167.07        180.80         2.28 o                         
  -3   4   9       3531.49       3288.88        15.78 o                         
  -2   4   9       3877.92       3583.41        19.65 o                         
  -1   4   9         31.44         46.31         1.44 o                         
   0   4   9       4794.20       4962.89        26.97 o                         
   1   4   9       6049.05       5867.58        30.49 o                         
   2   4   9       1541.06       1355.35         7.44 o                         
   3   4   9        203.78        227.61         2.57 o                         
   4   4   9        679.97        650.31         4.85 o                         
   5   4   9        175.00        167.30         2.34 o                         
   6   4   9       3494.24       3475.14        19.04 o                         
   7   4   9         35.17         40.87         1.36 o                         
   8   4   9        703.35        700.08         6.31 o                         
   9   4   9        417.61        438.65         4.73 o                         
  10   4   9         45.57         43.78         2.15 o                         
 -10   5   9        251.10        251.67         7.35 o                         
  -9   5   9         84.23         90.95         1.76 o                         
  -8   5   9       1144.73       1153.51         8.41 o                         
  -7   5   9       1496.21       1502.70        10.69 o                         
  -6   5   9         44.25         48.07         1.40 o                         
  -5   5   9       1145.87       1138.90         7.63 o                         
  -4   5   9       1736.93       1679.39        10.70 o                         
  -3   5   9       1808.48       1825.09        10.46 o                         
  -2   5   9         57.36         74.75         1.48 o                         
  -1   5   9       5380.29       5442.84        24.73 o                         
   0   5   9       4654.43       4627.26        21.25 o                         
   1   5   9         41.25         54.34         1.23 o                         
   2   5   9       1894.28       1793.60         9.87 o                         
   3   5   9       5204.60       5182.09        25.04 o                         
   4   5   9        266.45        277.50         2.93 o                         
   5   5   9        202.84        185.88         2.45 o                         
   6   5   9        107.96        130.59         2.06 o                         
   7   5   9       3162.51       3089.47        20.12 o                         
   8   5   9        613.59        632.38         5.63 o                         
   9   5   9        443.66        427.35         5.08 o                         
  -9   6   9        117.56        125.99         2.76 o                         
  -8   6   9         49.07         57.71         1.37 o                         
  -7   6   9        315.85        339.06         4.04 o                         
  -6   6   9       1760.87       1797.58        14.12 o                         
  -5   6   9       1349.74       1334.86         9.96 o                         
  -4   6   9         16.44         14.43         1.20 o                         
  -3   6   9       2399.24       2380.48        13.23 o                         
  -2   6   9       2297.00       2178.97        11.43 o                         
  -1   6   9        226.34        234.89         2.33 o                         
   0   6   9       1914.13       1947.73        10.50 o                         
   1   6   9        783.71        799.46         5.29 o                         
   2   6   9       2571.39       2512.33        13.78 o                         
   3   6   9        279.79        290.08         3.14 o                         
   4   6   9       1650.43       1679.61        11.29 o                         
   5   6   9          4.94          5.73         0.95 o                         
   6   6   9       1463.43       1428.28        10.78 o                         
   7   6   9          0.30          0.57         0.56 o                         
   8   6   9        416.14        416.79         5.12 o                         
  -8   7   9        118.15        120.58         2.35 o                         
  -7   7   9        120.71        121.80         2.10 o                         
  -6   7   9          2.48          3.21         0.82 o                         
  -5   7   9        727.98        708.75         6.41 o                         
  -4   7   9        474.73        496.67         4.79 o                         
  -3   7   9        149.25        153.43         2.11 o                         
  -2   7   9       1166.29       1119.90         7.09 o                         
  -1   7   9       2604.61       2549.41        13.32 o                         
   0   7   9        388.05        402.45         3.46 o                         
   1   7   9        256.07        256.63         2.84 o                         
   2   7   9          2.08          4.22         0.69 o                         
   3   7   9       1011.61       1048.34         8.01 o                         
   4   7   9          1.70          2.71         0.70 o                         
   5   7   9         28.46         25.90         1.21 o                         
   6   7   9         90.17         96.54         1.91 o                         
   7   7   9        572.90        560.26         5.52 o                         
   8   7   9        107.11         88.69         5.25 o                         
  -7   8   9        528.57        531.25         9.49 o                         
  -6   8   9        238.03        221.18         3.53 o                         
  -5   8   9         84.75         82.70         1.73 o                         
  -4   8   9        645.79        618.67         5.73 o                         
  -3   8   9         18.16         21.81         1.12 o                         
  -2   8   9         44.68         44.15         1.31 o                         
  -1   8   9        359.95        356.27         3.53 o                         
   0   8   9          0.49          2.64         0.66 o                         
   1   8   9          2.52          2.83         0.84 o                         
   2   8   9          2.03          2.56         0.63 o                         
   3   8   9         21.66         18.25         1.12 o                         
   4   8   9        357.81        331.42         3.73 o                         
   5   8   9         44.71         47.19         1.29 o                         
   6   8   9        335.29        333.86         6.03 o                         
  -5   9   9         46.36         42.23         1.43 o                         
  -4   9   9          4.48          4.66         0.56 o                         
  -3   9   9        278.39        281.59         3.30 o                         
  -2   9   9          6.72          7.59         0.68 o                         
  -1   9   9          4.74          5.02         0.61 o                         
   0   9   9        236.53        239.12         2.91 o                         
   1   9   9        120.27        118.45         1.84 o                         
   2   9   9          1.97          3.17         0.54 o                         
   3   9   9          0.32          0.44         0.44 o                         
   4   9   9          0.07          0.27         0.43 o                         
   5   9   9        104.79        107.06         2.41 o                         
  -2  10   9         16.57         13.93         0.97 o                         
  -1  10   9         94.09         93.37         2.45 o                         
   0  10   9          8.00          9.23         0.67 o                         
   1  10   9        166.27        153.88         2.32 o                         
   2  10   9         40.11         34.66         1.09 o                         
 -11   0  10        371.24        359.22         6.73 o                         
 -10   0  10         62.16         65.15         2.08 o                         
  -9   0  10         22.15         30.68         2.45 o                         
  -8   0  10       4845.58       5058.21        38.84 o                         
  -7   0  10         99.90        116.89         2.70 o                         
  -6   0  10       2589.04       2591.37        18.67 o                         
  -5   0  10       5335.63       5543.51        36.96 o                         
  -4   0  10         17.68         19.08         1.86 o                         
  -3   0  10       2262.73       2443.34        23.05 o                         
  -2   0  10       1882.61       2318.29        21.48 o                         
  -1   0  10       9093.62       8257.69       155.66 o                         
   0   0  10       5019.43       5055.69        38.71 o                         
   1   0  10        100.04        100.52         2.70 o                         
   2   0  10       1914.67       1657.32        17.15 o                         
   3   0  10       9703.70       9120.23       238.64 o                         
   4   0  10       2256.56       2368.22        24.20 o                         
   5   0  10       4922.60       4913.18        43.90 o                         
   6   0  10       2128.54       2019.30        17.58 o                         
   7   0  10       5757.16       5770.16        45.71 o                         
   8   0  10        249.97        249.08         4.55 o                         
   9   0  10       2230.53       2197.20        21.70 o                         
  10   0  10        192.82        168.03         3.38 o                         
  11   0  10        231.25        234.88         6.12 o                         
 -11   1  10        124.02        105.01         1.81 o                         
 -10   1  10        666.47        650.28         5.55 o                         
  -9   1  10        995.26       1031.04         7.98 o                         
  -8   1  10         26.28         27.92         1.21 o                         
  -7   1  10       3546.06       3573.18        19.17 o                         
  -6   1  10       3603.55       3598.78        17.50 o                         
  -5   1  10         12.68          6.21         0.69 o                         
  -4   1  10       1415.35       1405.05        10.36 o                         
  -3   1  10       1380.35       1194.59         8.56 o                         
  -1   1  10        174.96        158.75         2.02 o                         
   0   1  10       9553.79       8926.38       229.02 o                         
   1   1  10      10738.61      10291.13       191.80 o                         
   2   1  10        992.34        941.57         7.00 o                         
   3   1  10       3847.51       3893.90        23.91 o                         
   4   1  10       3955.19       4044.96        25.56 o                         
   5   1  10       1241.25       1175.84         7.51 o                         
   6   1  10         12.55         17.63         1.01 o                         
   7   1  10        285.36        291.43         3.33 o                         
   8   1  10        612.13        601.22         5.21 o                         
   9   1  10        174.47        178.27         2.57 o                         
  10   1  10         19.04         18.81         1.37 o                         
 -11   2  10        618.83        602.57        17.64 o                         
 -10   2  10          7.61          3.68         0.58 o                         
  -9   2  10        447.06        450.50         4.45 o                         
  -8   2  10       2228.77       2292.05        13.97 o                         
  -7   2  10         98.56        106.48         2.04 o                         
  -6   2  10       4358.25       4312.79        21.33 o                         
  -5   2  10       3071.40       3174.26        15.93 o                         
  -4   2  10       2700.02       2700.12        17.89 o                         
  -3   2  10         28.13         37.60         1.35 o                         
  -2   2  10        694.21        583.64         4.70 o                         
  -1   2  10       3284.12       3005.95        16.98 o                         
   0   2  10        132.84        113.74         1.80 o                         
   1   2  10        312.24        336.70         3.34 o                         
   2   2  10         62.83        140.56         2.10 o                         
   3   2  10       4541.98       4371.16        26.00 o                         
   4   2  10        345.95        314.64         3.01 o                         
   5   2  10        608.00        622.13         4.56 o                         
   6   2  10       1995.93       1910.47        12.27 o                         
   7   2  10       1205.61       1227.51         8.62 o                         
   8   2  10          2.95          3.01         0.72 o                         
   9   2  10        379.00        384.91         4.11 o                         
  10   2  10        267.48        250.87         3.13 o                         
 -10   3  10        326.73        321.73         3.66 o                         
  -9   3  10        280.43        274.49         3.12 o                         
  -8   3  10         72.24         65.16         1.57 o                         
  -7   3  10        285.26        290.22         3.11 o                         
  -6   3  10          5.35          9.09         0.74 o                         
  -5   3  10        302.60        304.16         2.74 o                         
  -4   3  10        649.50        621.33         4.32 o                         
  -3   3  10       2707.44       2797.22        17.28 o                         
  -2   3  10        888.16        888.48         6.34 o                         
  -1   3  10         17.17         26.52         1.05 o                         
   0   3  10       3276.61       3453.35        19.89 o                         
   1   3  10       2008.85       2020.30        11.57 o                         
   2   3  10        167.67        137.24         2.33 o                         
   3   3  10        138.66        112.41         1.90 o                         
   4   3  10         28.58         17.73         0.87 o                         
   5   3  10        518.51        549.98         4.20 o                         
   6   3  10         34.37         37.87         1.28 o                         
   7   3  10        158.28        153.04         2.33 o                         
   8   3  10        399.89        433.44         4.31 o                         
   9   3  10        407.84        406.41         4.40 o                         
  10   3  10         80.43         82.58         2.17 o                         
 -10   4  10         36.00         39.66         1.21 o                         
  -9   4  10          0.37          0.87         0.53 o                         
  -8   4  10        405.94        399.61         4.02 o                         
  -7   4  10        132.39        130.86         2.10 o                         
  -6   4  10          1.21          3.84         0.70 o                         
  -5   4  10         31.90         37.03         1.17 o                         
  -4   4  10        215.34        202.71         2.30 o                         
  -3   4  10          9.10          7.45         0.62 o                         
  -2   4  10          1.80          4.74         0.55 o                         
  -1   4  10        425.11        442.37         4.39 o                         
   0   4  10        196.09        192.60         2.68 o                         
   1   4  10        523.35        556.33         4.41 o                         
   2   4  10        302.43        302.10         3.05 o                         
   3   4  10        102.56         94.43         1.59 o                         
   4   4  10        284.02        324.68         3.23 o                         
   5   4  10          5.59          8.43         0.78 o                         
   6   4  10        377.26        396.58         3.82 o                         
   7   4  10        626.55        668.69         5.55 o                         
   8   4  10        239.76        227.84         2.89 o                         
   9   4  10         24.58         33.71         1.24 o                         
  10   4  10         62.59         51.42         1.87 o                         
  -9   5  10        140.82        140.22         2.38 o                         
  -8   5  10          1.04          1.69         0.56 o                         
  -7   5  10          7.53          7.10         0.74 o                         
  -6   5  10          1.18          3.84         0.69 o                         
  -5   5  10         12.55         18.38         0.98 o                         
  -4   5  10         80.64         87.68         1.67 o                         
  -3   5  10        393.08        402.01         3.61 o                         
  -2   5  10          4.27          8.07         0.71 o                         
  -1   5  10       1248.88       1233.35         6.95 o                         
   0   5  10        645.98        647.78         4.25 o                         
   1   5  10        139.12        147.43         1.79 o                         
   2   5  10        121.86        124.52         1.98 o                         
   3   5  10         44.75         49.56         1.30 o                         
   4   5  10        393.29        395.80         3.63 o                         
   5   5  10         92.92         83.77         1.83 o                         
   6   5  10          0.55          1.12         0.74 o                         
   7   5  10          6.69          5.23         0.67 o                         
   8   5  10         55.76         46.94         1.30 o                         
   9   5  10         75.76         64.06         2.03 o                         
  -9   6  10        340.04        326.80         5.75 o                         
  -8   6  10        343.05        346.16         3.87 o                         
  -7   6  10         28.52         29.26         1.23 o                         
  -6   6  10         26.24         23.43         1.21 o                         
  -5   6  10         33.44         29.88         1.29 o                         
  -4   6  10        459.13        468.17         4.16 o                         
  -3   6  10       2622.48       2615.05        14.79 o                         
  -2   6  10        210.76        219.82         2.49 o                         
  -1   6  10        564.43        563.94         4.44 o                         
   0   6  10         59.60         56.03         1.24 o                         
   1   6  10        676.59        683.37         4.79 o                         
   2   6  10       2034.74       2045.56        12.15 o                         
   3   6  10        203.78        190.67         2.51 o                         
   4   6  10        660.84        660.04         6.06 o                         
   5   6  10          5.16          6.97         0.88 o                         
   6   6  10        208.16        189.11         2.79 o                         
   7   6  10        100.44         94.28         1.86 o                         
   8   6  10        175.75        172.77         2.33 o                         
  -8   7  10         25.78         24.81         1.18 o                         
  -7   7  10        362.56        369.27         3.92 o                         
  -6   7  10         61.03         66.46         1.82 o                         
  -5   7  10        331.02        342.55         3.91 o                         
  -4   7  10       1009.53       1005.20         7.73 o                         
  -3   7  10        863.88        863.48         6.25 o                         
  -2   7  10        164.39        164.72         2.06 o                         
  -1   7  10       1136.59       1091.73         6.70 o                         
   0   7  10          4.70          6.65         0.66 o                         
   1   7  10       2570.35       2530.30        14.12 o                         
   2   7  10        105.77        114.20         1.92 o                         
   3   7  10        178.58        180.09         2.63 o                         
   4   7  10        488.51        485.82         4.98 o                         
   5   7  10        375.26        375.01         4.26 o                         
   6   7  10        142.82        148.31         2.33 o                         
   7   7  10        172.50        168.58         3.32 o                         
  -7   8  10         17.88         20.45         1.26 o                         
  -6   8  10        143.51        140.83         2.69 o                         
  -5   8  10        914.99        948.34         8.39 o                         
  -4   8  10        681.71        683.00         6.38 o                         
  -3   8  10          2.35          3.68         0.66 o                         
  -2   8  10          1.80          2.54         0.59 o                         
  -1   8  10        743.75        786.30         6.29 o                         
   0   8  10       1948.85       1935.67        12.41 o                         
   1   8  10         10.55         15.32         1.02 o                         
   2   8  10       1254.21       1242.12         9.08 o                         
   3   8  10        680.96        657.90         5.57 o                         
   4   8  10         10.74         11.55         0.80 o                         
   5   8  10        137.98        122.71         1.98 o                         
   6   8  10        228.50        236.64         3.10 o                         
  -5   9  10         50.67         38.89         1.08 o                         
  -4   9  10        166.45        159.89         2.45 o                         
  -3   9  10        643.72        644.78         6.18 o                         
  -2   9  10        486.73        513.86         5.08 o                         
  -1   9  10          9.17          7.13         0.66 o                         
   0   9  10       1518.85       1576.21        12.76 o                         
   1   9  10         65.85         68.81         1.40 o                         
   2   9  10         13.01         14.82         0.79 o                         
   3   9  10          6.36          5.56         0.61 o                         
   4   9  10        388.54        397.92         4.46 o                         
   5   9  10        286.91        271.35         6.93 o                         
  -2  10  10         54.68         51.68         1.48 o                         
  -1  10  10        705.64        685.14         8.34 o                         
   0  10  10        151.43        131.85         2.35 o                         
   1  10  10          1.26          1.10         0.52 o                         
 -11   1  11         51.51         50.59         1.36 o                         
 -10   1  11         55.41         54.87         1.37 o                         
  -9   1  11        101.11        118.11         2.12 o                         
  -8   1  11        350.07        368.97         3.76 o                         
  -7   1  11          1.42          2.54         0.64 o                         
  -6   1  11       2575.11       2600.27        13.45 o                         
  -5   1  11        302.80        359.82         3.09 o                         
  -4   1  11        457.88        501.09         5.16 o                         
  -3   1  11       1841.02       2044.25        13.61 o                         
  -2   1  11        147.29        132.52         2.04 o                         
  -1   1  11       1710.45       1771.88        10.77 o                         
   0   1  11          8.54         10.84         0.69 o                         
   1   1  11         61.26         42.09         1.22 o                         
   2   1  11       3522.39       3599.85        20.92 o                         
   3   1  11       1372.57       1393.06         9.96 o                         
   4   1  11        128.69        163.30         2.31 o                         
   5   1  11          8.11         15.97         0.90 o                         
   6   1  11        495.99        472.42         4.18 o                         
   7   1  11          5.30          7.10         0.81 o                         
   8   1  11          6.47          6.96         0.78 o                         
   9   1  11         19.80         18.02         0.96 o                         
  10   1  11         67.00         73.90         1.71 o                         
 -11   2  11        452.39        398.55        12.53 o                         
 -10   2  11        528.55        531.10         4.62 o                         
  -9   2  11        131.40        125.10         2.05 o                         
  -8   2  11          5.31          7.87         0.81 o                         
  -7   2  11        705.81        738.63         6.68 o                         
  -6   2  11         60.41         63.39         1.43 o                         
  -5   2  11        106.96        120.09         1.75 o                         
  -4   2  11        490.96        511.54         4.25 o                         
  -3   2  11       7963.99       8369.92        48.81 o                         
  -2   2  11        701.05        705.77         5.26 o                         
  -1   2  11        273.24        240.31         2.50 o                         
   0   2  11          5.38         16.82         0.83 o                         
   1   2  11       5749.67       6020.89        32.62 o                         
   2   2  11       1530.87       1691.83        11.51 o                         
   3   2  11       2735.27       2888.38        19.34 o                         
   4   2  11        732.24        640.88         4.63 o                         
   5   2  11        871.71        874.63         6.02 o                         
   6   2  11       2264.66       2273.39        13.42 o                         
   7   2  11       1105.60       1075.34         7.85 o                         
   8   2  11         33.61         37.01         1.42 o                         
   9   2  11        280.48        281.34         3.37 o                         
  10   2  11          1.35          1.09         0.56 o                         
 -10   3  11        100.61         98.23         1.77 o                         
  -9   3  11        401.19        418.94         4.30 o                         
  -8   3  11       2162.00       2154.44        13.48 o                         
  -7   3  11          0.84          4.53         0.87 o                         
  -6   3  11       2583.50       2523.96        13.25 o                         
  -5   3  11       2173.17       2153.45        10.77 o                         
  -4   3  11        864.56        807.25         5.16 o                         
  -3   3  11        189.16        262.23         2.91 o                         
  -2   3  11       3626.52       3554.28        22.36 o                         
  -1   3  11       7418.67       7380.45        42.22 o                         
   0   3  11         56.21         50.81         1.36 o                         
   1   3  11         19.79          8.91         0.67 o                         
   2   3  11      10217.20      10295.92        76.37 o                         
   3   3  11        126.39        104.65         1.77 o                         
   4   3  11         84.67         94.36         1.58 o                         
   5   3  11       2298.58       2252.77        12.16 o                         
   6   3  11        642.88        628.50         5.13 o                         
   7   3  11        105.33        100.76         1.94 o                         
   8   3  11         10.46         11.74         0.86 o                         
   9   3  11        720.05        705.68         6.60 o                         
  10   3  11        396.15        385.25         5.17 o                         
 -10   4  11        740.66        733.38        11.71 o                         
  -9   4  11          6.67          4.39         0.58 o                         
  -8   4  11         63.40         64.59         1.54 o                         
  -7   4  11        986.42       1024.65         7.15 o                         
  -6   4  11        243.08        237.87         2.73 o                         
  -5   4  11        268.13        282.17         2.84 o                         
  -4   4  11       4666.17       4694.59        22.25 o                         
  -3   4  11       2970.79       2837.95        14.54 o                         
  -2   4  11       3486.61       3470.21        16.33 o                         
  -1   4  11         15.91         10.27         0.71 o                         
   0   4  11       2386.63       2187.92        12.44 o                         
   1   4  11       4445.46       4490.24        19.88 o                         
   2   4  11         28.28         47.47         1.16 o                         
   3   4  11       4147.98       4162.66        20.67 o                         
   4   4  11       2228.40       2198.92        12.72 o                         
   5   4  11       1036.46       1049.04         7.42 o                         
   6   4  11       1054.37       1011.50         7.45 o                         
   7   4  11        505.80        537.54         4.96 o                         
   8   4  11        454.03        424.71         4.21 o                         
   9   4  11          0.16          0.13         0.52 o                         
  -9   5  11        743.69        725.69         9.00 o                         
  -8   5  11        440.40        445.86         4.14 o                         
  -7   5  11        181.20        184.13         2.74 o                         
  -6   5  11        167.21        151.97         2.34 o                         
  -5   5  11       2313.45       2369.06        14.24 o                         
  -4   5  11        642.62        668.32         4.97 o                         
  -3   5  11       2753.81       2763.96        15.15 o                         
  -2   5  11       2408.32       2347.81        11.95 o                         
  -1   5  11       2136.17       2122.31        10.81 o                         
   0   5  11        151.19        154.81         1.79 o                         
   1   5  11        520.53        497.36         3.61 o                         
   2   5  11       1570.21       1532.16         9.22 o                         
   3   5  11       4032.90       3991.75        23.06 o                         
   4   5  11        516.15        542.13         4.60 o                         
   5   5  11       3187.20       3113.26        17.32 o                         
   6   5  11       1162.05       1189.34         8.41 o                         
   7   5  11        351.16        315.71         3.31 o                         
   8   5  11          8.53          6.85         0.65 o                         
   9   5  11        364.03        345.60         6.29 o                         
  -9   6  11          0.07          0.38         0.58 o                         
  -8   6  11        399.59        355.81         4.19 o                         
  -7   6  11        388.04        415.84         4.45 o                         
  -6   6  11          3.09          4.97         0.69 o                         
  -5   6  11          3.46          4.43         0.71 o                         
  -4   6  11        473.27        478.01         4.55 o                         
  -3   6  11       1345.99       1366.36         8.81 o                         
  -2   6  11       1913.85       1931.24        10.59 o                         
  -1   6  11        138.79        129.94         1.72 o                         
   0   6  11       5839.52       5729.12        27.04 o                         
   1   6  11       1373.63       1405.40         8.15 o                         
   2   6  11          0.09          1.27         0.57 o                         
   3   6  11        370.74        354.42         3.78 o                         
   4   6  11       2791.55       2858.47        18.25 o                         
   5   6  11        746.88        788.23         6.87 o                         
   6   6  11        870.38        849.57         7.46 o                         
   7   6  11        591.59        615.22         5.93 o                         
   8   6  11        351.96        377.95         5.08 o                         
  -8   7  11        318.75        298.66         6.13 o                         
  -7   7  11        337.25        330.35         4.77 o                         
  -6   7  11        642.95        638.57         6.35 o                         
  -5   7  11       1118.12       1094.08         9.08 o                         
  -4   7  11        118.82        122.68         2.15 o                         
  -3   7  11          0.60          1.94         0.68 o                         
  -2   7  11        218.46        220.06         2.43 o                         
  -1   7  11       1119.10       1086.74         6.67 o                         
   0   7  11        699.86        709.09         4.97 o                         
   1   7  11        882.13        862.50         6.16 o                         
   2   7  11        145.60        151.01         2.22 o                         
   3   7  11        119.21        134.42         2.45 o                         
   4   7  11         78.36         81.18         1.87 o                         
   5   7  11        254.58        289.58         3.46 o                         
   6   7  11        386.27        395.67         4.17 o                         
   7   7  11         90.51         98.47         1.70 o                         
  -6   8  11          0.07          0.45         0.55 o                         
  -5   8  11         15.15         13.28         0.83 o                         
  -4   8  11        181.97        179.87         2.75 o                         
  -3   8  11        141.46        135.22         2.14 o                         
  -2   8  11          0.35          2.32         0.56 o                         
  -1   8  11        356.16        363.99         3.61 o                         
   0   8  11        386.15        372.82         3.52 o                         
   1   8  11        174.10        182.85         2.47 o                         
   2   8  11        117.34        123.42         1.98 o                         
   3   8  11         29.86         32.86         1.17 o                         
   4   8  11        414.06        428.05         4.15 o                         
   5   8  11         31.66         31.21         1.05 o                         
   6   8  11        409.24        379.36         5.36 o                         
  -5   9  11         13.31         16.37         0.78 o                         
  -4   9  11          3.40          5.01         0.57 o                         
  -3   9  11          6.16          7.22         0.66 o                         
  -2   9  11         19.93         24.21         1.01 o                         
  -1   9  11         52.25         48.34         1.23 o                         
   0   9  11        157.72        147.39         2.12 o                         
   1   9  11         36.45         39.21         1.18 o                         
   2   9  11        274.89        267.58         3.13 o                         
   3   9  11        152.01        143.18         2.68 o                         
   4   9  11          2.53          1.80         0.51 o                         
  -1  10  11        103.04        105.68         3.02 o                         
   0  10  11          3.67          4.14         0.67 o                         
 -11   0  12         17.69          9.14         1.36 o                         
 -10   0  12        849.98        868.42        17.64 o                         
  -9   0  12       3025.40       3118.45        28.15 o                         
  -8   0  12        687.26        713.43         8.27 o                         
  -7   0  12        184.11        215.41         5.29 o                         
  -6   0  12        257.21        226.26         3.74 o                         
  -5   0  12       2376.29       2355.74        17.66 o                         
  -4   0  12         64.58         76.31         2.72 o                         
  -3   0  12      12226.61      12651.63       353.93 o                         
  -1   0  12       1608.08       1548.05        15.04 o                         
   0   0  12       1551.83       1565.92        13.26 o                         
   1   0  12       1976.07       1843.54        17.91 o                         
   2   0  12       7159.83       7227.66        65.52 o                         
   3   0  12       1906.13       1968.81        19.68 o                         
   4   0  12        380.89        485.19         5.86 o                         
   5   0  12       3703.05       3571.80        25.12 o                         
   6   0  12        182.11        194.95         6.14 o                         
   7   0  12       2631.15       2591.53        21.72 o                         
   8   0  12         92.61         92.04         2.54 o                         
   9   0  12       1526.56       1496.35        16.50 o                         
  10   0  12        653.34        652.61        11.42 o                         
 -11   1  12        193.46        180.25         3.54 o                         
 -10   1  12        632.42        635.29         5.35 o                         
  -9   1  12        264.32        269.04         3.24 o                         
  -8   1  12       1696.81       1740.12        11.11 o                         
  -7   1  12        127.54        131.65         2.09 o                         
  -6   1  12       1992.52       2083.15        11.59 o                         
  -5   1  12       1275.85       1265.02         7.41 o                         
  -4   1  12       5929.78       5820.19        31.27 o                         
  -3   1  12       3004.91       3045.51        19.49 o                         
  -2   1  12        465.29        491.93         4.52 o                         
  -1   1  12       3083.70       3078.81        15.80 o                         
   0   1  12       2761.08       2603.59        14.94 o                         
   1   1  12       1702.44       1696.92        11.04 o                         
   2   1  12        929.18        905.91         7.22 o                         
   3   1  12      12503.93      12120.24       115.19 o                         
   4   1  12       1101.59       1051.14         6.63 o                         
   5   1  12        719.57        709.15         5.16 o                         
   6   1  12        210.34        197.18         2.57 o                         
   7   1  12        455.48        473.16         4.26 o                         
   8   1  12        104.75        114.75         1.98 o                         
   9   1  12        145.81        153.90         2.34 o                         
  10   1  12        690.09        706.29         7.84 o                         
 -10   2  12        170.26        173.28         2.33 o                         
  -9   2  12        373.66        387.97         3.92 o                         
  -8   2  12        137.48        137.59         2.63 o                         
  -7   2  12       1360.19       1362.41         8.85 o                         
  -6   2  12       2200.83       2295.49        12.80 o                         
  -5   2  12       4089.81       4020.05        18.90 o                         
  -4   2  12         74.37         76.19         1.49 o                         
  -3   2  12       1698.19       1748.30        11.85 o                         
  -2   2  12       4739.64       4729.11        25.45 o                         
  -1   2  12        447.29        380.61         3.49 o                         
   0   2  12         47.52         67.49         1.50 o                         
   1   2  12       3917.97       3773.92        21.03 o                         
   2   2  12       3339.48       3329.40        19.59 o                         
   3   2  12       1447.97       1586.09        10.72 o                         
   4   2  12        753.49        772.41         5.40 o                         
   5   2  12       2608.18       2618.42        14.16 o                         
   6   2  12        437.71        445.51         4.10 o                         
   7   2  12        252.47        255.65         3.16 o                         
   8   2  12        190.67        193.86         3.01 o                         
   9   2  12        235.68        260.73         3.16 o                         
  10   2  12        150.75        163.95         2.85 o                         
 -10   3  12          0.30          1.38         0.46 o                         
  -9   3  12         70.54         70.23         1.60 o                         
  -8   3  12        275.83        262.63         3.04 o                         
  -7   3  12        453.37        456.10         4.09 o                         
  -6   3  12       1150.60       1184.11         7.11 o                         
  -5   3  12        656.04        680.07         4.59 o                         
  -4   3  12       1143.62       1089.87         6.68 o                         
  -3   3  12       1159.89       1156.94         6.81 o                         
  -2   3  12         80.53         89.04         1.75 o                         
  -1   3  12       2234.97       2294.04        14.68 o                         
   0   3  12       1042.44       1009.67         7.31 o                         
   1   3  12        112.13        122.85         1.93 o                         
   2   3  12        124.90        129.65         1.88 o                         
   3   3  12        694.53        719.52         4.94 o                         
   4   3  12        635.17        584.32         4.23 o                         
   5   3  12        165.90        173.38         2.29 o                         
   6   3  12       1026.68       1089.60         7.61 o                         
   7   3  12        279.17        275.17         4.16 o                         
   8   3  12        128.83        112.94         2.05 o                         
   9   3  12        161.81        159.68         2.40 o                         
  10   3  12          1.60          1.71         0.59 o                         
 -10   4  12         72.73         63.80         1.70 o                         
  -9   4  12         44.53         39.74         1.18 o                         
  -8   4  12          5.27          5.02         0.67 o                         
  -7   4  12        101.86         98.69         1.79 o                         
  -6   4  12        404.91        405.76         3.78 o                         
  -5   4  12         33.55         36.61         1.17 o                         
  -4   4  12        384.72        402.97         3.44 o                         
  -3   4  12        347.89        324.87         2.83 o                         
  -2   4  12         29.35         30.05         0.95 o                         
  -1   4  12        430.83        443.98         3.36 o                         
   0   4  12         55.21         66.72         1.34 o                         
   1   4  12        335.22        294.04         2.62 o                         
   2   4  12        144.59        141.97         1.82 o                         
   3   4  12          0.03          1.90         0.56 o                         
   4   4  12         93.86         94.92         1.70 o                         
   5   4  12        292.81        316.37         3.36 o                         
   6   4  12          3.74          6.54         0.76 o                         
   7   4  12        116.76        121.84         2.11 o                         
   8   4  12         60.57         60.40         1.52 o                         
   9   4  12        181.67        182.15         2.52 o                         
  -9   5  12        384.97        350.84         6.49 o                         
  -8   5  12         26.32         30.79         1.25 o                         
  -7   5  12        165.81        159.95         2.36 o                         
  -6   5  12         86.91         99.31         1.91 o                         
  -5   5  12         13.34         11.90         0.86 o                         
  -4   5  12         54.93         51.80         1.44 o                         
  -3   5  12        855.36        876.04         6.35 o                         
  -2   5  12         24.69         26.18         1.23 o                         
  -1   5  12         96.65        112.33         1.59 o                         
   0   5  12        595.63        611.70         4.07 o                         
   1   5  12        392.68        367.02         3.06 o                         
   2   5  12         63.54         69.27         1.62 o                         
   3   5  12        103.34         99.41         1.75 o                         
   4   5  12         96.53        102.51         1.96 o                         
   5   5  12         77.92         94.83         1.81 o                         
   6   5  12          1.32          2.02         0.68 o                         
   7   5  12        243.91        221.33         2.71 o                         
   8   5  12        102.51        107.40         1.87 o                         
   9   5  12        181.20        184.30         4.04 o                         
  -9   6  12          6.56          7.50         1.92 o                         
  -8   6  12        106.88         92.05         1.94 o                         
  -7   6  12        348.95        351.78         4.20 o                         
  -6   6  12        684.68        703.50         6.33 o                         
  -5   6  12        270.67        268.24         3.47 o                         
  -4   6  12        488.40        489.22         4.65 o                         
  -3   6  12         12.92         18.61         0.99 o                         
  -2   6  12        322.36        341.53         3.14 o                         
  -1   6  12       1233.66       1244.03         7.08 o                         
   0   6  12        104.49        113.67         1.69 o                         
   1   6  12          9.39         13.04         0.78 o                         
   2   6  12       1400.33       1408.09         8.96 o                         
   3   6  12        211.15        214.45         2.82 o                         
   4   6  12        219.17        233.41         3.03 o                         
   5   6  12         22.81         21.12         1.12 o                         
   6   6  12        196.20        176.43         2.62 o                         
   7   6  12         35.59         33.50         1.12 o                         
   8   6  12         15.04         11.19         0.82 o                         
  -8   7  12          5.80          5.26         0.76 o                         
  -7   7  12        665.78        656.42         5.91 o                         
  -6   7  12        471.17        442.61         4.63 o                         
  -5   7  12        154.26        153.27         2.47 o                         
  -4   7  12       1121.56       1139.71         8.60 o                         
  -3   7  12        856.25        852.11         6.49 o                         
  -2   7  12        944.69        909.74         6.05 o                         
  -1   7  12       1240.37       1187.55         7.19 o                         
   0   7  12          3.60          6.06         0.64 o                         
   1   7  12        300.35        314.07         3.02 o                         
   2   7  12        361.13        354.29         3.66 o                         
   3   7  12        349.44        400.60         4.40 o                         
   4   7  12        458.03        475.33         4.66 o                         
   5   7  12        254.59        230.15         3.02 o                         
   6   7  12        458.73        433.08         4.35 o                         
   7   7  12        146.27        128.05         1.91 o                         
  -6   8  12        258.09        242.11         3.14 o                         
  -5   8  12        841.19        880.49         8.08 o                         
  -4   8  12        541.71        546.97         5.91 o                         
  -3   8  12        100.11        113.50         2.01 o                         
  -2   8  12       2483.33       2442.93        16.59 o                         
  -1   8  12        378.76        383.18         3.58 o                         
   0   8  12        103.66        105.03         1.73 o                         
   1   8  12        517.48        553.79         4.76 o                         
   2   8  12       1313.88       1396.53         9.72 o                         
   3   8  12        260.77        257.36         3.08 o                         
   4   8  12        734.28        753.04         6.64 o                         
   5   8  12        769.92        761.77         6.97 o                         
   6   8  12        151.66        141.97         3.09 o                         
  -4   9  12        649.11        658.76         7.70 o                         
  -3   9  12        767.96        770.07        10.02 o                         
  -2   9  12         17.96         15.79         1.00 o                         
  -1   9  12        121.58        119.92         2.07 o                         
   0   9  12        540.76        593.79         6.31 o                         
   1   9  12        201.21        217.60         2.58 o                         
   2   9  12        116.91        139.20         2.23 o                         
   3   9  12        725.65        745.64         9.40 o                         
   4   9  12        423.00        436.17         6.31 o                         
 -11   1  13         97.66         81.66         2.44 o                         
 -10   1  13         62.39         60.36         1.28 o                         
  -9   1  13          0.97          2.60         0.75 o                         
  -8   1  13        534.74        532.39         4.89 o                         
  -7   1  13        394.44        415.33         3.88 o                         
  -6   1  13        144.31        146.54         2.09 o                         
  -5   1  13       3359.56       3385.71        16.98 o                         
  -4   1  13       1614.55       1645.57         9.51 o                         
  -3   1  13       1255.65       1264.78         9.59 o                         
  -2   1  13       1801.41       1841.75        12.21 o                         
  -1   1  13          1.18          3.24         0.48 o                         
   0   1  13          9.39          9.91         0.64 o                         
   1   1  13        586.85        673.03         5.49 o                         
   2   1  13          2.40         16.56         0.95 o                         
   3   1  13        849.50        907.45         7.93 o                         
   4   1  13       1446.01       1448.21         8.57 o                         
   5   1  13        155.67        142.12         2.01 o                         
   6   1  13        250.34        249.88         2.86 o                         
   7   1  13        305.61        316.77         3.40 o                         
   8   1  13        738.79        723.13         6.20 o                         
   9   1  13          7.70          9.92         0.77 o                         
  10   1  13          0.03          0.92         0.52 o                         
 -10   2  13         82.99         79.49         1.59 o                         
  -9   2  13        148.07        151.27         2.18 o                         
  -8   2  13       1824.60       1858.64        12.08 o                         
  -7   2  13        955.67       1029.43         7.14 o                         
  -6   2  13       1720.31       1845.63        10.60 o                         
  -5   2  13       1535.94       1563.38         8.66 o                         
  -4   2  13       2573.00       2586.72        13.26 o                         
  -3   2  13        150.27        137.55         2.21 o                         
  -2   2  13       1818.44       2076.11        13.04 o                         
  -1   2  13       5950.59       5934.73        32.30 o                         
   0   2  13        209.52        164.90         2.04 o                         
   1   2  13        153.06        191.21         2.42 o                         
   2   2  13       2549.51       2556.39        16.28 o                         
   3   2  13       2256.66       2294.84        12.27 o                         
   4   2  13          3.90          6.43         0.68 o                         
   5   2  13        120.40        126.79         1.95 o                         
   6   2  13        332.22        349.43         3.56 o                         
   7   2  13       1151.27       1143.98         8.34 o                         
   8   2  13         44.32         44.10         1.48 o                         
   9   2  13        365.62        359.38         3.68 o                         
  10   2  13         55.79         54.73         1.84 o                         
 -10   3  13        518.25        493.17         6.44 o                         
  -9   3  13        967.20       1002.19         8.03 o                         
  -8   3  13          1.12          1.59         0.60 o                         
  -7   3  13         83.04         87.20         1.77 o                         
  -6   3  13        893.58        862.24         5.82 o                         
  -5   3  13       2465.19       2495.79        12.78 o                         
  -4   3  13        505.90        503.59         3.70 o                         
  -3   3  13        360.96        309.90         2.72 o                         
  -2   3  13       3392.40       3254.34        16.11 o                         
  -1   3  13       1303.72       1358.82         9.94 o                         
   0   3  13       3423.36       3486.90        19.82 o                         
   1   3  13       1294.55       1195.25         7.18 o                         
   2   3  13       1073.44        963.60         5.97 o                         
   3   3  13         70.35         85.61         1.45 o                         
   4   3  13       1289.69       1270.17         7.51 o                         
   5   3  13       2265.10       2299.27        12.98 o                         
   6   3  13       2668.45       2703.37        16.01 o                         
   7   3  13          2.13          4.85         0.73 o                         
   8   3  13       1410.65       1405.49        10.63 o                         
   9   3  13         97.29        100.42         1.75 o                         
  10   3  13         77.72         74.96         2.16 o                         
 -10   4  13         25.76         22.30         1.04 o                         
  -9   4  13        203.97        190.40         2.32 o                         
  -8   4  13       1069.35       1100.32         8.32 o                         
  -7   4  13        365.70        393.35         3.82 o                         
  -6   4  13        902.21        869.31         6.30 o                         
  -5   4  13       1610.03       1604.86         9.36 o                         
  -4   4  13       5043.13       4896.42        24.01 o                         
  -3   4  13        388.22        396.02         3.38 o                         
  -2   4  13        585.38        610.60         4.15 o                         
  -1   4  13       2970.44       2907.05        13.76 o                         
   0   4  13        718.73        683.38         4.36 o                         
   1   4  13        101.33        107.67         1.51 o                         
   2   4  13       1009.02        974.96         6.24 o                         
   3   4  13       4138.75       4151.05        21.10 o                         
   4   4  13       2662.52       2666.87        14.44 o                         
   5   4  13         42.20         68.46         1.59 o                         
   6   4  13        367.94        351.43         3.64 o                         
   7   4  13        698.66        721.45         6.33 o                         
   8   4  13         15.41         14.20         0.84 o                         
   9   4  13        162.81        155.97         2.32 o                         
  -9   5  13        846.60        804.53        10.08 o                         
  -8   5  13        188.51        201.07         3.70 o                         
  -7   5  13        894.29        925.87         7.60 o                         
  -6   5  13       3288.20       3217.40        20.11 o                         
  -5   5  13       1408.68       1390.51         9.55 o                         
  -4   5  13       1189.12       1160.78         7.94 o                         
  -3   5  13       3367.85       3366.14        18.48 o                         
  -2   5  13       3332.21       3219.87        16.61 o                         
  -1   5  13         58.39         70.12         1.48 o                         
   0   5  13        211.43        216.12         2.17 o                         
   1   5  13       2641.05       2611.02        13.30 o                         
   2   5  13        202.64        196.66         2.83 o                         
   3   5  13          0.47          3.83         0.64 o                         
   4   5  13         70.59         85.05         1.92 o                         
   5   5  13       1644.17       1583.63        10.45 o                         
   6   5  13        248.02        257.20         2.96 o                         
   7   5  13        175.69        172.73         2.30 o                         
   8   5  13        515.23        532.58         5.24 o                         
   9   5  13        199.97        211.30         4.95 o                         
  -8   6  13        726.27        713.31         8.59 o                         
  -7   6  13        674.32        699.37         6.45 o                         
  -6   6  13        129.47        143.67         2.50 o                         
  -5   6  13       1509.60       1585.63        12.32 o                         
  -4   6  13       1418.22       1384.38         9.66 o                         
  -3   6  13        274.68        272.46         3.12 o                         
  -2   6  13       1407.65       1391.91         8.47 o                         
  -1   6  13       1219.40       1238.93         7.08 o                         
   0   6  13       1920.04       1943.11        10.48 o                         
   1   6  13        220.46        218.82         2.43 o                         
   2   6  13       3655.17       3728.53        20.50 o                         
   3   6  13        412.35        437.07         4.22 o                         
   4   6  13        313.23        283.23         4.06 o                         
   5   6  13         75.80         76.65         1.76 o                         
   6   6  13         97.04        111.57         2.03 o                         
   7   6  13        117.36        129.96         2.17 o                         
   8   6  13         95.40         88.51         2.44 o                         
  -7   7  13         96.60        102.62         1.91 o                         
  -6   7  13        353.14        358.59         3.94 o                         
  -5   7  13        349.15        366.66         4.04 o                         
  -4   7  13        618.12        609.24         5.18 o                         
  -3   7  13       1172.15       1150.22         8.46 o                         
  -2   7  13          9.87          9.01         0.75 o                         
  -1   7  13          7.38         10.14         0.71 o                         
   0   7  13        189.93        179.54         2.10 o                         
   1   7  13        513.77        536.85         5.38 o                         
   2   7  13        661.53        645.18         5.25 o                         
   3   7  13         25.51         29.33         1.22 o                         
   4   7  13        413.98        410.40         4.38 o                         
   5   7  13        684.55        693.06         6.23 o                         
   6   7  13        154.15        169.28         2.48 o                         
   7   7  13        127.91         99.86         1.88 o                         
  -6   8  13         18.58         21.90         0.92 o                         
  -5   8  13          4.37          6.18         0.66 o                         
  -4   8  13         40.03         37.23         1.32 o                         
  -3   8  13         10.30         10.98         0.81 o                         
  -2   8  13        391.91        360.79         3.73 o                         
  -1   8  13        587.15        576.59         4.87 o                         
   0   8  13        643.90        668.05         5.42 o                         
   1   8  13         28.50         24.06         1.06 o                         
   2   8  13        307.03        332.39         3.45 o                         
   3   8  13         34.28         30.77         1.15 o                         
   4   8  13          0.81          0.21         0.49 o                         
   5   8  13         15.19         14.38         0.80 o                         
   6   8  13        209.17        208.08         5.75 o                         
  -4   9  13         20.87         19.12         1.10 o                         
  -3   9  13        195.42        186.44         3.35 o                         
  -2   9  13         36.99         30.45         1.22 o                         
  -1   9  13          0.29          0.13         0.48 o                         
   0   9  13         51.17         47.48         1.31 o                         
   1   9  13          4.87          4.55         0.59 o                         
   2   9  13          3.74          1.21         0.48 o                         
   3   9  13         29.27         21.60         0.98 o                         
   4   9  13          0.03          0.36         0.43 o                         
 -10   0  14        416.66        404.93         5.17 o                         
  -9   0  14        597.27        592.51         7.30 o                         
  -8   0  14         81.62         90.37         2.91 o                         
  -7   0  14       7495.61       7582.64        55.86 o                         
  -6   0  14       9321.90       9407.40        62.14 o                         
  -5   0  14          3.05          8.27         1.20 o                         
  -4   0  14       1994.41       1913.63        13.91 o                         
  -3   0  14       6526.04       6590.37        51.66 o                         
  -2   0  14        602.55        472.47         7.38 o                         
  -1   0  14        426.74        445.96         4.98 o                         
   0   0  14       4299.67       4221.62        31.11 o                         
   1   0  14       8582.96       8521.32        88.29 o                         
   2   0  14        712.36        881.99        10.91 o                         
   3   0  14       8310.17       8698.75        59.05 o                         
   4   0  14        175.23        143.49         2.66 o                         
   5   0  14        658.29        682.54         7.13 o                         
   6   0  14       1573.17       1595.98        15.35 o                         
   7   0  14        272.95        268.49         4.60 o                         
   8   0  14       1258.68       1276.72        12.84 o                         
   9   0  14         20.67         15.78         1.19 o                         
  10   0  14         39.68         38.28         2.00 o                         
 -10   1  14         23.62         22.54         1.10 o                         
  -9   1  14        663.44        674.51         5.62 o                         
  -8   1  14        907.53        932.19         7.11 o                         
  -7   1  14        168.03        152.93         2.26 o                         
  -6   1  14        731.68        722.86         5.37 o                         
  -5   1  14        202.05        175.34         2.22 o                         
  -4   1  14       6141.61       6219.43        27.78 o                         
  -3   1  14        218.86        222.85         3.22 o                         
  -2   1  14       1064.16        906.83         7.32 o                         
  -1   1  14       5392.08       5139.89        26.36 o                         
   0   1  14       5402.64       5607.62        30.14 o                         
   1   1  14         67.50         48.42         1.42 o                         
   2   1  14       2489.37       2378.78        16.43 o                         
   3   1  14       2947.88       2684.13        14.60 o                         
   4   1  14        182.28        184.35         2.23 o                         
   5   1  14       1077.20       1054.39         7.10 o                         
   6   1  14       3149.06       3120.60        17.41 o                         
   7   1  14       3488.68       3492.57        20.40 o                         
   8   1  14        363.82        368.08         4.30 o                         
   9   1  14       1065.07       1019.68         8.34 o                         
  10   1  14         25.08         17.54         0.98 o                         
 -10   2  14        742.69        726.77         6.73 o                         
  -9   2  14        185.39        196.54         2.61 o                         
  -8   2  14        309.79        303.64         3.40 o                         
  -7   2  14        991.71       1041.63         7.17 o                         
  -6   2  14        512.72        545.98         4.43 o                         
  -5   2  14        115.32        127.43         1.99 o                         
  -4   2  14        963.99        910.79         5.75 o                         
  -3   2  14       3775.47       3841.71        18.30 o                         
  -2   2  14        823.65        764.69         6.12 o                         
  -1   2  14        799.57        822.99         6.35 o                         
   0   2  14        643.99        620.79         4.98 o                         
   1   2  14       2045.18       2115.60        14.13 o                         
   2   2  14         46.79         38.69         1.25 o                         
   3   2  14         24.96         34.53         1.22 o                         
   4   2  14        864.03        829.58         5.59 o                         
   5   2  14       4277.33       4323.35        26.84 o                         
   6   2  14        140.57        135.21         2.10 o                         
   7   2  14          5.61          6.64         1.06 o                         
   8   2  14       1051.50       1054.42         8.83 o                         
   9   2  14         13.65         13.05         0.76 o                         
  10   2  14         77.20         65.75         2.00 o                         
 -10   3  14          2.61          0.47         0.43 o                         
  -9   3  14        239.02        246.32         2.83 o                         
  -8   3  14       1116.68       1129.85         8.66 o                         
  -7   3  14         87.90         90.38         1.86 o                         
  -6   3  14       1068.46       1043.52         7.07 o                         
  -5   3  14        727.40        754.62         5.33 o                         
  -4   3  14          1.76          4.47         0.89 o                         
  -3   3  14         42.34         50.23         1.16 o                         
  -2   3  14        245.68        219.48         2.29 o                         
  -1   3  14       1088.01        964.70         6.72 o                         
   0   3  14       2467.29       2409.63        13.48 o                         
   1   3  14         54.45         51.35         1.15 o                         
   2   3  14       2968.15       2957.76        14.53 o                         
   3   3  14        704.07        727.57         4.77 o                         
   4   3  14        379.11        386.59         3.36 o                         
   5   3  14        411.61        388.05         3.54 o                         
   6   3  14         15.30         13.96         1.07 o                         
   7   3  14        124.68        138.90         2.36 o                         
   8   3  14         15.01         10.43         0.78 o                         
   9   3  14        168.54        158.69         2.29 o                         
 -10   4  14         17.72         14.19         1.08 o                         
  -9   4  14         12.32         15.78         1.11 o                         
  -8   4  14        131.82        148.62         2.43 o                         
  -7   4  14        167.70        170.24         2.40 o                         
  -6   4  14        261.61        243.84         2.99 o                         
  -5   4  14         77.73         68.71         1.55 o                         
  -4   4  14        116.59        121.19         1.88 o                         
  -3   4  14        293.70        293.79         2.78 o                         
  -2   4  14         77.38         68.07         1.30 o                         
  -1   4  14        106.90        117.29         1.58 o                         
   0   4  14         65.07         71.38         1.29 o                         
   1   4  14        266.82        269.64         2.39 o                         
   2   4  14         29.93         33.49         1.05 o                         
   3   4  14         33.13         33.16         1.20 o                         
   4   4  14         26.10         32.67         1.21 o                         
   5   4  14        139.51        152.28         2.30 o                         
   6   4  14          1.54          0.79         0.63 o                         
   7   4  14          2.05          6.97         0.72 o                         
   8   4  14         37.90         37.13         1.17 o                         
   9   4  14        118.58        102.40         1.83 o                         
  -9   5  14         38.05         36.01         1.44 o                         
  -8   5  14         93.03        105.76         2.18 o                         
  -7   5  14         67.04         60.13         1.55 o                         
  -6   5  14         35.64         42.49         1.42 o                         
  -5   5  14         19.43         16.40         0.98 o                         
  -4   5  14        247.90        259.89         3.02 o                         
  -3   5  14         50.85         44.54         1.50 o                         
  -2   5  14          9.67         10.36         0.76 o                         
  -1   5  14         16.03         18.46         0.83 o                         
   0   5  14        264.99        277.07         2.55 o                         
   1   5  14         40.37         45.95         1.20 o                         
   2   5  14         45.12         52.16         1.27 o                         
   3   5  14         35.91         37.74         1.26 o                         
   4   5  14         24.49         22.49         1.17 o                         
   5   5  14          1.37          2.51         0.73 o                         
   6   5  14          9.47          9.51         0.77 o                         
   7   5  14         37.16         34.55         1.24 o                         
   8   5  14         16.34         15.72         1.14 o                         
  -8   6  14         37.11         30.14         1.17 o                         
  -7   6  14        102.59        115.96         2.03 o                         
  -6   6  14         17.95         15.17         0.98 o                         
  -5   6  14        200.65        217.59         3.23 o                         
  -4   6  14        109.76        108.02         2.10 o                         
  -3   6  14        372.64        359.31         3.73 o                         
  -2   6  14       1278.65       1258.81         7.87 o                         
  -1   6  14       3052.43       3018.04        15.18 o                         
   0   6  14        418.14        401.84         3.34 o                         
   1   6  14         43.23         48.94         1.55 o                         
   2   6  14         91.93         93.57         1.83 o                         
   3   6  14         17.28         19.90         1.04 o                         
   4   6  14       1822.74       1745.82        14.98 o                         
   5   6  14        408.80        399.07         4.23 o                         
   6   6  14         90.27         85.22         1.97 o                         
   7   6  14          3.67          2.60         0.56 o                         
   8   6  14        171.54        149.99         2.63 o                         
  -7   7  14        511.12        515.31         5.38 o                         
  -6   7  14        334.05        353.89         3.85 o                         
  -5   7  14        284.45        294.68         3.64 o                         
  -4   7  14        432.05        426.62         4.39 o                         
  -3   7  14        110.51        114.09         2.04 o                         
  -2   7  14         74.15         85.01         1.70 o                         
  -1   7  14       1146.44       1166.16         7.39 o                         
   0   7  14        387.50        384.43         3.46 o                         
   1   7  14        309.97        310.17         3.15 o                         
   2   7  14        932.74        921.88         7.31 o                         
   3   7  14        328.15        314.13         3.46 o                         
   4   7  14         14.41         19.37         1.03 o                         
   5   7  14         44.32         45.48         1.30 o                         
   6   7  14         69.14         73.62         1.49 o                         
   7   7  14         43.98         51.57         1.47 o                         
  -6   8  14        176.34        149.28         4.10 o                         
  -5   8  14          0.76          1.66         0.51 o                         
  -4   8  14        231.86        218.88         3.02 o                         
  -3   8  14        353.88        375.48         4.03 o                         
  -2   8  14        833.48        829.85         6.91 o                         
  -1   8  14         82.52         78.92         1.63 o                         
   0   8  14       1057.54       1052.61         7.86 o                         
   1   8  14        757.11        715.93         5.85 o                         
   2   8  14          0.92          1.63         0.56 o                         
   3   8  14         38.82         31.08         1.14 o                         
   4   8  14        207.39        217.90         2.78 o                         
   5   8  14        688.21        684.71         6.72 o                         
  -4   9  14        155.32        151.68         2.66 o                         
  -3   9  14          2.83          4.48         0.64 o                         
  -2   9  14        137.92        160.79         3.18 o                         
  -1   9  14        256.38        274.77         3.52 o                         
   0   9  14        364.52        351.00         3.84 o                         
   1   9  14         31.06         29.66         1.20 o                         
   2   9  14        480.89        457.20         4.84 o                         
   3   9  14        129.78        128.28         2.04 o                         
 -10   1  15         66.10         62.25         1.28 o                         
  -9   1  15         13.09          8.15         0.67 o                         
  -8   1  15         68.48         71.77         1.62 o                         
  -7   1  15          7.72          8.19         0.81 o                         
  -6   1  15        348.45        365.37         3.39 o                         
  -5   1  15        756.00        782.33         5.16 o                         
  -4   1  15         10.55         15.31         0.80 o                         
  -3   1  15       1231.10       1304.74         8.55 o                         
  -2   1  15       1091.05       1138.37         8.51 o                         
  -1   1  15        783.05        857.73         6.23 o                         
   0   1  15       2025.37       2101.48        13.24 o                         
   1   1  15        321.08        351.56         4.26 o                         
   2   1  15        360.14        379.09         4.11 o                         
   3   1  15        391.08        427.49         4.08 o                         
   4   1  15       1274.62       1275.72         7.66 o                         
   5   1  15       2336.10       2413.07        13.90 o                         
   6   1  15       1235.77       1248.69         8.51 o                         
   7   1  15        807.68        816.01         7.85 o                         
   8   1  15        100.01         94.37         1.93 o                         
   9   1  15         48.31         51.15         1.32 o                         
  10   1  15          3.76          3.47         0.66 o                         
 -10   2  15          2.66          2.42         0.48 o                         
  -9   2  15        669.59        668.97         5.56 o                         
  -8   2  15        782.40        812.65         6.39 o                         
  -7   2  15         22.32         30.14         1.14 o                         
  -6   2  15       1248.89       1246.48         8.04 o                         
  -5   2  15        924.57        918.93         5.95 o                         
  -4   2  15        521.86        522.49         3.91 o                         
  -3   2  15        798.47        779.19         5.06 o                         
  -2   2  15       1635.00       1615.77         8.91 o                         
  -1   2  15        560.58        573.52         4.88 o                         
   0   2  15       1580.58       1570.70         9.90 o                         
   1   2  15       1564.53       1584.88         9.12 o                         
   2   2  15       1912.14       1890.14        10.12 o                         
   3   2  15        647.42        608.28         4.33 o                         
   4   2  15        384.46        381.53         3.39 o                         
   5   2  15        865.18        828.84         5.95 o                         
   6   2  15          8.02          9.46         0.81 o                         
   7   2  15         30.38         35.15         1.31 o                         
   8   2  15          0.25          1.01         0.59 o                         
   9   2  15         57.16         65.25         1.37 o                         
 -10   3  15        414.89        414.50         5.07 o                         
  -9   3  15         87.15         97.32         1.64 o                         
  -8   3  15         35.18         40.78         1.28 o                         
  -7   3  15        691.18        727.32         5.78 o                         
  -6   3  15        417.88        408.04         3.77 o                         
  -5   3  15        847.56        794.65         5.45 o                         
  -4   3  15       1392.78       1367.29         7.88 o                         
  -3   3  15       4636.79       4597.00        21.88 o                         
  -2   3  15        154.37        162.83         1.83 o                         
  -1   3  15        562.10        682.24         4.83 o                         
   0   3  15       5937.32       5961.83        29.17 o                         
   1   3  15       4331.97       4377.24        20.75 o                         
   2   3  15        132.93        135.72         2.13 o                         
   3   3  15        410.66        391.50         3.29 o                         
   4   3  15       1730.53       1732.08        10.13 o                         
   5   3  15          4.48          5.41         0.67 o                         
   6   3  15        180.17        188.92         2.61 o                         
   7   3  15        687.05        682.94         6.16 o                         
   8   3  15         46.64         39.09         1.26 o                         
   9   3  15         52.22         49.61         1.45 o                         
  -9   4  15       1272.78       1263.44        11.59 o                         
  -8   4  15        616.41        611.32         5.10 o                         
  -7   4  15         60.19         43.53         1.45 o                         
  -6   4  15       1978.22       2011.95        12.68 o                         
  -5   4  15         13.90         21.91         1.00 o                         
  -4   4  15        333.11        340.71         3.19 o                         
  -3   4  15        118.97        137.04         1.90 o                         
  -2   4  15       3751.69       3653.17        17.68 o                         
  -1   4  15       4520.81       4363.61        18.63 o                         
   0   4  15       2271.06       2264.97        10.67 o                         
   1   4  15       1661.98       1672.01         8.87 o                         
   2   4  15       1705.00       1665.28         9.34 o                         
   3   4  15        558.98        541.87         4.51 o                         
   4   4  15        410.05        383.66         3.62 o                         
   5   4  15        726.78        730.31         5.71 o                         
   6   4  15       1178.21       1231.00         9.20 o                         
   7   4  15        559.56        549.36         5.10 o                         
   8   4  15         59.58         55.83         1.39 o                         
   9   4  15        703.25        672.54         7.60 o                         
  -9   5  15         13.49         14.57         0.99 o                         
  -8   5  15        224.20        237.09         2.94 o                         
  -7   5  15       1414.67       1429.64        11.62 o                         
  -6   5  15        716.62        729.74         6.49 o                         
  -5   5  15        116.16        127.49         2.14 o                         
  -4   5  15         19.36         20.08         1.04 o                         
  -3   5  15       3323.10       3387.37        19.38 o                         
  -2   5  15       1658.33       1664.01        10.43 o                         
  -1   5  15       1702.00       1677.53         9.26 o                         
   0   5  15       3282.26       3293.54        15.81 o                         
   1   5  15       1789.85       1798.06        10.19 o                         
   2   5  15          1.26          6.23         0.73 o                         
   3   5  15       3650.87       3677.27        19.98 o                         
   4   5  15       1213.91       1259.16         8.26 o                         
   5   5  15          4.77          2.59         1.31 o                         
   6   5  15          8.15         16.47         0.93 o                         
   7   5  15        499.03        503.26         5.22 o                         
   8   5  15        174.29        174.33         2.91 o                         
  -8   6  15         59.09         48.83         1.63 o                         
  -7   6  15        116.70        121.04         2.09 o                         
  -6   6  15       1240.25       1176.94         9.76 o                         
  -5   6  15         87.56         91.79         2.05 o                         
  -4   6  15        130.09        139.93         2.46 o                         
  -3   6  15        583.10        590.08         5.23 o                         
  -2   6  15       2229.02       2212.94        13.24 o                         
  -1   6  15       1375.64       1342.86         7.93 o                         
   0   6  15         24.44         27.16         0.99 o                         
   1   6  15         62.32         56.45         1.48 o                         
   2   6  15       1941.26       1946.92        12.34 o                         
   3   6  15        828.70        853.32         6.71 o                         
   4   6  15        126.84        129.90         2.28 o                         
   5   6  15        407.93        454.16         4.50 o                         
   6   6  15        907.67        952.11         8.46 o                         
   7   6  15         96.86         84.09         1.79 o                         
  -7   7  15        320.10        317.79         5.98 o                         
  -6   7  15          8.74          7.12         0.63 o                         
  -5   7  15        367.71        365.19         3.91 o                         
  -4   7  15          4.78          8.98         0.76 o                         
  -3   7  15       1172.36       1187.17         8.95 o                         
  -2   7  15        251.93        239.12         3.07 o                         
  -1   7  15        389.88        412.35         3.58 o                         
   0   7  15       1523.95       1488.28         9.64 o                         
   1   7  15        746.86        761.82         5.84 o                         
   2   7  15          3.64          6.05         0.72 o                         
   3   7  15         84.77         95.33         1.83 o                         
   4   7  15        169.28        197.31         2.74 o                         
   5   7  15          3.03          3.96         0.61 o                         
   6   7  15          2.14          3.84         0.54 o                         
  -5   8  15        677.78        638.80         7.16 o                         
  -4   8  15          5.54          1.78         0.54 o                         
  -3   8  15         24.55         27.57         1.09 o                         
  -2   8  15        112.47        124.14         1.98 o                         
  -1   8  15        279.26        265.01         2.98 o                         
   0   8  15        272.92        275.31         2.89 o                         
   1   8  15        329.56        323.32         3.41 o                         
   2   8  15        230.01        242.38         2.99 o                         
   3   8  15        128.83        131.75         2.14 o                         
   4   8  15          8.46          5.04         0.59 o                         
   5   8  15          6.78          2.83         0.50 o                         
  -3   9  15          0.97          0.99         0.48 o                         
  -2   9  15        187.51        180.05         2.83 o                         
  -1   9  15        125.41        116.85         3.81 o                         
   0   9  15          0.86          0.71         0.61 o                         
   1   9  15          2.85          2.59         0.59 o                         
   2   9  15          1.22          1.69         0.55 o                         
   3   9  15         14.16          9.17         0.69 o                         
 -10   0  16        450.56        468.70         7.10 o                         
  -9   0  16        425.67        423.69         5.38 o                         
  -8   0  16       1023.66       1102.59        10.53 o                         
  -7   0  16       1407.99       1580.52        13.70 o                         
  -6   0  16       2894.30       3010.94        23.29 o                         
  -5   0  16       2292.17       2191.81        15.93 o                         
  -4   0  16       3375.69       3320.45        21.29 o                         
  -3   0  16        315.57        284.68         3.93 o                         
  -2   0  16         73.79         65.47         2.05 o                         
  -1   0  16       4362.73       4339.11        32.85 o                         
   0   0  16       2503.24       2369.78        22.14 o                         
   1   0  16        121.63         87.95         2.52 o                         
   2   0  16         16.44         12.22         1.14 o                         
   3   0  16       3640.34       3655.75        23.91 o                         
   4   0  16       7738.46       7859.74        52.23 o                         
   5   0  16        345.22        360.53         5.47 o                         
   6   0  16          5.31          6.73         1.09 o                         
   7   0  16        160.24        172.37         3.91 o                         
   8   0  16         14.55         17.61         1.47 o                         
   9   0  16        102.39         91.54         3.13 o                         
  10   0  16        133.24        133.77         6.12 o                         
 -10   1  16        634.71        625.87         8.53 o                         
  -9   1  16        625.87        647.95         5.42 o                         
  -8   1  16       1598.01       1622.12        10.56 o                         
  -7   1  16          2.38          5.20         0.69 o                         
  -6   1  16       1405.70       1421.94         8.64 o                         
  -5   1  16        719.45        719.82         5.02 o                         
  -4   1  16         41.98         52.56         1.18 o                         
  -3   1  16       2333.96       2360.66        11.52 o                         
  -2   1  16       5130.94       5099.14        23.79 o                         
  -1   1  16       2918.06       2943.26        16.01 o                         
   0   1  16         35.91         38.08         1.23 o                         
   1   1  16       4275.76       4240.12        24.47 o                         
   2   1  16       3280.92       3229.67        16.34 o                         
   3   1  16       3475.89       3693.33        18.54 o                         
   4   1  16       2214.84       2260.18        12.36 o                         
   5   1  16       2957.89       3014.85        16.63 o                         
   6   1  16        176.03        172.61         2.50 o                         
   7   1  16          1.13          4.32         0.83 o                         
   8   1  16        272.94        288.10         3.37 o                         
   9   1  16        129.78        133.21         1.99 o                         
 -10   2  16        112.61        121.48         1.88 o                         
  -9   2  16          1.44          3.06         0.66 o                         
  -8   2  16        434.94        435.61         4.37 o                         
  -7   2  16       1052.05       1075.75         7.20 o                         
  -6   2  16          2.45          4.50         0.77 o                         
  -5   2  16        363.53        370.37         3.31 o                         
  -4   2  16       2718.88       2693.52        13.39 o                         
  -3   2  16       2691.23       2705.36        13.72 o                         
  -2   2  16        568.71        618.55         4.37 o                         
  -1   2  16       3878.77       3966.53        20.17 o                         
   0   2  16       3215.96       3199.30        15.67 o                         
   1   2  16          7.70          4.67         0.63 o                         
   2   2  16        232.51        221.10         2.31 o                         
   3   2  16        850.13        797.63         5.25 o                         
   4   2  16        184.47        185.32         2.30 o                         
   5   2  16        145.51        144.05         2.10 o                         
   6   2  16        472.48        474.23         4.32 o                         
   7   2  16       1053.91       1093.83         8.49 o                         
   8   2  16        185.85        204.24         2.83 o                         
   9   2  16          1.09          2.69         0.47 o                         
 -10   3  16        298.41        270.36         4.81 o                         
  -9   3  16        338.34        347.48         3.77 o                         
  -8   3  16        106.69        104.83         1.74 o                         
  -7   3  16        392.86        413.16         3.98 o                         
  -6   3  16        476.64        458.34         3.94 o                         
  -5   3  16        320.69        294.31         2.91 o                         
  -4   3  16        541.42        530.85         4.07 o                         
  -3   3  16        737.80        698.01         4.87 o                         
  -2   3  16       2894.85       2791.90        13.73 o                         
  -1   3  16         67.48         78.53         1.45 o                         
   0   3  16       2996.24       3065.92        14.62 o                         
   1   3  16       1002.01        995.42         5.98 o                         
   2   3  16        510.76        507.27         3.84 o                         
   3   3  16        303.83        333.45         3.06 o                         
   4   3  16        463.31        522.66         4.38 o                         
   5   3  16         48.12         57.55         1.46 o                         
   6   3  16          2.17          2.95         0.70 o                         
   7   3  16         10.56         10.09         0.83 o                         
   8   3  16        106.20        111.89         1.87 o                         
   9   3  16         46.47         36.52         1.05 o                         
  -9   4  16         11.48          5.78         0.57 o                         
  -8   4  16          8.13         10.93         0.73 o                         
  -7   4  16         24.17         20.46         1.04 o                         
  -6   4  16         45.17         48.19         1.38 o                         
  -5   4  16         64.70         54.83         1.41 o                         
  -4   4  16         19.59         20.01         0.96 o                         
  -3   4  16        188.88        197.34         2.36 o                         
  -2   4  16         83.59         80.63         1.47 o                         
  -1   4  16        100.25        104.65         1.57 o                         
   0   4  16        385.56        378.85         2.94 o                         
   1   4  16         95.55        113.37         1.59 o                         
   2   4  16        127.56        145.51         1.99 o                         
   3   4  16        515.53        519.49         4.45 o                         
   4   4  16         55.42         53.17         1.45 o                         
   5   4  16         50.44         42.66         1.43 o                         
   6   4  16          0.37          0.39         0.58 o                         
   7   4  16        525.14        536.16         5.05 o                         
   8   4  16         88.85        103.35         1.78 o                         
   9   4  16        224.96        221.01         7.13 o                         
  -9   5  16         56.90         51.41         1.56 o                         
  -8   5  16        175.23        178.45         2.63 o                         
  -7   5  16        103.18         93.16         1.83 o                         
  -6   5  16         13.94         12.49         0.90 o                         
  -5   5  16        183.23        179.79         2.58 o                         
  -4   5  16         47.56         36.76         1.44 o                         
  -3   5  16         19.32         23.36         1.20 o                         
  -2   5  16        148.71        151.80         2.27 o                         
  -1   5  16         43.59         49.08         1.23 o                         
   0   5  16         18.85         22.87         0.93 o                         
   1   5  16         42.55         41.51         1.28 o                         
   2   5  16          0.55          1.18         0.71 o                         
   3   5  16          0.61          1.82         0.68 o                         
   4   5  16          6.47          7.27         0.89 o                         
   5   5  16         41.90         42.26         1.35 o                         
   6   5  16          4.52          5.96         0.70 o                         
   7   5  16          0.32          0.29         0.50 o                         
   8   5  16          7.29          7.21         0.69 o                         
  -8   6  16        119.05        100.21         2.25 o                         
  -7   6  16        184.47        179.33         2.48 o                         
  -6   6  16        128.87        137.39         2.31 o                         
  -5   6  16         74.44         71.40         1.81 o                         
  -4   6  16          2.84          3.92         0.76 o                         
  -3   6  16          1.29          2.55         0.64 o                         
  -2   6  16         86.00         82.71         1.83 o                         
  -1   6  16         62.26         63.16         1.36 o                         
   0   6  16       1660.86       1707.02         9.97 o                         
   1   6  16       2045.18       2112.33        13.00 o                         
   2   6  16        419.60        449.47         4.27 o                         
   3   6  16         40.04         41.21         1.40 o                         
   4   6  16        462.25        462.31         4.65 o                         
   5   6  16         17.08         14.08         1.00 o                         
   6   6  16          4.33          3.06         0.62 o                         
   7   6  16        124.91        109.41         2.22 o                         
  -7   7  16          1.01          1.74         0.47 o                         
  -6   7  16          6.53          8.07         0.68 o                         
  -5   7  16        875.68        890.64         7.40 o                         
  -4   7  16        217.12        199.18         2.66 o                         
  -3   7  16        215.71        219.05         2.78 o                         
  -2   7  16       2646.40       2662.38        17.49 o                         
  -1   7  16         26.40         31.70         1.06 o                         
   0   7  16         69.11         67.91         1.52 o                         
   1   7  16        184.29        203.87         2.78 o                         
   2   7  16        512.53        539.44         5.08 o                         
   3   7  16         57.00         49.91         1.47 o                         
   4   7  16        209.76        226.95         3.31 o                         
   5   7  16         55.00         63.52         1.47 o                         
   6   7  16        100.82         94.28         1.73 o                         
  -5   8  16          6.13          7.01         0.60 o                         
  -4   8  16       1078.22       1029.48        11.21 o                         
  -3   8  16        411.54        429.68         6.60 o                         
  -2   8  16         13.85          8.72         0.70 o                         
  -1   8  16        493.95        472.81         4.93 o                         
   0   8  16        346.70        383.34         3.92 o                         
   1   8  16        287.48        304.43         3.37 o                         
   2   8  16          4.19          1.98         0.63 o                         
   3   8  16        403.20        456.68         4.69 o                         
   4   8  16        322.77        306.40         3.47 o                         
   5   8  16          4.63          7.54         1.09 o                         
  -3   9  16        205.13        205.98         4.07 o                         
  -2   9  16        845.61        779.02        13.51 o                         
  -1   9  16        821.47        780.15        10.83 o                         
   0   9  16         40.80         36.20         1.44 o                         
   1   9  16        481.06        475.38         6.21 o                         
   2   9  16        628.18        648.30        11.01 o                         
 -10   1  17         11.16          5.74         0.49 o                         
  -9   1  17          3.07          1.51         0.49 o                         
  -8   1  17         35.45         41.96         1.24 o                         
  -7   1  17       1838.89       1898.84        10.77 o                         
  -6   1  17         87.32         79.82         1.60 o                         
  -5   1  17        100.28        100.75         1.63 o                         
  -4   1  17         79.89         80.83         1.52 o                         
  -3   1  17        309.73        331.06         2.78 o                         
  -2   1  17        668.26        673.39         4.65 o                         
  -1   1  17         16.52         14.79         0.68 o                         
   0   1  17       1208.15       1206.16         7.56 o                         
   1   1  17        933.38        989.56         6.51 o                         
   2   1  17        426.00        445.42         3.46 o                         
   3   1  17        442.11        440.86         3.58 o                         
   4   1  17          2.53          4.43         0.63 o                         
   5   1  17        315.58        316.17         3.21 o                         
   6   1  17        108.32        112.49         2.03 o                         
   7   1  17          0.64          1.44         0.60 o                         
   8   1  17        120.96        122.89         2.00 o                         
   9   1  17          0.35          1.10         0.48 o                         
 -10   2  17        289.30        274.58         4.60 o                         
  -9   2  17         89.17        102.30         1.69 o                         
  -8   2  17        176.11        171.38         2.32 o                         
  -7   2  17       1003.85       1042.76         7.12 o                         
  -6   2  17       1986.82       2013.69        11.72 o                         
  -5   2  17         78.29         81.82         1.50 o                         
  -4   2  17         26.54         33.09         1.05 o                         
  -3   2  17        544.08        504.72         3.73 o                         
  -2   2  17       1947.46       1867.41         9.72 o                         
  -1   2  17        213.96        218.58         2.42 o                         
   0   2  17       2074.86       2028.52        11.07 o                         
   1   2  17        260.10        193.62         2.07 o                         
   2   2  17        119.12        118.10         1.64 o                         
   3   2  17         29.85         35.52         1.17 o                         
   4   2  17        591.64        620.29         4.72 o                         
   5   2  17       1320.95       1408.69         9.09 o                         
   6   2  17        271.60        271.02         3.08 o                         
   7   2  17         23.87         23.76         1.16 o                         
   8   2  17         53.17         62.49         1.51 o                         
   9   2  17         34.98         29.27         0.95 o                         
  -9   3  17        178.54        177.03         2.46 o                         
  -8   3  17        832.61        831.98         6.99 o                         
  -7   3  17       2331.53       2387.29        14.80 o                         
  -6   3  17        251.64        249.96         2.68 o                         
  -5   3  17        784.01        736.48         5.19 o                         
  -4   3  17       3823.32       3779.65        19.47 o                         
  -3   3  17         40.73         38.09         1.15 o                         
  -2   3  17       1362.53       1407.83         7.86 o                         
  -1   3  17        604.71        576.45         4.13 o                         
   0   3  17        308.64        266.56         2.43 o                         
   1   3  17        140.60        145.67         1.85 o                         
   2   3  17        957.03        968.22         6.38 o                         
   3   3  17       1571.63       1509.26         9.19 o                         
   4   3  17       1750.35       1721.81        10.26 o                         
   5   3  17        200.19        224.83         2.70 o                         
   6   3  17        810.33        823.50         6.96 o                         
   7   3  17         67.91         72.19         1.66 o                         
   8   3  17         55.59         55.62         1.38 o                         
   9   3  17          1.53          0.57         0.43 o                         
  -9   4  17        124.75        130.37         2.74 o                         
  -8   4  17        289.79        291.12         3.25 o                         
  -7   4  17        284.38        261.94         3.16 o                         
  -6   4  17        730.68        726.09         6.86 o                         
  -5   4  17       1874.15       1990.05        12.12 o                         
  -4   4  17         86.04         99.85         2.18 o                         
  -3   4  17       5104.63       5114.44        26.62 o                         
  -2   4  17       1473.29       1482.28         8.73 o                         
  -1   4  17        123.79        116.60         1.66 o                         
   0   4  17        189.07        201.47         2.14 o                         
   1   4  17        898.55        902.32         5.96 o                         
   2   4  17       2037.20       2035.55        12.00 o                         
   3   4  17        281.99        253.89         2.86 o                         
   4   4  17       2073.40       2053.73        12.87 o                         
   5   4  17       3329.88       3262.35        20.61 o                         
   6   4  17          6.15          9.77         0.80 o                         
   7   4  17        170.42        177.17         2.55 o                         
   8   4  17        291.62        299.35         4.06 o                         
  -8   5  17        915.46        942.62         9.48 o                         
  -7   5  17        781.75        793.73         7.35 o                         
  -6   5  17         28.67         31.08         1.21 o                         
  -5   5  17        542.82        523.49         5.31 o                         
  -4   5  17       5237.85       5068.55        30.16 o                         
  -3   5  17         59.90         67.34         1.81 o                         
  -2   5  17       1258.13       1250.57         8.87 o                         
  -1   5  17       2519.87       2481.63        12.76 o                         
   0   5  17        806.68        839.08         5.82 o                         
   1   5  17       1982.97       2036.82        12.72 o                         
   2   5  17         78.00        108.74         2.14 o                         
   3   5  17        953.43        960.68         7.01 o                         
   4   5  17       1260.34       1175.05         8.43 o                         
   5   5  17        207.64        196.63         2.81 o                         
   6   5  17         62.32         72.29         1.62 o                         
   7   5  17        207.98        212.77         2.94 o                         
   8   5  17         84.06         79.92         1.89 o                         
  -8   6  17          9.29          5.47         1.80 o                         
  -7   6  17        246.96        240.91         3.08 o                         
  -6   6  17        692.26        686.65         8.23 o                         
  -5   6  17        579.29        597.78         5.85 o                         
  -4   6  17       1281.32       1240.19        10.11 o                         
  -3   6  17       2224.73       2211.99        15.51 o                         
  -2   6  17         27.77         31.81         1.43 o                         
  -1   6  17        631.84        659.98         4.84 o                         
   0   6  17        183.25        186.89         2.31 o                         
   1   6  17         81.03        111.64         2.26 o                         
   2   6  17        817.02        811.64         6.59 o                         
   3   6  17        244.47        221.91         3.09 o                         
   4   6  17       1108.50       1108.83         9.10 o                         
   5   6  17        599.64        575.90         5.40 o                         
   6   6  17         63.89         68.00         1.60 o                         
   7   6  17         37.43         32.23         1.12 o                         
  -6   7  17         20.96         14.84         1.20 o                         
  -5   7  17        523.20        534.57         4.88 o                         
  -4   7  17       1215.05       1206.97         9.30 o                         
  -3   7  17          0.34          0.87         0.54 o                         
  -2   7  17        261.99        258.61         3.10 o                         
  -1   7  17        463.23        450.71         4.72 o                         
   0   7  17        391.87        404.33         3.92 o                         
   1   7  17         16.06         17.72         0.95 o                         
   2   7  17        165.93        191.02         2.59 o                         
   3   7  17        516.57        509.34         4.95 o                         
   4   7  17         27.72         33.86         1.21 o                         
   5   7  17        263.26        268.70         3.34 o                         
   6   7  17         65.51         66.80         1.72 o                         
  -5   8  17          0.60          0.51         0.42 o                         
  -4   8  17        142.14        138.54         2.59 o                         
  -3   8  17          4.09          4.54         0.61 o                         
  -2   8  17        407.38        393.23         3.96 o                         
  -1   8  17        235.01        220.50         2.75 o                         
   0   8  17        329.77        342.02         3.98 o                         
   1   8  17         93.77        112.24         1.96 o                         
   2   8  17         25.11         31.02         1.10 o                         
   3   8  17          0.43          0.86         0.45 o                         
   4   8  17        228.53        231.99         3.22 o                         
  -2   9  17         47.22         48.62         1.77 o                         
  -1   9  17        131.47        113.61         3.21 o                         
   0   9  17         12.84         10.26         1.04 o                         
   1   9  17         32.93         35.12         1.56 o                         
 -10   0  18          0.24         -0.08         0.49 o                         
  -9   0  18        128.79        112.24         2.61 o                         
  -8   0  18        931.83        972.18         9.95 o                         
  -7   0  18          1.31          3.38         0.84 o                         
  -6   0  18        149.31        119.94         2.54 o                         
  -5   0  18       3013.77       3039.35        21.64 o                         
  -4   0  18       3604.66       3612.94        24.26 o                         
  -3   0  18          3.00         12.11         0.97 o                         
  -2   0  18       2602.68       2445.48        16.73 o                         
  -1   0  18       7911.50       7650.81        47.84 o                         
   0   0  18       2772.71       2791.36        21.21 o                         
   1   0  18       1514.62       1491.24        13.17 o                         
   2   0  18       2149.21       2027.90        22.65 o                         
   3   0  18          6.76         14.22         1.93 o                         
   4   0  18         45.81         40.61         1.76 o                         
   5   0  18        118.69        120.56         3.27 o                         
   6   0  18       2810.90       2824.60        22.52 o                         
   7   0  18        220.43        209.22         3.50 o                         
   8   0  18          1.76          2.43         0.76 o                         
   9   0  18        423.73        406.80        24.20 o                         
 -10   1  18        522.40        470.92         8.24 o                         
  -9   1  18          8.94          7.35         0.59 o                         
  -8   1  18        261.58        263.01         2.86 o                         
  -7   1  18       2799.60       2818.99        15.99 o                         
  -6   1  18       2103.00       2195.46        12.59 o                         
  -5   1  18         18.49          8.78         0.70 o                         
  -4   1  18        386.28        378.56         3.29 o                         
  -3   1  18       2880.39       2732.71        13.09 o                         
  -2   1  18        817.84        763.23         4.98 o                         
  -1   1  18         48.38         61.98         1.25 o                         
   0   1  18        273.37        243.54         2.55 o                         
   1   1  18       2384.22       2384.23        12.11 o                         
   2   1  18         79.09         75.11         1.43 o                         
   3   1  18        506.66        533.11         4.14 o                         
   4   1  18       1250.79       1232.81         7.91 o                         
   5   1  18       4018.02       3918.02        21.58 o                         
   6   1  18          2.02          3.43         0.70 o                         
   7   1  18        372.97        374.87         3.88 o                         
   8   1  18         87.27         94.71         1.69 o                         
   9   1  18        810.95        815.93         8.28 o                         
 -10   2  18        205.71        182.80         3.00 o                         
  -9   2  18        511.27        507.49         4.80 o                         
  -8   2  18        164.83        187.76         2.55 o                         
  -7   2  18        356.63        360.91         3.49 o                         
  -6   2  18          2.23          4.51         0.64 o                         
  -5   2  18       1007.12       1055.71         6.51 o                         
  -4   2  18       1509.26       1535.47         8.58 o                         
  -3   2  18         92.58         88.02         1.53 o                         
  -2   2  18       1355.21       1302.57         7.69 o                         
  -1   2  18       1539.20       1486.19         8.63 o                         
   0   2  18       2025.83       2031.11        12.18 o                         
   1   2  18        132.56        136.21         1.74 o                         
   2   2  18       1530.86       1575.57         8.75 o                         
   3   2  18       1857.72       1891.71        10.43 o                         
   4   2  18        112.22        110.05         1.83 o                         
   5   2  18         63.85         68.22         1.63 o                         
   6   2  18       2014.59       2073.54        12.80 o                         
   7   2  18        313.09        285.89         3.33 o                         
   8   2  18         25.63         23.79         1.11 o                         
   9   2  18        127.57        138.22         2.97 o                         
  -9   3  18         72.11         63.57         1.38 o                         
  -8   3  18        189.59        211.23         2.56 o                         
  -7   3  18        307.56        327.44         3.35 o                         
  -6   3  18       1224.29       1160.78         8.62 o                         
  -5   3  18          2.07          4.26         0.62 o                         
  -4   3  18       1268.18       1247.60         7.84 o                         
  -3   3  18        139.10        120.19         1.86 o                         
  -2   3  18        143.57        166.49         2.04 o                         
  -1   3  18        411.85        435.44         3.66 o                         
   0   3  18         76.14         67.39         1.34 o                         
   1   3  18        651.66        684.79         5.15 o                         
   2   3  18         10.90          9.33         0.75 o                         
   3   3  18        221.40        237.07         2.65 o                         
   4   3  18       1017.12       1020.84         6.81 o                         
   5   3  18        601.61        632.38         5.02 o                         
   6   3  18        162.47        150.72         2.50 o                         
   7   3  18          5.49          5.84         0.67 o                         
   8   3  18        139.14        146.25         2.16 o                         
  -9   4  18         22.85         28.21         1.29 o                         
  -8   4  18          6.43          4.01         0.60 o                         
  -7   4  18          0.83          2.71         0.59 o                         
  -6   4  18         44.10         42.21         1.26 o                         
  -5   4  18        669.73        688.85         5.54 o                         
  -4   4  18         16.06         19.95         1.01 o                         
  -3   4  18       1372.65       1325.35         8.88 o                         
  -2   4  18        173.33        173.57         2.18 o                         
  -1   4  18        625.09        595.08         4.36 o                         
   0   4  18          0.84          0.75         0.60 o                         
   1   4  18        104.78         97.61         1.73 o                         
   2   4  18          0.42          1.81         0.58 o                         
   3   4  18        223.18        218.21         2.80 o                         
   4   4  18          9.89          4.31         0.71 o                         
   5   4  18         51.98         51.43         1.43 o                         
   6   4  18         50.73         47.48         1.40 o                         
   7   4  18         24.51         25.23         1.03 o                         
   8   4  18        127.55        129.56         2.30 o                         
  -8   5  18          7.53          7.04         0.63 o                         
  -7   5  18         13.33          9.72         0.76 o                         
  -6   5  18         81.60         85.87         1.81 o                         
  -5   5  18          0.25          1.14         0.60 o                         
  -4   5  18         50.46         65.45         1.72 o                         
  -3   5  18        141.48        143.20         2.45 o                         
  -2   5  18         31.29         35.45         1.31 o                         
  -1   5  18        119.20        125.58         1.93 o                         
   0   5  18         75.02         84.47         1.65 o                         
   1   5  18         22.36         31.03         1.47 o                         
   2   5  18         61.82         64.87         1.64 o                         
   3   5  18          1.41          1.37         0.73 o                         
   4   5  18        117.87         98.13         1.87 o                         
   5   5  18          5.59          3.59         0.76 o                         
   6   5  18         40.88         39.03         1.25 o                         
   7   5  18          1.37          3.80         0.56 o                         
  -7   6  18        320.00        322.97         4.50 o                         
  -6   6  18          2.66          3.53         0.59 o                         
  -5   6  18        170.12        171.06         2.53 o                         
  -4   6  18        668.31        688.49         6.36 o                         
  -3   6  18         34.40         29.43         1.25 o                         
  -2   6  18       1710.82       1748.63        11.61 o                         
  -1   6  18          1.54          3.12         0.61 o                         
   0   6  18        109.64        101.05         1.80 o                         
   1   6  18        866.59        880.03         6.90 o                         
   2   6  18        212.66        189.47         2.86 o                         
   3   6  18         75.22         72.17         1.75 o                         
   4   6  18         26.54         30.56         1.24 o                         
   5   6  18         95.23         96.33         1.86 o                         
   6   6  18        651.69        655.85         6.78 o                         
   7   6  18          0.48          1.23         0.69 o                         
  -6   7  18        722.79        712.36         9.33 o                         
  -5   7  18         48.68         63.58         1.41 o                         
  -4   7  18        128.40        133.82         2.05 o                         
  -3   7  18        711.69        717.80         6.34 o                         
  -2   7  18        867.83        842.41         6.93 o                         
  -1   7  18          0.51          1.31         0.58 o                         
   0   7  18        511.84        523.94         4.73 o                         
   1   7  18         74.81         63.82         1.51 o                         
   2   7  18          9.06          6.68         0.70 o                         
   3   7  18        125.82        115.59         2.01 o                         
   4   7  18        316.88        294.56         3.56 o                         
   5   7  18        184.60        191.67         2.99 o                         
  -4   8  18        108.03        107.90         2.44 o                         
  -3   8  18         39.55         40.78         1.25 o                         
  -2   8  18         33.23         40.20         1.32 o                         
  -1   8  18         57.18         72.11         1.69 o                         
   0   8  18        574.44        549.16         5.83 o                         
   1   8  18         42.78         50.28         1.28 o                         
   2   8  18        250.58        236.76         2.92 o                         
   3   8  18        427.55        399.01         4.10 o                         
   4   8  18         43.40         40.88         1.13 o                         
 -10   1  19          0.76          2.20         0.81 o                         
  -9   1  19        579.38        523.46         4.63 o                         
  -8   1  19          4.30          6.35         0.63 o                         
  -7   1  19         56.35         51.90         1.40 o                         
  -6   1  19         24.13         26.08         1.07 o                         
  -5   1  19         60.34         68.26         1.44 o                         
  -4   1  19         59.70         57.70         1.30 o                         
  -3   1  19        517.81        527.78         3.87 o                         
  -2   1  19       2510.73       2511.25        12.24 o                         
  -1   1  19       1914.49       1845.03        10.74 o                         
   0   1  19         23.00         32.27         1.05 o                         
   1   1  19         59.59         63.97         1.30 o                         
   2   1  19         96.64         95.11         1.57 o                         
   3   1  19          0.44          0.74         0.54 o                         
   4   1  19        411.83        434.77         3.94 o                         
   5   1  19         14.56         17.34         0.96 o                         
   6   1  19         66.30         64.35         1.68 o                         
   7   1  19         28.47         25.09         1.18 o                         
   8   1  19        292.88        283.16         3.08 o                         
   9   1  19         32.32         30.08         0.95 o                         
  -9   2  19          3.50          3.82         0.47 o                         
  -8   2  19         97.45         93.24         1.72 o                         
  -7   2  19          6.22          4.77         0.62 o                         
  -6   2  19        644.68        678.00         5.28 o                         
  -5   2  19         27.19         42.24         1.22 o                         
  -4   2  19        930.02        910.75         5.92 o                         
  -3   2  19       1148.83       1159.47         7.02 o                         
  -2   2  19       2109.72       2162.17        12.77 o                         
  -1   2  19       1010.07       1017.78         7.04 o                         
   0   2  19       1607.11       1673.96        10.09 o                         
   1   2  19        352.21        338.65         3.13 o                         
   2   2  19         83.42         84.14         1.53 o                         
   3   2  19        878.11        865.21         5.91 o                         
   4   2  19       1045.29       1024.36         6.83 o                         
   5   2  19          8.57          9.18         0.79 o                         
   6   2  19         85.95         88.47         1.82 o                         
   7   2  19        184.02        182.56         2.57 o                         
   8   2  19         95.11         84.86         1.54 o                         
   9   2  19          7.69          7.46         0.97 o                         
  -9   3  19        581.38        554.98         6.94 o                         
  -8   3  19        237.73        237.28         2.49 o                         
  -7   3  19        150.11        131.88         1.92 o                         
  -6   3  19         48.74         66.52         1.82 o                         
  -5   3  19        827.17        897.97         6.33 o                         
  -4   3  19          5.60          5.51         0.66 o                         
  -3   3  19          0.82          1.65         0.59 o                         
  -2   3  19       1641.30       1643.16        10.40 o                         
  -1   3  19       3541.66       3459.73        18.39 o                         
   0   3  19         59.28         52.37         1.29 o                         
   1   3  19          4.10          5.53         0.81 o                         
   2   3  19       2559.98       2570.86        14.89 o                         
   3   3  19          3.81          7.06         0.72 o                         
   4   3  19         68.67         66.96         1.55 o                         
   5   3  19         44.26         47.16         1.35 o                         
   6   3  19       1431.78       1364.33        10.00 o                         
   7   3  19        499.28        484.56         4.83 o                         
   8   3  19         67.13         71.02         1.76 o                         
  -9   4  19         82.42         62.38         2.22 o                         
  -8   4  19        397.60        377.91         4.15 o                         
  -7   4  19       1533.87       1576.70        12.98 o                         
  -6   4  19        482.02        491.39         4.67 o                         
  -5   4  19        113.71        105.55         2.19 o                         
  -4   4  19        560.05        597.36         5.55 o                         
  -3   4  19        430.88        439.97         4.12 o                         
  -2   4  19       2168.38       2143.09        12.49 o                         
  -1   4  19       1841.15       1796.66        10.76 o                         
   0   4  19       4429.22       4336.18        21.40 o                         
   1   4  19       2650.30       2598.35        14.77 o                         
   2   4  19         56.49         45.15         1.32 o                         
   3   4  19       1225.93       1217.24         8.70 o                         
   4   4  19          4.66          7.98         1.14 o                         
   5   4  19        232.64        212.50         3.05 o                         
   6   4  19         42.32         46.11         1.47 o                         
   7   4  19       1038.59       1056.01         8.95 o                         
   8   4  19         35.59         36.25         1.14 o                         
  -8   5  19        110.33        111.69         2.41 o                         
  -7   5  19        164.80        164.72         2.68 o                         
  -6   5  19        525.93        554.37         5.45 o                         
  -5   5  19       1995.30       2058.63        15.78 o                         
  -4   5  19        181.47        184.70         3.51 o                         
  -3   5  19         15.77         16.89         1.04 o                         
  -2   5  19        876.90        829.17         6.45 o                         
  -1   5  19       1968.41       1960.45        12.13 o                         
   0   5  19       2213.77       2136.17        12.85 o                         
   1   5  19        730.52        717.54         5.79 o                         
   2   5  19       2820.10       2786.25        17.08 o                         
   3   5  19        111.31         89.01         1.90 o                         
   4   5  19        461.01        465.13         4.79 o                         
   5   5  19        588.87        646.38         6.15 o                         
   6   5  19        945.75        930.80         8.85 o                         
   7   5  19         67.89         54.84         1.38 o                         
  -7   6  19        408.01        400.75         6.35 o                         
  -6   6  19         82.84         81.07         1.60 o                         
  -5   6  19          1.08          1.78         0.54 o                         
  -4   6  19        539.11        564.26         5.25 o                         
  -3   6  19        528.69        559.56         5.31 o                         
  -2   6  19         32.53         32.58         1.16 o                         
  -1   6  19        238.87        245.08         2.87 o                         
   0   6  19       1554.71       1573.97        11.43 o                         
   1   6  19       1647.24       1654.03        11.94 o                         
   2   6  19         93.06         82.28         1.85 o                         
   3   6  19        534.35        554.49         5.35 o                         
   4   6  19        249.94        295.12         3.56 o                         
   5   6  19         73.40         81.42         1.76 o                         
   6   6  19         96.95         97.52         1.82 o                         
  -6   7  19         59.89         53.07         1.30 o                         
  -5   7  19        196.00        176.36         2.46 o                         
  -4   7  19        192.77        185.55         2.39 o                         
  -3   7  19         19.90         20.72         0.93 o                         
  -2   7  19        616.53        631.06         5.99 o                         
  -1   7  19        221.08        232.38         3.27 o                         
   0   7  19        299.48        299.35         3.31 o                         
   1   7  19        285.82        299.44         3.38 o                         
   2   7  19        589.45        610.31         5.52 o                         
   3   7  19         56.21         68.07         1.50 o                         
   4   7  19        111.91        103.62         1.98 o                         
   5   7  19        144.48        167.98         2.48 o                         
  -4   8  19        489.81        513.07         8.00 o                         
  -3   8  19         19.50         18.16         1.20 o                         
  -2   8  19         24.86         31.13         1.15 o                         
  -1   8  19         13.82         15.08         1.42 o                         
   0   8  19        216.67        223.97         3.05 o                         
   1   8  19         61.20         64.44         1.73 o                         
   2   8  19         65.74         65.19         1.39 o                         
   3   8  19        204.01        220.37         2.79 o                         
  -9   0  20        267.53        272.24         4.22 o                         
  -8   0  20        248.42        239.84         3.91 o                         
  -7   0  20        117.25        113.43         2.61 o                         
  -6   0  20         35.39         57.79         1.92 o                         
  -5   0  20       3125.70       3178.50        23.29 o                         
  -4   0  20       2159.02       2154.03        16.07 o                         
  -3   0  20       3755.20       3772.67        26.52 o                         
  -2   0  20       4028.04       3961.41        26.22 o                         
  -1   0  20        617.99        577.35         6.72 o                         
   0   0  20        604.00        592.93         6.22 o                         
   1   0  20        334.16        335.83         4.24 o                         
   2   0  20       5070.21       5129.31        34.04 o                         
   3   0  20         36.47         34.93         1.86 o                         
   4   0  20       1958.16       2004.40        16.26 o                         
   5   0  20        750.82        814.80        11.68 o                         
   6   0  20        730.11        740.30         9.20 o                         
   7   0  20          2.54          3.02         0.82 o                         
   8   0  20        203.87        192.67         3.62 o                         
   9   0  20         18.41         15.03         1.39 o                         
  -9   1  20          1.95          2.08         0.44 o                         
  -8   1  20       1394.84       1402.15        10.23 o                         
  -7   1  20       1095.91       1147.68         8.03 o                         
  -6   1  20         48.54         56.52         1.36 o                         
  -5   1  20        696.53        765.71         5.49 o                         
  -4   1  20        772.83        763.96         6.00 o                         
  -3   1  20        441.62        457.36         3.64 o                         
  -2   1  20        168.73        169.08         2.13 o                         
  -1   1  20       5299.49       5208.73        29.27 o                         
   0   1  20       2450.57       2311.23        13.29 o                         
   1   1  20       1134.77       1134.33         7.01 o                         
   2   1  20         15.72         17.57         0.94 o                         
   3   1  20       2537.87       2534.65        13.61 o                         
   4   1  20          8.34         17.73         1.18 o                         
   5   1  20        134.21        138.48         2.09 o                         
   6   1  20        247.68        262.15         3.03 o                         
   7   1  20       1116.90       1144.44         8.78 o                         
   8   1  20        113.80        105.77         1.76 o                         
  -9   2  20       1501.41       1426.08        12.59 o                         
  -8   2  20        620.83        652.34         6.42 o                         
  -7   2  20        633.27        590.86         4.94 o                         
  -6   2  20        715.30        740.09         5.53 o                         
  -5   2  20        544.08        547.96         4.26 o                         
  -4   2  20         20.74         23.86         1.16 o                         
  -3   2  20        615.59        611.82         4.62 o                         
  -2   2  20       2687.86       2652.34        14.88 o                         
  -1   2  20        852.31        820.16         6.50 o                         
   0   2  20       1343.22       1346.22         8.97 o                         
   1   2  20       3853.05       3906.55        22.55 o                         
   2   2  20        990.15       1024.02         6.80 o                         
   3   2  20         20.40         24.37         0.98 o                         
   4   2  20         88.70        102.52         1.80 o                         
   5   2  20         38.07         26.97         1.21 o                         
   6   2  20          1.21          3.86         0.60 o                         
   7   2  20        220.45        193.44         2.56 o                         
   8   2  20        111.83        121.77         1.70 o                         
  -9   3  20          8.69          6.54         0.58 o                         
  -8   3  20        317.70        320.47         3.34 o                         
  -7   3  20         39.83         36.66         1.10 o                         
  -6   3  20         39.82         38.04         1.52 o                         
  -5   3  20        117.56        125.21         1.96 o                         
  -4   3  20        854.37        872.44         6.45 o                         
  -3   3  20        698.78        735.96         5.87 o                         
  -2   3  20          8.96          9.88         0.79 o                         
  -1   3  20        181.73        169.31         2.26 o                         
   0   3  20        460.08        436.47         3.98 o                         
   1   3  20        282.63        280.90         3.23 o                         
   2   3  20        132.41        123.98         2.04 o                         
   3   3  20         50.59         61.28         1.55 o                         
   4   3  20        825.97        797.87         5.90 o                         
   5   3  20         24.72         26.36         1.12 o                         
   6   3  20       1626.21       1608.32        12.23 o                         
   7   3  20         65.76         81.28         1.59 o                         
   8   3  20         34.70         39.54         1.05 o                         
  -8   4  20          6.53          5.68         0.61 o                         
  -7   4  20        383.66        361.56         4.74 o                         
  -6   4  20         93.97        103.19         1.93 o                         
  -5   4  20          4.57          3.40         0.71 o                         
  -4   4  20         95.74         86.97         1.86 o                         
  -3   4  20          0.44          2.46         0.79 o                         
  -2   4  20         18.90         19.87         1.00 o                         
  -1   4  20        182.53        169.88         2.26 o                         
   0   4  20        283.83        305.28         3.06 o                         
   1   4  20       1116.61       1124.01         7.89 o                         
   2   4  20        106.61        103.70         1.89 o                         
   3   4  20         56.71         51.68         1.47 o                         
   4   4  20         45.05         44.18         1.49 o                         
   5   4  20         38.97         49.14         1.45 o                         
   6   4  20          0.51          2.81         0.59 o                         
   7   4  20         15.85         12.87         0.75 o                         
  -8   5  20         28.03         22.18         1.06 o                         
  -7   5  20         54.19         56.22         1.49 o                         
  -6   5  20         96.57         99.13         1.86 o                         
  -5   5  20        232.82        197.32         2.85 o                         
  -4   5  20         17.30         15.55         0.97 o                         
  -3   5  20          1.90          1.35         0.74 o                         
  -2   5  20         58.94         65.05         1.55 o                         
  -1   5  20        324.87        333.14         3.56 o                         
   0   5  20        471.14        453.36         4.20 o                         
   1   5  20         51.12         51.71         1.49 o                         
   2   5  20         61.33         55.32         1.52 o                         
   3   5  20         30.82         31.90         1.32 o                         
   4   5  20         29.10         25.14         1.15 o                         
   5   5  20          3.45          3.09         0.59 o                         
   6   5  20         54.94         61.93         1.40 o                         
   7   5  20          1.75          3.85         0.57 o                         
  -7   6  20          0.34          0.94         0.42 o                         
  -6   6  20        257.36        239.76         2.81 o                         
  -5   6  20        142.24        137.29         2.08 o                         
  -4   6  20          1.20          1.14         0.52 o                         
  -3   6  20         41.06         49.88         1.42 o                         
  -2   6  20         88.00         93.05         2.27 o                         
  -1   6  20       1025.37       1020.97         8.43 o                         
   0   6  20        225.87        220.85         2.88 o                         
   1   6  20         49.89         48.74         1.46 o                         
   2   6  20        381.87        407.95         4.33 o                         
   3   6  20          6.68          8.28         0.76 o                         
   4   6  20         68.99         74.92         1.76 o                         
   5   6  20          2.16          1.99         0.51 o                         
   6   6  20         82.66         66.65         1.79 o                         
  -5   7  20         22.47         25.15         0.91 o                         
  -4   7  20        465.25        482.60         4.36 o                         
  -3   7  20          2.77          1.50         0.51 o                         
  -2   7  20        261.73        253.26         3.46 o                         
  -1   7  20         91.95         99.55         2.08 o                         
   0   7  20       2715.97       2742.51        22.71 o                         
   1   7  20        112.98        126.32         2.07 o                         
   2   7  20         39.39         46.26         1.28 o                         
   3   7  20        455.64        456.38         5.92 o                         
   4   7  20        210.64        214.15         2.73 o                         
   5   7  20         58.76         65.24         2.78 o                         
  -3   8  20        295.70        287.88         5.29 o                         
  -2   8  20        294.02        283.71         4.36 o                         
  -1   8  20        505.87        499.25         8.43 o                         
   0   8  20          0.13          0.09         0.74 o                         
   1   8  20        621.38        611.51         6.67 o                         
   2   8  20        337.18        332.36         5.51 o                         
  -9   1  21        331.82        340.48         3.81 o                         
  -8   1  21         15.81         11.88         0.68 o                         
  -7   1  21        535.33        580.22         4.85 o                         
  -6   1  21        834.35        842.23         6.09 o                         
  -5   1  21        304.70        296.99         3.03 o                         
  -4   1  21        394.10        402.13         3.58 o                         
  -3   1  21          7.20         13.76         0.83 o                         
  -2   1  21        467.91        474.07         4.36 o                         
  -1   1  21         91.04         88.70         1.90 o                         
   0   1  21         14.91         16.84         0.85 o                         
   1   1  21        539.43        531.63         4.11 o                         
   2   1  21        384.82        376.07         3.37 o                         
   3   1  21         27.91         31.43         1.14 o                         
   4   1  21        161.54        187.34         2.41 o                         
   5   1  21         18.25         23.41         1.02 o                         
   6   1  21         60.16         62.36         1.46 o                         
   7   1  21        223.73        198.33         2.40 o                         
   8   1  21        110.77        110.59         2.60 o                         
  -9   2  21          7.93          7.79         0.70 o                         
  -8   2  21        800.90        814.71         6.29 o                         
  -7   2  21        294.72        296.06         3.23 o                         
  -6   2  21          8.93          8.62         0.75 o                         
  -5   2  21        168.27        174.54         2.39 o                         
  -4   2  21       1242.62       1215.16         7.69 o                         
  -3   2  21         49.03         51.51         1.46 o                         
  -2   2  21        671.97        626.98         5.11 o                         
  -1   2  21         12.40          9.79         0.86 o                         
   0   2  21       1045.97       1096.69         7.78 o                         
   1   2  21        123.36        129.35         1.93 o                         
   2   2  21        103.57        103.66         1.78 o                         
   3   2  21        398.20        392.07         3.56 o                         
   4   2  21       1217.19       1173.91         7.71 o                         
   5   2  21         40.97         46.15         1.39 o                         
   6   2  21       1438.29       1414.70        10.06 o                         
   7   2  21        187.23        190.34         2.44 o                         
   8   2  21          0.94         -0.09         0.39 o                         
  -8   3  21         12.26          7.40         0.68 o                         
  -7   3  21        363.52        355.37         3.55 o                         
  -6   3  21        915.98        936.35         7.33 o                         
  -5   3  21        825.82        826.02         6.75 o                         
  -4   3  21         76.89         63.72         1.70 o                         
  -3   3  21       3369.82       3322.19        19.18 o                         
  -2   3  21       1067.78       1059.07         7.72 o                         
  -1   3  21         28.47         34.65         1.48 o                         
   0   3  21        514.55        509.96         4.33 o                         
   1   3  21        977.05        973.43         7.09 o                         
   2   3  21        795.00        786.21         6.24 o                         
   3   3  21         73.34         61.71         1.49 o                         
   4   3  21        955.46        962.84         6.98 o                         
   5   3  21        367.09        400.28         3.95 o                         
   6   3  21         48.28         48.66         1.33 o                         
   7   3  21        184.95        195.23         2.47 o                         
   8   3  21         38.29         35.45         1.11 o                         
  -8   4  21       1143.99       1128.37        11.44 o                         
  -7   4  21       1577.39       1537.44        13.51 o                         
  -6   4  21         11.45         13.56         0.88 o                         
  -5   4  21       2334.78       2201.63        16.14 o                         
  -4   4  21        983.54        977.56         8.66 o                         
  -3   4  21         12.75         18.97         1.07 o                         
  -2   4  21       1078.21       1066.63         7.38 o                         
  -1   4  21        614.12        592.98         4.82 o                         
   0   4  21        298.07        294.01         3.11 o                         
   1   4  21         46.74         53.54         1.54 o                         
   2   4  21        161.73        190.64         3.32 o                         
   3   4  21       2043.40       2046.99        15.02 o                         
   4   4  21        554.33        526.43         5.15 o                         
   5   4  21        170.21        190.01         2.70 o                         
   6   4  21         44.48         58.11         1.46 o                         
   7   4  21         37.69         42.24         1.16 o                         
  -7   5  21        236.69        230.07         5.11 o                         
  -6   5  21        632.35        658.14         5.89 o                         
  -5   5  21         63.23         74.87         1.69 o                         
  -4   5  21         10.60         10.70         0.93 o                         
  -3   5  21        509.20        521.39         5.08 o                         
  -2   5  21       2459.57       2462.87        16.82 o                         
  -1   5  21          9.53         10.46         0.99 o                         
   0   5  21        131.95        147.28         3.24 o                         
   1   5  21        930.95        993.13         8.02 o                         
   2   5  21        761.22        773.77         6.94 o                         
   3   5  21          0.55          1.43         0.63 o                         
   4   5  21       1001.24        999.58         8.33 o                         
   5   5  21       1354.28       1339.96        10.69 o                         
   6   5  21         12.25         14.39         0.96 o                         
  -6   6  21        221.52        228.93         2.93 o                         
  -5   6  21        928.01        904.65         8.69 o                         
  -4   6  21         51.14         51.85         1.33 o                         
  -3   6  21        329.28        334.67         3.73 o                         
  -2   6  21        464.49        464.36         4.99 o                         
  -1   6  21        813.97        839.37         8.04 o                         
   0   6  21          3.85          3.92         0.70 o                         
   1   6  21         10.63         10.77         1.03 o                         
   2   6  21        163.02        181.16         2.69 o                         
   3   6  21         80.48         96.13         1.92 o                         
   4   6  21        643.55        611.33         5.80 o                         
   5   6  21         17.44         13.82         0.78 o                         
  -5   7  21          0.38          0.10         0.45 o                         
  -4   7  21        267.56        266.08         5.24 o                         
  -3   7  21        593.75        585.09         6.42 o                         
  -2   7  21        850.80        867.64         8.53 o                         
  -1   7  21         11.17         11.00         0.86 o                         
   0   7  21        184.33        195.38         2.96 o                         
   1   7  21        355.20        348.86         4.89 o                         
   2   7  21        245.74        253.63         2.80 o                         
   3   7  21          9.79          8.96         0.76 o                         
   4   7  21        118.87        124.78         1.82 o                         
  -2   8  21        657.04        608.30        19.58 o                         
  -1   8  21          0.69          0.78         0.72 o                         
   0   8  21         19.76         22.07         1.87 o                         
   1   8  21         22.58         18.03         1.21 o                         
  -9   0  22         67.34         63.30         2.13 o                         
  -8   0  22        259.30        253.09         3.89 o                         
  -7   0  22        862.48        901.39        10.47 o                         
  -6   0  22        986.20       1009.88        10.04 o                         
  -5   0  22         61.21         46.01         1.74 o                         
  -4   0  22         39.48         25.91         1.51 o                         
  -3   0  22       1762.87       1789.33        13.75 o                         
  -2   0  22       1193.03       1284.68        12.48 o                         
  -1   0  22          0.15          1.11         1.21 o                         
   0   0  22        452.72        452.18         5.56 o                         
   1   0  22       2918.85       2861.50        28.48 o                         
   2   0  22         91.83        101.16         2.78 o                         
   3   0  22         18.25         22.82         1.41 o                         
   4   0  22       3539.81       3433.97        33.93 o                         
   5   0  22        916.76        892.22         9.29 o                         
   6   0  22          0.92          1.25         0.88 o                         
   7   0  22        309.17        317.00         5.44 o                         
   8   0  22        745.55        797.02        10.78 o                         
  -9   1  22        732.13        744.06         7.59 o                         
  -8   1  22        325.76        341.83         3.21 o                         
  -7   1  22        232.43        219.19         2.54 o                         
  -6   1  22         46.30         53.80         1.33 o                         
  -5   1  22       4729.97       4571.61        27.02 o                         
  -4   1  22        604.22        647.16         4.89 o                         
  -3   1  22        403.31        379.41         3.40 o                         
  -2   1  22       1387.47       1360.67         9.54 o                         
  -1   1  22       1323.94       1315.13        10.27 o                         
   0   1  22         74.96         63.74         1.71 o                         
   1   1  22         38.41         43.53         1.29 o                         
   2   1  22        241.08        248.57         2.70 o                         
   3   1  22       1897.81       1900.93        10.83 o                         
   4   1  22        227.07        217.59         2.53 o                         
   5   1  22       1309.33       1372.49         9.30 o                         
   6   1  22        345.29        336.71         3.50 o                         
   7   1  22        146.53        145.41         1.99 o                         
   8   1  22         55.91         59.94         1.41 o                         
  -9   2  22        267.06        266.57         4.22 o                         
  -8   2  22         96.05         87.35         1.64 o                         
  -7   2  22        684.93        681.52         5.21 o                         
  -6   2  22       1278.65       1273.70         8.91 o                         
  -5   2  22         27.05         31.99         1.08 o                         
  -4   2  22        787.09        731.51         5.63 o                         
  -3   2  22        959.54        958.22         6.95 o                         
  -2   2  22        537.29        554.58         5.06 o                         
  -1   2  22         35.96         33.79         1.40 o                         
   0   2  22         26.53         28.02         1.26 o                         
   1   2  22        775.71        792.85         6.04 o                         
   2   2  22        351.60        329.01         3.33 o                         
   3   2  22        402.03        438.56         3.78 o                         
   4   2  22       2143.53       2157.14        13.20 o                         
   5   2  22        282.28        265.58         3.02 o                         
   6   2  22        281.90        274.86         2.99 o                         
   7   2  22         16.00         10.82         0.62 o                         
   8   2  22        557.17        562.44         8.39 o                         
  -8   3  22        152.46        147.87         2.29 o                         
  -7   3  22        239.55        234.68         3.03 o                         
  -6   3  22        127.07        129.95         2.39 o                         
  -5   3  22        137.85        146.68         2.47 o                         
  -4   3  22          4.98          4.13         0.73 o                         
  -3   3  22        110.39        109.60         2.61 o                         
  -2   3  22        913.13        897.07         6.99 o                         
  -1   3  22       1180.98       1223.01         8.77 o                         
   0   3  22        154.51        149.61         2.24 o                         
   1   3  22        161.33        151.29         2.36 o                         
   2   3  22       1020.07       1053.39         8.13 o                         
   3   3  22        224.59        237.92         2.94 o                         
   4   3  22          6.73          7.26         0.74 o                         
   5   3  22         30.19         33.74         1.22 o                         
   6   3  22        519.83        481.21         4.57 o                         
   7   3  22         75.64         79.15         1.56 o                         
  -8   4  22         64.35         72.06         2.84 o                         
  -7   4  22         17.31         11.90         0.84 o                         
  -6   4  22         25.28         27.04         1.07 o                         
  -5   4  22        178.51        179.83         2.62 o                         
  -4   4  22         72.60         63.57         1.61 o                         
  -3   4  22        396.25        383.27         3.99 o                         
  -2   4  22          3.70          6.18         0.90 o                         
  -1   4  22        986.23        948.31         7.31 o                         
   0   4  22        110.38        113.37         1.98 o                         
   1   4  22         31.22         30.93         1.63 o                         
   2   4  22         92.43         96.18         1.87 o                         
   3   4  22         17.22         11.86         0.94 o                         
   4   4  22         11.27         20.44         1.02 o                         
   5   4  22         75.77         86.80         1.75 o                         
   6   4  22         65.03         59.11         1.41 o                         
   7   4  22         16.23          9.79         0.63 o                         
  -7   5  22          3.30          4.91         0.50 o                         
  -6   5  22         36.86         38.68         1.23 o                         
  -5   5  22         16.28         17.04         0.92 o                         
  -4   5  22        298.14        280.46         3.36 o                         
  -3   5  22         83.86         80.71         1.86 o                         
  -2   5  22         96.51        102.01         2.21 o                         
  -1   5  22         41.04         45.39         1.58 o                         
   0   5  22        373.83        384.72         4.71 o                         
   1   5  22          2.55          2.55         0.73 o                         
   2   5  22         50.72         46.71         1.58 o                         
   3   5  22        173.55        184.37         2.63 o                         
   4   5  22         26.76         23.05         1.03 o                         
   5   5  22         95.22         94.95         1.76 o                         
   6   5  22        233.87        218.36         2.81 o                         
  -6   6  22        388.63        372.79         7.05 o                         
  -5   6  22        228.03        245.08         3.04 o                         
  -4   6  22         79.08         71.71         1.51 o                         
  -3   6  22        116.68        111.72         2.03 o                         
  -2   6  22          2.81          3.23         0.65 o                         
  -1   6  22        417.41        422.86         5.09 o                         
   0   6  22         25.98         28.64         1.37 o                         
   1   6  22         13.79         10.58         0.79 o                         
   2   6  22        195.79        182.89         2.57 o                         
   3   6  22         59.18         66.08         1.48 o                         
   4   6  22        228.21        221.47         2.80 o                         
   5   6  22         66.33         52.64         1.30 o                         
  -4   7  22        266.58        254.81         3.86 o                         
  -3   7  22        274.98        284.01         3.59 o                         
  -2   7  22        453.41        462.74         5.77 o                         
  -1   7  22        161.21        150.80         2.50 o                         
   0   7  22        210.10        203.59         3.33 o                         
   1   7  22         19.61         17.71         1.00 o                         
   2   7  22        127.35        123.30         2.98 o                         
   3   7  22         11.40          6.50         0.64 o                         
   0   8  22          7.69          3.50         1.75 o                         
  -8   1  23          0.34          0.57         0.38 o                         
  -7   1  23         62.96         63.72         1.26 o                         
  -6   1  23         59.65         72.43         1.44 o                         
  -5   1  23         41.55         55.37         1.35 o                         
  -4   1  23        808.05        795.06         5.66 o                         
  -3   1  23        362.21        381.92         3.81 o                         
  -2   1  23         70.08         77.37         1.85 o                         
  -1   1  23        400.83        410.71         4.33 o                         
   0   1  23        374.25        369.72         3.93 o                         
   1   1  23          5.95          7.48         0.75 o                         
   2   1  23         60.53         55.44         1.36 o                         
   3   1  23         44.74         42.66         1.23 o                         
   4   1  23         60.75         57.39         1.58 o                         
   5   1  23          1.42          2.87         0.59 o                         
   6   1  23         64.17         68.96         1.40 o                         
   7   1  23        174.52        160.17         2.31 o                         
   8   1  23          0.33          0.90         0.49 o                         
  -8   2  23          9.42          5.53         0.51 o                         
  -7   2  23        257.51        270.83         3.20 o                         
  -6   2  23        273.82        277.45         3.39 o                         
  -5   2  23        230.16        253.87         3.30 o                         
  -4   2  23         49.70         69.06         1.57 o                         
  -3   2  23         45.52         47.14         1.46 o                         
  -2   2  23        293.74        309.03         3.86 o                         
  -1   2  23       2299.07       2263.30        16.19 o                         
   0   2  23       1550.08       1535.23        11.23 o                         
   1   2  23        315.45        310.83         3.40 o                         
   2   2  23       1654.58       1676.48        10.82 o                         
   3   2  23         10.95         13.19         0.96 o                         
   4   2  23        330.39        333.61         3.54 o                         
   5   2  23        149.34        143.47         2.14 o                         
   6   2  23        212.02        189.71         2.39 o                         
   7   2  23         59.02         61.97         1.31 o                         
  -8   3  23        182.48        198.79         2.54 o                         
  -7   3  23        545.24        520.27         5.93 o                         
  -6   3  23        348.03        350.15         3.80 o                         
  -5   3  23          3.00          2.26         0.53 o                         
  -4   3  23        145.26        163.47         2.48 o                         
  -3   3  23       1153.90       1153.99         8.40 o                         
  -2   3  23        371.91        377.07         4.22 o                         
  -1   3  23        371.21        386.43         4.39 o                         
   0   3  23       2494.63       2488.49        16.81 o                         
   1   3  23        354.07        348.97         3.67 o                         
   2   3  23         49.62         54.73         1.42 o                         
   3   3  23         98.79        111.77         2.04 o                         
   4   3  23        341.86        351.70         3.92 o                         
   5   3  23          2.61          2.09         0.55 o                         
   6   3  23          2.58          5.89         0.60 o                         
   7   3  23        427.15        430.68         6.05 o                         
  -7   4  23         45.72         39.54         1.12 o                         
  -6   4  23        376.61        389.36         4.00 o                         
  -5   4  23        976.31       1007.26         8.30 o                         
  -4   4  23        416.54        427.10         4.34 o                         
  -3   4  23        186.29        172.30         2.57 o                         
  -2   4  23        681.81        723.04         6.84 o                         
  -1   4  23       1728.92       1716.69        13.99 o                         
   0   4  23         96.69         95.83         2.08 o                         
   1   4  23        866.29        872.16         6.94 o                         
   2   4  23         48.24         58.29         1.52 o                         
   3   4  23        307.84        308.45         3.66 o                         
   4   4  23         15.30         16.04         0.92 o                         
   5   4  23        886.81        871.94         8.21 o                         
   6   4  23        429.29        419.34         4.42 o                         
  -6   5  23        377.73        412.85         4.58 o                         
  -5   5  23          0.28          1.18         0.50 o                         
  -4   5  23       1017.22       1066.86         9.20 o                         
  -3   5  23        629.35        665.44         6.23 o                         
  -2   5  23         44.34         45.11         1.56 o                         
  -1   5  23        466.24        476.09         5.50 o                         
   0   5  23       2774.56       2762.25        23.33 o                         
   1   5  23        878.38        912.01         7.77 o                         
   2   5  23        146.99        147.42         2.32 o                         
   3   5  23        821.73        850.97         7.20 o                         
   4   5  23        233.84        250.17         2.87 o                         
   5   5  23         48.14         38.20         1.21 o                         
   6   5  23         92.88         83.94         1.98 o                         
  -5   6  23        931.81        888.84        10.85 o                         
  -4   6  23        320.47        296.02         5.80 o                         
  -3   6  23        429.24        438.54         5.43 o                         
  -2   6  23        664.92        688.64         6.93 o                         
  -1   6  23        683.94        669.75         7.37 o                         
   0   6  23         20.28         19.76         1.10 o                         
   1   6  23        227.47        255.69         3.58 o                         
   2   6  23        276.78        315.72         3.50 o                         
   3   6  23        183.22        185.11         2.39 o                         
   4   6  23         88.78         91.85         1.92 o                         
  -4   7  23        171.13        155.45         7.63 o                         
  -3   7  23         26.55         22.78         1.09 o                         
  -2   7  23         11.64         12.83         1.26 o                         
  -1   7  23          1.84          0.89         0.61 o                         
   0   7  23        521.93        511.10        13.57 o                         
   1   7  23          1.15          0.45         0.49 o                         
   2   7  23        175.47        203.43         3.21 o                         
   3   7  23        195.62        203.39         3.14 o                         
  -8   0  24         82.95         76.12         3.59 o                         
  -7   0  24        595.32        576.34         6.58 o                         
  -6   0  24         69.80         84.86         2.12 o                         
  -5   0  24        191.39        200.44         3.28 o                         
  -4   0  24         95.14        118.89         2.71 o                         
  -3   0  24       2090.59       2047.38        20.64 o                         
  -2   0  24          1.45          1.75         0.95 o                         
  -1   0  24       2034.81       1994.46        19.72 o                         
   0   0  24      10554.62      10481.38        81.33 o                         
   1   0  24       2052.19       2048.08        16.21 o                         
   2   0  24       2124.44       2150.12        17.75 o                         
   3   0  24        100.47        106.15         3.33 o                         
   4   0  24          4.72          5.04         0.85 o                         
   5   0  24        137.29        147.36         3.04 o                         
   6   0  24        405.74        406.79         5.60 o                         
   7   0  24        233.48        223.17         4.17 o                         
  -8   1  24        183.36        186.83         2.40 o                         
  -7   1  24        456.76        441.97         4.00 o                         
  -6   1  24       1353.37       1355.26         9.15 o                         
  -5   1  24        993.54       1052.25         8.12 o                         
  -4   1  24        205.68        180.10         2.47 o                         
  -3   1  24       1461.48       1522.95        11.05 o                         
  -2   1  24        257.89        238.18         3.43 o                         
  -1   1  24        524.81        516.69         5.01 o                         
   0   1  24        240.65        242.21         3.46 o                         
   1   1  24       5970.26       6027.68        34.44 o                         
   2   1  24         27.52         32.44         1.17 o                         
   3   1  24          0.21          1.88         0.58 o                         
   4   1  24         98.97         75.75         1.56 o                         
   5   1  24        212.47        249.28         2.84 o                         
   6   1  24        490.78        481.34         4.37 o                         
   7   1  24         64.30         54.85         1.34 o                         
  -8   2  24        232.60        227.23         4.35 o                         
  -7   2  24        329.93        348.24         3.50 o                         
  -6   2  24         10.76          5.04         0.61 o                         
  -5   2  24         33.04         47.11         1.31 o                         
  -4   2  24        353.58        385.53         3.89 o                         
  -3   2  24        575.53        566.35         5.52 o                         
  -2   2  24        205.70        201.74         3.69 o                         
  -1   2  24        505.03        506.04         5.16 o                         
   0   2  24       2247.88       2224.05        15.08 o                         
   1   2  24          0.46          1.15         0.64 o                         
   2   2  24        196.12        204.19         2.66 o                         
   3   2  24        181.32        183.12         2.47 o                         
   4   2  24        264.54        282.09         3.23 o                         
   5   2  24         14.38         15.92         0.82 o                         
   6   2  24        335.55        358.87         3.83 o                         
   7   2  24         43.22         49.09         1.31 o                         
  -7   3  24         16.36         16.47         0.81 o                         
  -6   3  24        298.10        322.03         3.95 o                         
  -5   3  24        310.81        292.10         3.42 o                         
  -4   3  24          1.63          0.94         0.60 o                         
  -3   3  24        622.93        657.65         6.51 o                         
  -2   3  24        139.10        139.41         2.33 o                         
  -1   3  24         21.12         20.96         1.43 o                         
   0   3  24        382.72        354.72         4.48 o                         
   1   3  24         60.48         65.13         1.87 o                         
   2   3  24        167.65        171.94         2.62 o                         
   3   3  24        418.74        416.50         4.20 o                         
   4   3  24        395.05        402.97         4.20 o                         
   5   3  24          0.83          5.35         0.59 o                         
   6   3  24        139.90        134.65         1.99 o                         
   7   3  24         14.13          5.37         0.63 o                         
  -7   4  24         17.11         17.68         0.90 o                         
  -6   4  24          9.02          6.80         0.65 o                         
  -5   4  24        453.82        433.24         4.50 o                         
  -4   4  24        218.40        215.27         2.71 o                         
  -3   4  24         33.61         26.21         1.23 o                         
  -2   4  24         65.28         70.37         1.93 o                         
  -1   4  24         93.36         95.11         1.98 o                         
   0   4  24        130.78        125.92         2.36 o                         
   1   4  24          9.46         10.84         0.89 o                         
   2   4  24        154.74        173.14         2.48 o                         
   3   4  24         44.27         44.42         1.40 o                         
   4   4  24          1.63          1.69         0.56 o                         
   5   4  24         93.98         87.80         1.70 o                         
   6   4  24          4.62          5.04         0.51 o                         
  -6   5  24          0.74          1.69         0.53 o                         
  -5   5  24          1.56          0.38         0.43 o                         
  -4   5  24        259.63        262.25         3.15 o                         
  -3   5  24         27.21         34.55         1.37 o                         
  -2   5  24        193.36        182.18         3.49 o                         
  -1   5  24         13.10         11.75         1.17 o                         
   0   5  24         16.16         18.78         1.26 o                         
   1   5  24         75.51         68.77         1.83 o                         
   2   5  24        175.12        175.12         2.75 o                         
   3   5  24          0.04          0.99         0.52 o                         
   4   5  24         35.07         29.70         1.12 o                         
   5   5  24          0.06          0.39         0.42 o                         
  -5   6  24          7.55          5.73         0.59 o                         
  -4   6  24         41.78         47.19         1.49 o                         
  -3   6  24        393.57        388.37         4.73 o                         
  -2   6  24          2.24          1.30         0.66 o                         
  -1   6  24        158.55        156.77         2.89 o                         
   0   6  24        536.47        536.12         5.86 o                         
   1   6  24          0.73          1.76         0.62 o                         
   2   6  24         23.87         27.02         1.15 o                         
   3   6  24         16.81         14.55         0.96 o                         
   4   6  24         99.94         83.63         1.72 o                         
  -3   7  24         53.33         47.77         1.79 o                         
  -2   7  24        415.10        416.75         7.75 o                         
  -1   7  24         84.74         87.35         2.35 o                         
   0   7  24         52.94         41.32         1.80 o                         
   1   7  24        500.16        469.59         5.77 o                         
   2   7  24        541.97        514.38         7.26 o                         
  -8   1  25         35.34         22.13         0.92 o                         
  -7   1  25         57.70         58.52         1.31 o                         
  -6   1  25        192.59        183.14         2.38 o                         
  -5   1  25        165.39        178.53         2.52 o                         
  -4   1  25         98.56        109.16         1.98 o                         
  -3   1  25        284.18        272.54         4.62 o                         
  -2   1  25         59.79         57.20         1.78 o                         
  -1   1  25          5.49          6.26         0.93 o                         
   0   1  25        139.56        138.04         2.48 o                         
   1   1  25         74.54         81.89         1.75 o                         
   2   1  25          0.83          1.94         0.69 o                         
   3   1  25          2.96          2.78         0.60 o                         
   4   1  25        215.59        203.01         2.47 o                         
   5   1  25          3.00          3.13         0.53 o                         
   6   1  25        342.12        329.09         3.35 o                         
   7   1  25         26.55         32.71         1.29 o                         
  -8   2  25         23.97         15.81         2.19 o                         
  -7   2  25        155.70        142.05         1.94 o                         
  -6   2  25        353.59        352.12         3.87 o                         
  -5   2  25        249.47        234.88         2.89 o                         
  -4   2  25         91.34         86.76         1.84 o                         
  -3   2  25         30.72         31.75         1.39 o                         
  -2   2  25        882.89        872.55         8.17 o                         
  -1   2  25         54.21         54.01         1.83 o                         
   0   2  25       1227.67       1220.00        10.94 o                         
   1   2  25        586.61        601.19         5.39 o                         
   2   2  25        144.48        144.82         2.25 o                         
   3   2  25        163.05        151.76         2.28 o                         
   4   2  25          0.90          1.98         0.58 o                         
   5   2  25        364.11        376.69         3.66 o                         
   6   2  25         67.15         55.68         1.22 o                         
   7   2  25        181.29        166.97         3.00 o                         
  -7   3  25        571.98        596.46         8.24 o                         
  -6   3  25        111.59        118.58         1.87 o                         
  -5   3  25        822.27        776.76         6.79 o                         
  -4   3  25        362.69        372.18         4.12 o                         
  -3   3  25         34.86         36.40         1.44 o                         
  -2   3  25        102.65        100.38         2.15 o                         
  -1   3  25        772.53        757.66         7.79 o                         
   0   3  25        140.27        149.79         2.69 o                         
   1   3  25          2.29          3.52         0.70 o                         
   2   3  25       1035.01       1067.88         8.58 o                         
   3   3  25        374.70        397.60         4.10 o                         
   4   3  25        352.10        341.94         3.83 o                         
   5   3  25         30.29         48.70         1.23 o                         
   6   3  25         84.86         87.11         1.55 o                         
  -6   4  25        795.89        760.40        10.42 o                         
  -5   4  25        521.77        495.38         4.74 o                         
  -4   4  25         96.53        106.07         1.89 o                         
  -3   4  25        935.16        942.57         8.84 o                         
  -2   4  25        124.13        120.97         2.33 o                         
  -1   4  25         42.80         49.88         1.96 o                         
   0   4  25          3.72          5.14         0.77 o                         
   1   4  25       2069.56       2071.35        17.17 o                         
   2   4  25        521.99        491.36         4.60 o                         
   3   4  25        366.44        361.86         3.93 o                         
   4   4  25         26.96         40.29         1.21 o                         
   5   4  25        337.71        327.01         3.51 o                         
  -6   5  25        273.38        250.48         3.76 o                         
  -5   5  25        117.96        109.40         2.09 o                         
  -4   5  25        582.96        600.55         6.72 o                         
  -3   5  25        265.70        281.25         3.80 o                         
  -2   5  25        262.87        269.60         4.47 o                         
  -1   5  25        202.26        214.83         3.67 o                         
   0   5  25        259.58        271.22         3.81 o                         
   1   5  25        128.17        123.07         2.55 o                         
   2   5  25         77.83         77.38         1.73 o                         
   3   5  25        746.03        764.19         6.90 o                         
   4   5  25        182.73        181.04         2.42 o                         
   5   5  25         11.76         19.83         0.87 o                         
  -4   6  25         40.16         35.35         1.35 o                         
  -3   6  25        700.42        695.93        11.86 o                         
  -2   6  25        230.53        216.59         8.71 o                         
  -1   6  25          0.23          0.65         0.63 o                         
   0   6  25        301.67        321.20         4.55 o                         
   1   6  25        755.91        746.31         7.76 o                         
   2   6  25        168.78        155.96         2.90 o                         
   3   6  25         84.42         81.91         1.76 o                         
  -1   7  25         98.14         97.04         2.72 o                         
   0   7  25        192.53        195.62         4.48 o                         
  -7   0  26          0.94          4.42         0.75 o                         
  -6   0  26        670.39        697.98         9.24 o                         
  -5   0  26        993.16        986.67        12.71 o                         
  -4   0  26        333.02        346.76         6.01 o                         
  -3   0  26         91.12         95.16         2.81 o                         
  -2   0  26        146.26        149.70         3.57 o                         
  -1   0  26       1894.95       1913.81        19.02 o                         
   0   0  26       1376.49       1399.07        15.84 o                         
   1   0  26        205.44        188.80         3.86 o                         
   2   0  26        403.07        424.42         6.04 o                         
   3   0  26       2970.07       2958.83        31.06 o                         
   4   0  26          8.44          9.09         0.99 o                         
   5   0  26         83.20         99.52         2.44 o                         
   6   0  26        982.80       1045.26        17.94 o                         
  -7   1  26        703.12        683.85         7.03 o                         
  -6   1  26        256.93        278.61         3.24 o                         
  -5   1  26         46.04         44.83         1.27 o                         
  -4   1  26        690.35        664.89         7.15 o                         
  -3   1  26       2251.49       2320.40        18.38 o                         
  -2   1  26        239.50        270.26         4.00 o                         
  -1   1  26         94.54         97.26         2.35 o                         
   0   1  26          4.57          6.69         1.24 o                         
   1   1  26        185.46        188.53         2.73 o                         
   2   1  26       1453.10       1430.26        10.88 o                         
   3   1  26        766.68        789.21         6.45 o                         
   4   1  26        982.62        947.33         7.53 o                         
   5   1  26        329.41        314.57         3.35 o                         
   6   1  26         27.37         30.28         1.04 o                         
  -7   2  26          5.23          3.47         0.55 o                         
  -6   2  26        123.57        112.00         1.81 o                         
  -5   2  26        582.54        566.21         5.27 o                         
  -4   2  26        376.34        386.57         4.53 o                         
  -3   2  26         13.50          9.36         1.00 o                         
  -2   2  26        526.73        553.83         5.94 o                         
  -1   2  26        701.27        710.98         7.77 o                         
   0   2  26        104.70         96.35         2.27 o                         
   1   2  26          1.74          1.28         0.75 o                         
   2   2  26        930.73        955.08         8.08 o                         
   3   2  26       1011.20       1030.34         8.16 o                         
   4   2  26         46.72         57.14         1.38 o                         
   5   2  26         49.67         49.82         1.18 o                         
   6   2  26        407.76        387.57         4.92 o                         
  -7   3  26        321.36        264.30         7.17 o                         
  -6   3  26          1.89          2.27         0.52 o                         
  -5   3  26          2.17          4.61         0.59 o                         
  -4   3  26        177.11        152.08         2.35 o                         
  -3   3  26        181.38        202.27         3.09 o                         
  -2   3  26          6.48          9.07         0.83 o                         
  -1   3  26         60.23         60.30         1.94 o                         
   0   3  26        691.92        728.62         7.76 o                         
   1   3  26        341.34        360.31         4.24 o                         
   2   3  26         16.27         12.90         0.88 o                         
   3   3  26          5.56          8.65         0.71 o                         
   4   3  26         85.47         95.61         1.70 o                         
   5   3  26         21.17         18.94         0.86 o                         
   6   3  26          7.70          2.71         0.47 o                         
  -6   4  26          5.25          5.75         0.64 o                         
  -5   4  26          5.03          6.43         0.65 o                         
  -4   4  26         31.58         38.47         1.31 o                         
  -3   4  26        400.45        412.48         4.58 o                         
  -2   4  26         31.89         29.11         1.44 o                         
  -1   4  26         30.77         34.96         1.50 o                         
   0   4  26         71.85         74.63         1.95 o                         
   1   4  26          0.91          1.89         0.60 o                         
   2   4  26        551.28        549.56         5.16 o                         
   3   4  26          2.39          7.11         0.64 o                         
   4   4  26         85.82         84.86         1.67 o                         
   5   4  26          2.24          2.92         0.50 o                         
  -5   5  26         13.32          5.84         0.63 o                         
  -4   5  26          0.18          0.98         0.47 o                         
  -3   5  26        173.51        168.31         3.36 o                         
  -2   5  26        138.96        140.61         2.88 o                         
  -1   5  26         21.47         20.79         2.38 o                         
   0   5  26         38.73         37.68         1.68 o                         
   1   5  26        118.31        115.19         2.20 o                         
   2   5  26         75.97         73.63         1.80 o                         
   3   5  26        188.79        201.65         3.23 o                         
   4   5  26          0.03          1.61         0.52 o                         
  -3   6  26          2.65          1.66         0.60 o                         
  -2   6  26        157.49        166.24         4.41 o                         
  -1   6  26          2.14          2.36         0.83 o                         
   0   6  26        132.00        124.41         5.23 o                         
   1   6  26         68.21         72.20         2.04 o                         
   2   6  26         86.46         85.22         2.48 o                         
  -7   1  27         31.31         24.81         1.17 o                         
  -6   1  27          5.86          2.45         0.59 o                         
  -5   1  27        173.99        191.71         2.84 o                         
  -4   1  27        164.02        148.65         2.49 o                         
  -3   1  27         39.18         38.47         1.61 o                         
  -2   1  27        746.93        745.53         7.79 o                         
  -1   1  27         14.02         13.63         1.14 o                         
   0   1  27          3.71          3.38         0.82 o                         
   1   1  27          3.93          4.64         0.84 o                         
   2   1  27        121.04        117.15         2.06 o                         
   3   1  27         53.42         63.00         1.45 o                         
   4   1  27         71.48         66.79         1.45 o                         
   5   1  27        164.64        153.91         2.25 o                         
   6   1  27         46.19         43.18         1.42 o                         
  -7   2  27        185.35        156.81         4.88 o                         
  -6   2  27        203.32        207.67         2.94 o                         
  -5   2  27          1.62          0.94         0.64 o                         
  -4   2  27        805.24        808.71         8.41 o                         
  -3   2  27        182.19        193.06         3.08 o                         
  -2   2  27        104.90         99.58         2.35 o                         
  -1   2  27         93.25         96.83         2.39 o                         
   0   2  27        101.81        108.27         2.18 o                         
   1   2  27        246.15        226.90         3.47 o                         
   2   2  27        196.53        197.16         2.84 o                         
   3   2  27        214.19        211.78         2.74 o                         
   4   2  27        131.94        123.67         1.97 o                         
   5   2  27         32.12         31.76         0.96 o                         
   6   2  27          6.77          1.82         0.59 o                         
  -6   3  27        215.73        204.28         2.90 o                         
  -5   3  27        538.21        575.71         6.37 o                         
  -4   3  27        246.41        253.15         3.22 o                         
  -3   3  27        120.39        125.79         2.33 o                         
  -2   3  27        582.73        618.72         6.78 o                         
  -1   3  27       1420.31       1464.06        13.46 o                         
   0   3  27        128.43        123.27         2.26 o                         
   1   3  27         77.87         88.93         2.05 o                         
   2   3  27        621.46        626.99         5.74 o                         
   3   3  27        461.40        432.93         4.07 o                         
   4   3  27        294.17        292.33         3.03 o                         
   5   3  27        270.23        241.63         3.20 o                         
  -5   4  27         42.83         40.90         1.23 o                         
  -4   4  27        586.66        593.59         6.14 o                         
  -3   4  27       1607.55       1574.24        14.41 o                         
  -2   4  27        148.29        146.52         2.75 o                         
  -1   4  27        562.89        573.25         6.15 o                         
   0   4  27        568.37        599.43         6.84 o                         
   1   4  27        104.51        104.04         2.08 o                         
   2   4  27        151.08        134.75         2.39 o                         
   3   4  27        340.11        340.72         3.48 o                         
   4   4  27        209.07        204.59         2.76 o                         
  -4   5  27          4.53          7.47         0.77 o                         
  -3   5  27         19.72         26.85         1.31 o                         
  -2   5  27        361.05        384.76         5.55 o                         
  -1   5  27        561.82        594.91         7.77 o                         
   0   5  27          8.74          7.70         0.85 o                         
   1   5  27        796.69        832.15        10.84 o                         
   2   5  27        246.45        278.30         4.95 o                         
   3   5  27        277.45        264.78         7.07 o                         
  -2   6  27          0.38          1.05         0.53 o                         
  -1   6  27        162.53        154.73         5.91 o                         
   0   6  27        269.66        289.83         4.61 o                         
   1   6  27         81.01         85.70         1.98 o                         
  -6   0  28       1082.00        963.10        21.69 o                         
  -5   0  28       1400.90       1379.99        16.43 o                         
  -4   0  28        478.58        467.03         9.63 o                         
  -3   0  28        404.26        413.70         6.73 o                         
  -2   0  28         17.92         18.55         1.57 o                         
  -1   0  28        206.31        213.41         4.69 o                         
   0   0  28        389.64        416.28         7.05 o                         
   1   0  28       1280.83       1327.42        20.61 o                         
   2   0  28        768.84        786.34        11.62 o                         
   3   0  28        359.88        331.18         6.01 o                         
   4   0  28        220.60        253.79         4.72 o                         
   5   0  28         69.39         62.35         2.10 o                         
  -6   1  28        135.98        124.09         4.29 o                         
  -5   1  28        141.88        151.81         2.70 o                         
  -4   1  28        552.49        591.62         6.61 o                         
  -3   1  28        740.37        716.68         7.48 o                         
  -2   1  28         15.10         16.24         1.09 o                         
  -1   1  28       2842.87       2908.44        24.61 o                         
   0   1  28       1254.53       1244.58        11.81 o                         
   1   1  28        159.38        144.83         2.38 o                         
   2   1  28        593.07        592.80         5.80 o                         
   3   1  28        176.50        195.64         2.93 o                         
   4   1  28          1.35          1.38         0.53 o                         
   5   1  28          8.98         12.55         0.86 o                         
  -6   2  28        167.94        163.03         2.74 o                         
  -5   2  28        455.71        429.50         7.78 o                         
  -4   2  28         12.80         16.85         1.05 o                         
  -3   2  28          3.32          1.54         0.67 o                         
  -2   2  28        980.34        974.15         9.57 o                         
  -1   2  28        162.40        170.98         3.00 o                         
   0   2  28        175.12        187.46         3.16 o                         
   1   2  28         98.04        103.89         2.16 o                         
   2   2  28        139.15        144.60         2.39 o                         
   3   2  28          3.13          1.78         0.57 o                         
   4   2  28          0.68          1.71         0.53 o                         
   5   2  28        356.58        372.28         6.47 o                         
  -6   3  28         86.90         95.57         2.29 o                         
  -5   3  28        253.61        244.57         3.74 o                         
  -4   3  28        309.06        315.41         3.99 o                         
  -3   3  28         16.68         10.91         0.89 o                         
  -2   3  28        281.86        287.19         4.09 o                         
  -1   3  28        367.62        390.76         4.79 o                         
   0   3  28          0.80          3.65         0.74 o                         
   1   3  28         42.43         44.71         1.58 o                         
   2   3  28        207.37        214.21         2.97 o                         
   3   3  28          0.85          2.02         0.56 o                         
   4   3  28         89.12         83.85         1.85 o                         
  -5   4  28         42.88         40.44         1.57 o                         
  -4   4  28         12.65          9.74         0.86 o                         
  -3   4  28          5.96          7.26         0.74 o                         
  -2   4  28        175.34        170.36         2.73 o                         
  -1   4  28         51.23         56.07         1.63 o                         
   0   4  28         45.78         45.82         1.72 o                         
   1   4  28         19.02         21.82         1.20 o                         
   2   4  28         29.20         25.71         1.09 o                         
   3   4  28        113.71        116.98         2.08 o                         
   4   4  28         78.47         85.59         4.37 o                         
  -3   5  28          2.19          1.12         0.59 o                         
  -2   5  28          3.04          2.39         0.65 o                         
  -1   5  28         23.89         14.85         2.11 o                         
   0   5  28          1.74          1.77         0.64 o                         
   1   5  28         12.07         11.32         1.24 o                         
   2   5  28         33.16         31.05         1.29 o                         
  -6   1  29          0.39          1.26         0.63 o                         
  -5   1  29          0.35          2.06         0.67 o                         
  -4   1  29         13.49         13.94         1.05 o                         
  -3   1  29         35.20         35.15         1.44 o                         
  -2   1  29        906.79        896.14         8.80 o                         
  -1   1  29        173.24        175.59         2.96 o                         
   0   1  29        551.44        552.98         6.14 o                         
   1   1  29        382.34        382.73         5.26 o                         
   2   1  29        163.38        157.33         2.89 o                         
   3   1  29        151.60        150.98         2.57 o                         
   4   1  29         13.72          7.89         0.88 o                         
   5   1  29          3.18          1.90         0.60 o                         
  -6   2  29        121.54        109.65         3.00 o                         
  -5   2  29        129.20        110.65         2.31 o                         
  -4   2  29        317.90        309.94         3.89 o                         
  -3   2  29         90.63         91.48         2.06 o                         
  -2   2  29          0.35          0.47         0.60 o                         
  -1   2  29         36.30         42.41         1.51 o                         
   0   2  29          5.48          6.70         0.81 o                         
   1   2  29          0.73          1.70         0.66 o                         
   2   2  29        165.64        175.44         2.46 o                         
   3   2  29        456.62        467.36         6.20 o                         
   4   2  29         87.46         70.07         1.56 o                         
  -5   3  29         83.74         70.50         2.20 o                         
  -4   3  29         51.67         49.66         1.41 o                         
  -3   3  29         42.95         41.07         1.36 o                         
  -2   3  29         58.94         62.20         1.68 o                         
  -1   3  29          8.82          6.39         0.73 o                         
   0   3  29        402.04        407.13         4.96 o                         
   1   3  29        462.15        449.13         5.21 o                         
   2   3  29         56.70         55.22         2.11 o                         
   3   3  29         49.65         54.64         1.35 o                         
   4   3  29         61.10         64.13         2.38 o                         
  -4   4  29         98.01         94.47         2.60 o                         
  -3   4  29        150.36        128.88         2.74 o                         
  -2   4  29          9.87          5.82         0.78 o                         
  -1   4  29        772.15        772.34        12.36 o                         
   0   4  29        373.87        343.83         6.01 o                         
   1   4  29         23.56         23.01         1.13 o                         
   2   4  29        292.34        294.86         4.48 o                         
   3   4  29        337.82        327.06         6.70 o                         
  -2   5  29        179.24        168.53         2.99 o                         
  -1   5  29         13.25         18.28         1.20 o                         
   0   5  29        554.23        565.46         9.03 o                         
   1   5  29        331.66        307.77         4.86 o                         
  -5   0  30         28.27         19.35         2.00 o                         
  -4   0  30        377.33        362.23        17.47 o                         
  -3   0  30       1415.04       1397.41        20.42 o                         
  -2   0  30         10.13          8.28         1.28 o                         
  -1   0  30        534.63        506.23         9.43 o                         
   0   0  30          2.81          3.72         1.18 o                         
   1   0  30       1269.63       1282.92        19.32 o                         
   2   0  30        109.13        106.99         3.45 o                         
   3   0  30         58.85         46.23         2.16 o                         
   4   0  30        753.00        726.10        21.78 o                         
  -5   1  30        677.11        667.49        14.17 o                         
  -4   1  30        343.83        327.17         4.42 o                         
  -3   1  30        101.43        104.66         2.10 o                         
  -2   1  30        279.01        278.73         3.60 o                         
  -1   1  30        212.47        228.10         3.23 o                         
   0   1  30        199.50        197.74         3.14 o                         
   1   1  30        308.33        319.53         4.39 o                         
   2   1  30        634.73        649.44         8.23 o                         
   3   1  30        280.66        271.34         4.51 o                         
   4   1  30          6.77          5.26         0.74 o                         
  -5   2  30         31.23         27.22         1.19 o                         
  -4   2  30        241.17        220.20         3.22 o                         
  -3   2  30        115.16        117.71         2.25 o                         
  -2   2  30        130.82        138.90         2.32 o                         
  -1   2  30         85.17         76.98         1.86 o                         
   0   2  30        826.36        836.13         8.45 o                         
   1   2  30        457.57        469.99         5.32 o                         
   2   2  30          0.31         -0.37         0.56 o                         
   3   2  30         59.03         59.97         1.80 o                         
   4   2  30        429.62        357.27        28.43 o                         
  -4   3  30          0.43          1.08         0.55 o                         
  -3   3  30         36.18         29.78         1.13 o                         
  -2   3  30         62.69         58.70         1.49 o                         
  -1   3  30         62.70         68.35         1.63 o                         
   0   3  30        132.49        135.52         2.31 o                         
   1   3  30        163.64        163.26         2.48 o                         
   2   3  30         17.48         19.83         1.12 o                         
   3   3  30         22.37         21.31         1.20 o                         
  -3   4  30         18.56         22.69         1.23 o                         
  -2   4  30         12.96         17.03         1.02 o                         
  -1   4  30         18.17         24.19         1.17 o                         
   0   4  30          2.60          3.67         0.70 o                         
   1   4  30          7.48          7.20         0.73 o                         
   2   4  30        224.06        206.18         3.61 o                         
  -4   1  31        367.20        357.57         5.21 o                         
  -3   1  31          9.39         11.70         0.92 o                         
  -2   1  31          1.62          1.37         0.57 o                         
  -1   1  31         65.91         59.48         1.58 o                         
   0   1  31        204.72        198.34         3.33 o                         
   1   1  31         16.87         16.81         1.15 o                         
   2   1  31          0.54          1.49         0.63 o                         
   3   1  31          4.04          1.75         0.62 o                         
  -4   2  31         43.00         44.73         1.67 o                         
  -3   2  31         90.59         97.86         1.85 o                         
  -2   2  31        153.45        151.82         2.36 o                         
  -1   2  31        122.09        116.04         2.13 o                         
   0   2  31        142.38        126.89         2.31 o                         
   1   2  31        381.75        380.46         4.71 o                         
   2   2  31         38.17         38.89         1.48 o                         
   3   2  31         19.57         16.53         1.12 o                         
  -3   3  31        745.79        689.57        10.23 o                         
  -2   3  31          1.32          0.87         0.54 o                         
  -1   3  31         90.30         98.83         2.21 o                         
   0   3  31        118.06        123.79         2.29 o                         
   1   3  31        502.47        482.88         7.17 o                         
   2   3  31         23.51         27.92         1.99 o                         
  -1   4  31        153.35        141.04         3.26 o                         
  -4   0  32        570.03        544.42        11.81 o                         
  -3   0  32        372.91        348.46        14.34 o                         
  -2   0  32        564.58        592.79        13.88 o                         
  -1   0  32        585.81        572.47         9.34 o                         
   0   0  32          9.31          8.68         1.26 o                         
   1   0  32         13.19         11.48         1.87 o                         
   2   0  32        301.91        333.07         6.80 o                         
  -3   1  32        411.02        452.11         6.18 o                         
  -2   1  32        759.29        752.94         9.43 o                         
  -1   1  32         46.15         41.90         1.62 o                         
   0   1  32        289.95        289.45         4.22 o                         
   1   1  32         80.43         96.07         2.46 o                         
   2   1  32        315.91        319.45         7.55 o                         
  -3   2  32         88.88         85.78         2.81 o                         
  -2   2  32        722.19        725.81         8.96 o                         
  -1   2  32         38.17         44.58         1.45 o                         
   0   2  32        341.51        327.14         4.12 o                         
   1   2  32         93.76         92.80         2.10 o                         
   2   2  32         36.94         47.77         5.51 o                         
  -1   3  32         23.87         20.42         1.31 o                         
   0   3  32        117.16        106.40         3.12 o                         
  -2   1  33         31.04         30.40         1.72 o                         
  -1   1  33          6.28          4.87         0.77 o                         
   0   1  33         37.13         36.48         1.28 o                         
   1   1  33         43.19         40.51         2.23 o                         
                                                                                
